# Supplementary material for: Proteomic analysis reveals a protective role of specific macrophage subsets in liver repair
Source: Sci Rep. 2019 Feb 27;9:2953. doi: 10.1038/s41598-019-39007-6 (PMC6393665; doi:10.1038/s41598-019-39007-6)
Supplement: Supplementary file 2 — Supplementary Information-Tables [file 41598_2019_39007_MOESM2_ESM.xlsx]

## Sheet: Table S1
Supplementary Table 1: quantitative data for all proteins
T: Fasta headers	T: Protein IDs	gene	LFQ intensity 24h_1	LFQ intensity 24h_2	LFQ intensity 24h_3	LFQ intensity 24h_4	LFQ intensity 72h_1	LFQ intensity 72h_2	LFQ intensity 72h_3	LFQ intensity 72h_4	C: Only identified by site	C: Reverse	C: Potential contaminant	C: Student's T-test Significant 72h_24h	C: Student's T-test significant	N: Peptides	N: Razor + unique peptides	N: Unique peptides	N: Sequence coverage [%]	N: Unique + razor sequence coverage [%]	N: Unique sequence coverage [%]	N: Mol. weight [kDa]	N: Q-value	N: Score	N: Intensity	N: MS/MS Count	N: -Log Student's T-test p-value 72h_24h	N: Student's T-test Difference 72h_24h	N: Student's T-test Test statistic 72h_24h	T: Protein IDs	T: Majority protein IDs
>sp|A1IGU4|ARH37_MOUSE Rho guanine nucleotide exchange factor 37 OS=Mus musculus OX=10090 GN=Arhgef37 PE=2 SV=1	A1IGU4	Arhgef37	26.3491	26.1404	25.8677	26.2305	22.0645	23.6721	21.8676	25.3079				+	72h_24h	15	15	15	27.8	27.8	27.8	76.523	0	81.725	1900700000	40	1.94858	-2.9189	-3.60808	sp|A1IGU4|ARH37_MOUSE	sp|A1IGU4|ARH37_MOUSE
>sp|A2AAY5|SPD2B_MOUSE SH3 and PX domain-containing protein 2B OS=Mus musculus OX=10090 GN=Sh3pxd2b PE=1 SV=1	A2AAY5	Sh3pxd2b	22.9559	23.4155	21.857	21.6255	26.5116	22.9135	27.429	25.7833				+	72h_24h	16	16	15	24.6	24.6	23.7	101.52	0	82.423	1465900000	40	1.61879	3.19589	2.99848	sp|A2AAY5|SPD2B_MOUSE	sp|A2AAY5|SPD2B_MOUSE
>sp|O08539|BIN1_MOUSE Myc box-dependent-interacting protein 1 OS=Mus musculus OX=10090 GN=Bin1 PE=1 SV=1	O08539	Bin1	21.251	22.7075	22.7405	24.5863	27.0022	25.1508	26.0605	25.9669				+	72h_24h	12	11	11	31.6	30.1	30.1	64.469	0	81.46	1632900000	44	2.20983	3.22377	4.12689	sp|O08539|BIN1_MOUSE	sp|O08539|BIN1_MOUSE
>sp|O08912|GALT1_MOUSE Polypeptide N-acetylgalactosaminyltransferase 1 OS=Mus musculus OX=10090 GN=Galnt1 PE=1 SV=1	O08912	Galnt1	20.6752	21.7083	21.1707	23.7699	22.6161	23.6831	24.939	25.2381				+	72h_24h	6	6	6	15	15	15	64.254	0	101.63	329830000	14	1.342	2.28806	2.51655	sp|O08912|GALT1_MOUSE	sp|O08912|GALT1_MOUSE
>sp|O09005|DEGS1_MOUSE Sphingolipid delta(4)-desaturase DES1 OS=Mus musculus OX=10090 GN=Degs1 PE=1 SV=1	O09005	Degs1	24.8225	22.6008	23.0234	23.1987	21.1625	22.7564	21.1915	20.9758				+	72h_24h	3	3	3	16.1	16.1	16.1	38.241	0	5.6966	367390000	4	1.59494	-1.88984	-2.95604	sp|O09005|DEGS1_MOUSE	sp|O09005|DEGS1_MOUSE
>sp|O09159|MA2B1_MOUSE Lysosomal alpha-mannosidase OS=Mus musculus OX=10090 GN=Man2b1 PE=1 SV=4	O09159	Man2b1	28.3649	27.1753	29.2132	29.3145	29.9147	29.3798	30.0674	29.8511				+	72h_24h	35	35	35	42.6	42.6	42.6	114.65	0	323.31	22387000000	343	1.32513	1.28627	2.48783	sp|O09159|MA2B1_MOUSE	sp|O09159|MA2B1_MOUSE
>sp|O35744|CHIL3_MOUSE Chitinase-like protein 3 OS=Mus musculus OX=10090 GN=Chil3 PE=1 SV=2	O35744	Chil3	32.3866	32.8786	30.5603	30.7903	29.7803	25.7118	28.4188	28.2573				+	72h_24h	25	25	19	63.3	63.3	50.3	44.458	0	323.31	84608000000	281	1.90366	-3.61189	-3.52231	sp|O35744|CHIL3_MOUSE	sp|O35744|CHIL3_MOUSE
>sp|O35904|PK3CD_MOUSE Phosphatidylinositol 4,5-bisphosphate 3-kinase catalytic subunit delta isoform OS=Mus musculus OX=10090 GN=Pik3cd PE=1 SV=2	O35904	Pik3cd	24.0589	23.0434	24.1621	23.0338	21.3127	22.9298	22.4819	20.7962				+	72h_24h	10	10	9	12.5	12.5	11.7	119.71	0	12.868	325490000	11	1.55955	-1.69438	-2.8934	sp|O35904|PK3CD_MOUSE	sp|O35904|PK3CD_MOUSE
>sp|O54784|DAPK3_MOUSE Death-associated protein kinase 3 OS=Mus musculus OX=10090 GN=Dapk3 PE=1 SV=1	O54784	Dapk3	20.8096	22.3409	22.1135	21.4744	23.0947	23.8703	22.5391	22.3925				+	72h_24h	3	3	3	8.5	8.5	8.5	51.421	0	3.8532	112760000	3	1.43967	1.28954	2.68414	sp|O54784|DAPK3_MOUSE;sp|Q8VDF3|DAPK2_MOUSE	sp|O54784|DAPK3_MOUSE
>sp|O54940|BNIP2_MOUSE BCL2/adenovirus E1B 19 kDa protein-interacting protein 2 OS=Mus musculus OX=10090 GN=Bnip2 PE=1 SV=2;>sp|Q8BHE3|ATCAY_MOUSE Caytaxin OS=Mus musculus OX=10090 GN=Atcay PE=1 SV=1	O54940	Bnip2	22.0315	22.0945	21.5931	21.215	23.6261	24.9647	22.4513	23.488				+	72h_24h	2	2	2	5.8	5.8	5.8	37.768	0.0015555	2.0933	179610000	2	1.84979	1.899	3.42067	sp|O54940|BNIP2_MOUSE;sp|Q8BHE3|ATCAY_MOUSE	sp|O54940|BNIP2_MOUSE;sp|Q8BHE3|ATCAY_MOUSE
>sp|O55137|ACOT1_MOUSE Acyl-coenzyme A thioesterase 1 OS=Mus musculus OX=10090 GN=Acot1 PE=1 SV=1	O55137	Acot1	20.939	22.2951	21.1543	21.9518	22.3865	23.9407	24.1212	24.3682				+	72h_24h	10	1	0	25.8	2.6	0	46.135	0	4.6323	66870000	5	2.06916	2.11911	3.84313	sp|O55137|ACOT1_MOUSE;sp|Q32Q92|ACOT6_MOUSE;sp|Q8BWN8|ACOT4_MOUSE;sp|Q9QYR7|ACOT3_MOUSE	sp|O55137|ACOT1_MOUSE
>sp|O55142|RL35A_MOUSE 60S ribosomal protein L35a OS=Mus musculus OX=10090 GN=Rpl35a PE=1 SV=2	O55142	Rpl35a	29.63	27.3675	27.8755	27.907	27.3535	22.6569	26.548	21.7876				+	72h_24h	8	8	8	40.9	40.9	40.9	12.554	0	14.798	11260000000	51	1.30402	-3.60853	-2.45197	sp|O55142|RL35A_MOUSE	sp|O55142|RL35A_MOUSE
>sp|O70469|DOK2_MOUSE Docking protein 2 OS=Mus musculus OX=10090 GN=Dok2 PE=1 SV=1	O70469	Dok2	24.2761	23.9828	23.2521	23.4163	26.7599	23.8907	27.6408	27.1129				+	72h_24h	12	12	12	44.7	44.7	44.7	45.522	0	58.355	2074000000	44	1.61909	2.61922	2.99901	sp|O70469|DOK2_MOUSE	sp|O70469|DOK2_MOUSE
>sp|O70493|SNX12_MOUSE Sorting nexin-12 OS=Mus musculus OX=10090 GN=Snx12 PE=1 SV=1	O70493	Snx12	26.4879	21.4712	23.41	23.372	27.631	25.461	27.3495	27.751				+	72h_24h	10	8	8	67.9	63.6	63.6	19.116	0	15.105	5237000000	45	1.5513	3.36286	2.87886	sp|O70493|SNX12_MOUSE	sp|O70493|SNX12_MOUSE
>sp|O88952|LIN7C_MOUSE Protein lin-7 homolog C OS=Mus musculus OX=10090 GN=Lin7c PE=1 SV=2	O88952	Lin7c	23.7957	21.3338	20.345	22.5769	24.6016	23.3539	25.0251	25.4525				+	72h_24h	7	7	6	33	33	27.9	21.834	0	12.916	676040000	18	1.59956	2.59545	2.96425	sp|O88952|LIN7C_MOUSE;sp|Q8JZS0|LIN7A_MOUSE	sp|O88952|LIN7C_MOUSE
>sp|O89017|LGMN_MOUSE Legumain OS=Mus musculus OX=10090 GN=Lgmn PE=1 SV=1	O89017	Lgmn	24.1638	23.0925	25.7022	25.1762	31.0118	26.9705	30.3913	30.0541				+	72h_24h	9	9	9	31.7	31.7	31.7	49.372	0	194.5	24137000000	79	2.49717	5.07327	4.74259	sp|O89017|LGMN_MOUSE	sp|O89017|LGMN_MOUSE
>sp|P01872|IGHM_MOUSE Immunoglobulin heavy constant mu OS=Mus musculus OX=10090 GN=Ighm PE=1 SV=2	P01872	Ighm	23.0658	22.5367	22.1959	23.3877	24.4891	23.2959	24.0354	24.0029				+	72h_24h	7	7	7	19.4	19.4	19.4	49.971	0	16.938	278110000	18	1.7284	1.15931	3.19619	sp|P01872|IGHM_MOUSE	sp|P01872|IGHM_MOUSE
>sp|P04117|FABP4_MOUSE Fatty acid-binding protein, adipocyte OS=Mus musculus OX=10090 GN=Fabp4 PE=1 SV=3	P04117	Fabp4	21.8834	23.3528	26.171	26.1082	27.9014	28.2301	28.7029	28.0423				+	72h_24h	10	10	10	59.8	59.8	59.8	14.65	0	78.981	5289200000	70	1.93124	3.84032	3.57485	sp|P04117|FABP4_MOUSE;sp|P24526|MYP2_MOUSE;sp|O08716|FABP9_MOUSE	sp|P04117|FABP4_MOUSE
>sp|P04441|HG2A_MOUSE H-2 class II histocompatibility antigen gamma chain OS=Mus musculus OX=10090 GN=Cd74 PE=1 SV=3	P04441	Cd74	24.1209	21.0701	26.2103	25.761	27.359	27.1993	27.8844	27.5531				+	72h_24h	11	11	11	37.3	37.3	37.3	31.557	0	81.243	2462200000	66	1.46924	3.20837	2.73535	sp|P04441|HG2A_MOUSE	sp|P04441|HG2A_MOUSE
>sp|P04939|MUP3_MOUSE Major urinary protein 3 OS=Mus musculus OX=10090 GN=Mup3 PE=1 SV=1	P04939	Mup3	23.3507	22.0569	24.8764	25.4415	21.4622	22.3244	22.0948	21.6276				+	72h_24h	4	2	2	19.6	11.4	11.4	21.464	0	4.177	301370000	13	1.38919	-2.05415	-2.59722	sp|P04939|MUP3_MOUSE;sp|P11590|MUP4_MOUSE	sp|P04939|MUP3_MOUSE
>sp|P05201|AATC_MOUSE Aspartate aminotransferase, cytoplasmic OS=Mus musculus OX=10090 GN=Got1 PE=1 SV=3	P05201	Got1	27.209	26.1481	26.605	27.3924	28.2256	27.1342	28.4245	28.2223				+	72h_24h	22	22	22	58.1	58.1	58.1	46.247	0	152.17	5749800000	135	1.53205	1.16305	2.84502	sp|P05201|AATC_MOUSE	sp|P05201|AATC_MOUSE
>sp|P08074|CBR2_MOUSE Carbonyl reductase [NADPH] 2 OS=Mus musculus OX=10090 GN=Cbr2 PE=1 SV=1	P08074	Cbr2	22.1025	22.088	22.9821	22.4402	25.2789	24.2063	26.2632	26.6536				+	72h_24h	8	8	8	41.8	41.8	41.8	25.958	0	24.299	791140000	26	2.80158	3.19734	5.45557	sp|P08074|CBR2_MOUSE	sp|P08074|CBR2_MOUSE
>sp|P08905|LYZ2_MOUSE Lysozyme C-2 OS=Mus musculus OX=10090 GN=Lyz2 PE=1 SV=2	P08905	Lyz2	30.7525	31.3696	30.5114	30.7796	29.2384	28.6215	28.1678	29.2744				+	72h_24h	9	9	4	67.6	67.6	49.3	16.689	0	323.31	42859000000	139	3.12559	-2.02774	-6.29472	sp|P08905|LYZ2_MOUSE	sp|P08905|LYZ2_MOUSE
>sp|P0C6B7|IGSF6_MOUSE Immunoglobulin superfamily member 6 OS=Mus musculus OX=10090 GN=Igsf6 PE=2 SV=1	P0C6B7	Igsf6	24.8968	22.6045	22.683	23.3062	21.4005	21.8326	22.2719	21.7105				+	72h_24h	6	6	6	25.7	25.7	25.7	26.354	0	9.643	399400000	9	1.50263	-1.56875	-2.7935	sp|P0C6B7|IGSF6_MOUSE	sp|P0C6B7|IGSF6_MOUSE
>sp|P0CW03|LY6C2_MOUSE Lymphocyte antigen 6C2 OS=Mus musculus OX=10090 GN=Ly6c2 PE=1 SV=1	P0CW03	Ly6c2	28.4078	22.792	28.6084	28.7831	21.1666	23.41	22.377	24.6049				+	72h_24h	4	4	4	29.8	29.8	29.8	14.09	0	181.85	6289300000	61	1.39971	-4.25822	-2.61528	sp|P0CW03|LY6C2_MOUSE;sp|P0CW02|LY6C1_MOUSE	sp|P0CW03|LY6C2_MOUSE
>sp|P11247|PERM_MOUSE Myeloperoxidase OS=Mus musculus OX=10090 GN=Mpo PE=1 SV=2	P11247	Mpo	32.7092	31.6603	33.1546	33.2107	29.4532	29.1718	30.1421	30.2217				+	72h_24h	42	42	37	59.7	59.7	54.2	81.181	0	323.31	101390000000	534	3.24973	-2.93649	-6.64096	sp|P11247|PERM_MOUSE	sp|P11247|PERM_MOUSE
>sp|P11589|MUP2_MOUSE Major urinary protein 2 OS=Mus musculus OX=10090 GN=Mup2 PE=1 SV=1	P11589	Mup2	28.5207	29.4081	31.0624	30.2817	27.0888	24.9776	28.6929	27.7634				+	72h_24h	22	22	5	79.4	79.4	18.3	20.663	0	323.31	10069000000	185	1.50362	-2.68754	-2.79523	sp|P11589|MUP2_MOUSE	sp|P11589|MUP2_MOUSE
>sp|P12367|KAP2_MOUSE cAMP-dependent protein kinase type II-alpha regulatory subunit OS=Mus musculus OX=10090 GN=Prkar2a PE=1 SV=2	P12367	Prkar2a	21.9785	21.0148	22.8366	21.463	22.7238	23.7544	24.4771	23.8134				+	72h_24h	6	6	5	21.4	21.4	17.7	45.389	0	19.381	428760000	12	1.89595	1.86896	3.50768	sp|P12367|KAP2_MOUSE	sp|P12367|KAP2_MOUSE
>sp|P13020|GELS_MOUSE Gelsolin OS=Mus musculus OX=10090 GN=Gsn PE=1 SV=3	P13020	Gsn	29.4321	28.8008	27.9315	26.7558	31.3721	30.7252	29.7643	30.0454				+	72h_24h	29	29	17	42.6	42.6	26.9	85.941	0	323.31	42751000000	311	1.78047	2.24671	3.29172	sp|P13020|GELS_MOUSE	sp|P13020|GELS_MOUSE
>sp|P14148|RL7_MOUSE 60S ribosomal protein L7 OS=Mus musculus OX=10090 GN=Rpl7 PE=1 SV=2	P14148	Rpl7	31.218	29.5071	31.726	32.1679	28.9278	28.7317	28.4801	28.2768				+	72h_24h	29	29	29	59.3	59.3	59.3	31.419	0	242.49	38491000000	207	2.27087	-2.55061	-4.25347	sp|P14148|RL7_MOUSE	sp|P14148|RL7_MOUSE
>sp|P15864|H12_MOUSE Histone H1.2 OS=Mus musculus OX=10090 GN=Hist1h1c PE=1 SV=2	P15864	Hist1h1c	32.9066	31.0501	34.3561	33.8487	29.4165	31.0923	30.0715	29.3961				+	72h_24h	18	8	5	51.9	28.8	18.4	21.266	0	45.231	108360000000	246	1.9808	-3.04629	-3.67019	sp|P15864|H12_MOUSE	sp|P15864|H12_MOUSE
>sp|P16332|MUTA_MOUSE Methylmalonyl-CoA mutase, mitochondrial OS=Mus musculus OX=10090 GN=Mut PE=1 SV=2	P16332	Mut	23.6427	22.3023	22.9187	23.5279	21.2294	22.7188	21.9838	20.9619				+	72h_24h	6	6	6	11.4	11.4	11.4	82.843	0	14.38	407700000	12	1.4693	-1.37441	-2.73546	sp|P16332|MUTA_MOUSE	sp|P16332|MUTA_MOUSE
>sp|P23607|ZFA_MOUSE Zinc finger autosomal protein OS=Mus musculus OX=10090 GN=Zfa PE=3 SV=1;>sp|P17012|ZFX_MOUSE Zinc finger X-chromosomal protein OS=Mus musculus OX=10090 GN=Zfx PE=1 SV=2	P23607	Zfa	23.4261	22.5496	22.4699	22.9681	21.608	22.7176	21.1759	21.3292				+	72h_24h	5	5	5	6.7	6.7	6.7	84.657	0	8.6911	157900000	5	1.49561	-1.14577	-2.78126	sp|P23607|ZFA_MOUSE;sp|P17012|ZFX_MOUSE;sp|A2ANX9|ZN711_MOUSE;sp|P20662|ZFY2_MOUSE;sp|P10925|ZFY1_MOUSE	sp|P23607|ZFA_MOUSE;sp|P17012|ZFX_MOUSE
>sp|P18242|CATD_MOUSE Cathepsin D OS=Mus musculus OX=10090 GN=Ctsd PE=1 SV=1	P18242	Ctsd	30.2432	26.3964	28.1369	28.2952	33.3693	30.3814	32.4754	32.8257				+	72h_24h	20	20	20	59.5	59.5	59.5	44.953	0	323.31	151520000000	432	2.1012	3.99505	3.90681	sp|P18242|CATD_MOUSE	sp|P18242|CATD_MOUSE
>sp|P18760|COF1_MOUSE Cofilin-1 OS=Mus musculus OX=10090 GN=Cfl1 PE=1 SV=3	P18760	Cfl1	32.7008	32.7996	33.135	32.9421	32.9915	33.3878	33.5701	33.6927				+	72h_24h	24	24	21	91.6	91.6	77.7	18.559	0	323.31	251550000000	1030	1.54676	0.516155	2.87087	sp|P18760|COF1_MOUSE	sp|P18760|COF1_MOUSE
>sp|P19253|RL13A_MOUSE 60S ribosomal protein L13a OS=Mus musculus OX=10090 GN=Rpl13a PE=1 SV=4	P19253	Rpl13a	29.4373	30.3467	29.699	30.2682	28.1365	27.7018	28.0216	27.3587				+	72h_24h	8	8	8	34	34	34	23.464	0	37.239	19808000000	79	3.56181	-2.13313	-7.57911	sp|P19253|RL13A_MOUSE	sp|P19253|RL13A_MOUSE
>sp|P19324|SERPH_MOUSE Serpin H1 OS=Mus musculus OX=10090 GN=Serpinh1 PE=1 SV=3	P19324	Serpinh1	21.7991	22.735	22.5905	22.6126	24.5837	23.1838	25.435	25.1344				+	72h_24h	8	8	8	24.7	24.7	24.7	46.533	0	11.363	2986400000	19	2.12751	2.14992	3.95953	sp|P19324|SERPH_MOUSE	sp|P19324|SERPH_MOUSE
>sp|P19426|NELFE_MOUSE Negative elongation factor E OS=Mus musculus OX=10090 GN=Nelfe PE=1 SV=2	P19426	Nelfe	22.3211	22.27	22.4007	22.6101	22.9605	23.4225	23.7493	24.1812				+	72h_24h	5	5	5	20	20	20	42.554	0	24.659	174650000	15	2.33313	1.17788	4.38486	sp|P19426|NELFE_MOUSE	sp|P19426|NELFE_MOUSE
>sp|P21614|VTDB_MOUSE Vitamin D-binding protein OS=Mus musculus OX=10090 GN=Gc PE=1 SV=2	P21614	Gc	21.2352	22.8357	21.2431	22.2573	23.1974	23.6498	24.2666	24.6682				+	72h_24h	9	9	9	21	21	21	53.6	0	7.0433	204340000	13	2.1511	2.05271	4.00711	sp|P21614|VTDB_MOUSE	sp|P21614|VTDB_MOUSE
>sp|P24452|CAPG_MOUSE Macrophage-capping protein OS=Mus musculus OX=10090 GN=Capg PE=1 SV=2	P24452	Capg	29.8102	30.5026	29.823	29.67	30.6293	30.5869	30.4925	30.6031				+	72h_24h	11	11	11	44.3	44.3	44.3	39.24	0	323.31	42591000000	262	1.7901	0.626521	3.30953	sp|P24452|CAPG_MOUSE	sp|P24452|CAPG_MOUSE
>sp|P28293|CATG_MOUSE Cathepsin G OS=Mus musculus OX=10090 GN=Ctsg PE=1 SV=2	P28293	Ctsg	30.2577	26.7108	29.0607	29.1297	20.9299	24.2426	22.2045	25.2895				+	72h_24h	14	14	14	52.9	52.9	52.9	29.095	0	166.31	11265000000	115	2.41379	-5.62307	-4.5586	sp|P28293|CATG_MOUSE	sp|P28293|CATG_MOUSE
>sp|P30681|HMGB2_MOUSE High mobility group protein B2 OS=Mus musculus OX=10090 GN=Hmgb2 PE=1 SV=3	P30681	Hmgb2	32.5233	31.9319	33.2689	33.4626	31.9616	30.7253	31.4013	31.0558				+	72h_24h	18	16	15	53.3	43.3	40	24.162	0	290.85	110280000000	410	1.85545	-1.51068	-3.43128	sp|P30681|HMGB2_MOUSE	sp|P30681|HMGB2_MOUSE
>sp|P39654|LOX15_MOUSE Arachidonate 15-lipoxygenase OS=Mus musculus OX=10090 GN=Alox15 PE=1 SV=4	P39654	Alox15	21.1362	22.6377	21.2532	22.6664	31.5052	31.662	25.7838	26.316				+	72h_24h	36	36	36	65.9	65.9	65.9	75.444	0	323.31	27914000000	174	2.22722	6.89337	4.16274	sp|P39654|LOX15_MOUSE	sp|P39654|LOX15_MOUSE
>sp|P41105|RL28_MOUSE 60S ribosomal protein L28 OS=Mus musculus OX=10090 GN=Rpl28 PE=1 SV=2	P41105	Rpl28	28.8417	27.0802	30.8694	30.5564	26.403	23.8961	24.9404	26.4558				+	72h_24h	9	9	9	46.7	46.7	46.7	15.733	0	90.973	14915000000	69	1.97223	-3.91308	-3.65362	sp|P41105|RL28_MOUSE	sp|P41105|RL28_MOUSE
>sp|P42225|STAT1_MOUSE Signal transducer and activator of transcription 1 OS=Mus musculus OX=10090 GN=Stat1 PE=1 SV=1	P42225	Stat1	27.321	27.161	25.5956	24.9843	29.4323	27.9154	27.3546	27.8606				+	72h_24h	32	32	32	49.5	49.5	49.5	87.196	0	320.44	9399400000	125	1.36949	1.87525	2.56349	sp|P42225|STAT1_MOUSE	sp|P42225|STAT1_MOUSE
>sp|P43274|H14_MOUSE Histone H1.4 OS=Mus musculus OX=10090 GN=Hist1h1e PE=1 SV=2	P43274	Hist1h1e	33.7232	31.6637	34.4121	34.0621	29.3336	32.332	30.2491	30.1174				+	72h_24h	19	19	7	49.8	49.8	20.1	21.977	0	125	192690000000	370	1.7986	-2.95722	-3.32526	sp|P43274|H14_MOUSE	sp|P43274|H14_MOUSE
>sp|P43275|H11_MOUSE Histone H1.1 OS=Mus musculus OX=10090 GN=Hist1h1a PE=1 SV=2	P43275	Hist1h1a	31.4013	30.8775	33.5958	33.7531	27.7009	28.9448	29.2082	28.9713				+	72h_24h	15	11	11	42.3	37.1	37.1	21.785	0	323.31	60427000000	245	2.40612	-3.70061	-4.54189	sp|P43275|H11_MOUSE	sp|P43275|H11_MOUSE
>sp|P43276|H15_MOUSE Histone H1.5 OS=Mus musculus OX=10090 GN=Hist1h1b PE=1 SV=2	P43276	Hist1h1b	32.3401	30.7159	33.172	32.7175	27.8464	31.888	30.0072	29.0878				+	72h_24h	17	12	12	43	30	30	22.576	0	80.451	70644000000	299	1.34185	-2.52902	-2.5163	sp|P43276|H15_MOUSE	sp|P43276|H15_MOUSE
>sp|P43406|ITAV_MOUSE Integrin alpha-V OS=Mus musculus OX=10090 GN=Itgav PE=1 SV=2	P43406	Itgav	22.6834	22.056	23.6878	22.0706	26.6819	22.7451	26.9763	26.6532				+	72h_24h	21	21	21	24.3	24.3	24.3	115.36	0	57.839	1722500000	42	1.56827	3.13968	2.90879	sp|P43406|ITAV_MOUSE	sp|P43406|ITAV_MOUSE
>sp|P45700|MA1A1_MOUSE Mannosyl-oligosaccharide 1,2-alpha-mannosidase IA OS=Mus musculus OX=10090 GN=Man1a1 PE=1 SV=1	P45700	Man1a1	23.29	22.9073	22.6906	23.2629	21.2042	22.598	22.4257	22.1053				+	72h_24h	2	2	2	5	5	5	73.275	0.0088241	1.3878	95132000	1	1.49887	-0.954387	-2.78694	sp|P45700|MA1A1_MOUSE	sp|P45700|MA1A1_MOUSE
>sp|P47911|RL6_MOUSE 60S ribosomal protein L6 OS=Mus musculus OX=10090 GN=Rpl6 PE=1 SV=3	P47911	Rpl6	30.6941	29.6521	30.4612	30.2537	26.9302	25.8255	26.6543	27.4767				+	72h_24h	20	20	20	49.7	49.7	49.7	33.509	0	215.46	20965000000	131	3.87734	-3.54359	-8.63767	sp|P47911|RL6_MOUSE	sp|P47911|RL6_MOUSE
>sp|P47963|RL13_MOUSE 60S ribosomal protein L13 OS=Mus musculus OX=10090 GN=Rpl13 PE=1 SV=3	P47963	Rpl13	30.27	30.1365	30.9878	31.0004	28.3024	28.6514	27.6275	27.8906				+	72h_24h	11	11	11	46.9	46.9	46.9	24.305	0	123.69	28479000000	161	3.59992	-2.48069	-7.7008	sp|P47963|RL13_MOUSE	sp|P47963|RL13_MOUSE
>sp|P48678|LMNA_MOUSE Prelamin-A/C OS=Mus musculus OX=10090 GN=Lmna PE=1 SV=2	P48678	Lmna	23.5652	24.0007	21.6597	21.9501	30.4158	25.5121	26.7554	27.4003				+	72h_24h	41	39	39	62.6	61.2	61.2	74.237	0	323.31	14127000000	128	2.12963	4.72696	3.96379	sp|P48678|LMNA_MOUSE	sp|P48678|LMNA_MOUSE
>sp|P49710|HCLS1_MOUSE Hematopoietic lineage cell-specific protein OS=Mus musculus OX=10090 GN=Hcls1 PE=1 SV=2	P49710	Hcls1	30.835	30.3271	30.693	30.8808	30.8769	31.0738	31.1767	31.6043				+	72h_24h	29	29	29	52.1	52.1	52.1	54.24	0	323.31	52928000000	451	1.34146	0.49896	2.51562	sp|P49710|HCLS1_MOUSE	sp|P49710|HCLS1_MOUSE
>sp|P53026|RL10A_MOUSE 60S ribosomal protein L10a OS=Mus musculus OX=10090 GN=Rpl10a PE=1 SV=3	P53026	Rpl10a	29.5857	27.9614	29.203	28.2081	28.4851	26.797	25.266	26.5782				+	72h_24h	11	11	11	42.4	42.4	42.4	24.916	0	204.84	16408000000	180	1.36323	-1.95796	-2.55278	sp|P53026|RL10A_MOUSE	sp|P53026|RL10A_MOUSE
>sp|P55194|3BP1_MOUSE SH3 domain-binding protein 1 OS=Mus musculus OX=10090 GN=Sh3bp1 PE=1 SV=3	P55194	Sh3bp1	26.8874	26.548	27.1457	27.288	27.5253	27.2184	27.3876	27.5466				+	72h_24h	29	29	29	62.2	62.2	62.2	74.172	0	323.31	4589600000	176	1.34546	0.452218	2.52244	sp|P55194|3BP1_MOUSE	sp|P55194|3BP1_MOUSE
>sp|P57759|ERP29_MOUSE Endoplasmic reticulum resident protein 29 OS=Mus musculus OX=10090 GN=Erp29 PE=1 SV=2	P57759	Erp29	29.2695	29.4441	29.1113	29.0944	29.5313	29.8394	30.48	29.8582				+	72h_24h	16	16	16	59.5	59.5	59.5	28.823	0	103.96	18566000000	212	1.7543	0.697385	3.24358	sp|P57759|ERP29_MOUSE	sp|P57759|ERP29_MOUSE
>sp|P58058|NADK_MOUSE NAD kinase OS=Mus musculus OX=10090 GN=Nadk PE=1 SV=2	P58058	Nadk	25.8915	26.6387	25.1259	26.0662	19.4891	25.948	22.3903	21.6652				+	72h_24h	9	9	9	26.9	26.9	26.9	48.597	0	73.13	1131500000	41	1.38068	-3.55741	-2.58263	sp|P58058|NADK_MOUSE	sp|P58058|NADK_MOUSE
>sp|P58501|PAXB1_MOUSE PAX3- and PAX7-binding protein 1 OS=Mus musculus OX=10090 GN=Paxbp1 PE=1 SV=3	P58501	Paxbp1	21.5621	22.2006	21.4142	22.0045	23.5299	23.4368	22.1496	22.8123				+	72h_24h	7	7	7	10.8	10.8	10.8	104.83	0	23.988	212370000	10	1.73806	1.18682	3.21383	sp|P58501|PAXB1_MOUSE	sp|P58501|PAXB1_MOUSE
>sp|P58771|TPM1_MOUSE Tropomyosin alpha-1 chain OS=Mus musculus OX=10090 GN=Tpm1 PE=1 SV=1	P58771	Tpm1	22.6813	21.7904	23.1402	21.6164	25.0822	22.7816	25.3471	24.793				+	72h_24h	13	4	3	28.5	11.6	7	32.68	0	18.868	328240000	14	1.72539	2.19391	3.19071	sp|P58771|TPM1_MOUSE	sp|P58771|TPM1_MOUSE
>sp|P61358|RL27_MOUSE 60S ribosomal protein L27 OS=Mus musculus OX=10090 GN=Rpl27 PE=1 SV=2	P61358	Rpl27	28.1822	29.6141	28.6356	28.6238	27.8802	28.147	28.1564	27.3245				+	72h_24h	8	8	8	49.3	49.3	49.3	15.798	0	32.173	10546000000	90	1.31168	-0.886897	-2.46499	sp|P61358|RL27_MOUSE	sp|P61358|RL27_MOUSE
>sp|P62242|RS8_MOUSE 40S ribosomal protein S8 OS=Mus musculus OX=10090 GN=Rps8 PE=1 SV=2	P62242	Rps8	30.066	29.6126	30.5407	30.8173	29.3705	28.9897	29.5841	29.448				+	72h_24h	13	13	13	58.7	58.7	58.7	24.205	0	242.71	26453000000	204	1.67181	-0.911035	-3.09356	sp|P62242|RS8_MOUSE	sp|P62242|RS8_MOUSE
>sp|P62259|1433E_MOUSE 14-3-3 protein epsilon OS=Mus musculus OX=10090 GN=Ywhae PE=1 SV=1	P62259	Ywhae	31.5301	31.8169	31.0902	30.4361	32.0564	32.0195	32.286	32.0103				+	72h_24h	25	25	22	77.6	77.6	70.6	29.174	0	323.31	121790000000	483	1.53187	0.874727	2.84469	sp|P62259|1433E_MOUSE	sp|P62259|1433E_MOUSE
>sp|P62270|RS18_MOUSE 40S ribosomal protein S18 OS=Mus musculus OX=10090 GN=Rps18 PE=1 SV=3	P62270	Rps18	30.6025	29.3526	30.1841	30.1171	29.6204	28.6794	28.253	26.9431				+	72h_24h	16	16	16	59.2	59.2	59.2	17.718	0	29.145	25868000000	117	1.47947	-1.69009	-2.75315	sp|P62270|RS18_MOUSE	sp|P62270|RS18_MOUSE
>sp|P62315|SMD1_MOUSE Small nuclear ribonucleoprotein Sm D1 OS=Mus musculus OX=10090 GN=Snrpd1 PE=1 SV=1	P62315	Snrpd1	27.8302	27.18	26.9801	26.6808	25.7712	23.7191	22.0028	21.9136				+	72h_24h	4	4	4	37.8	37.8	37.8	13.281	0	56.906	4305900000	45	2.17844	-3.81612	-4.06263	sp|P62315|SMD1_MOUSE	sp|P62315|SMD1_MOUSE
>sp|P62806|H4_MOUSE Histone H4 OS=Mus musculus OX=10090 GN=Hist1h4a PE=1 SV=2	P62806	Hist1h4a	34.8676	34.9812	34.6089	34.8864	32.2709	33.9805	32.4941	32.541				+	72h_24h	21	21	21	71.8	71.8	71.8	11.367	0	323.31	441210000000	704	2.63251	-2.01437	-5.05126	sp|P62806|H4_MOUSE	sp|P62806|H4_MOUSE
>sp|P62852|RS25_MOUSE 40S ribosomal protein S25 OS=Mus musculus OX=10090 GN=Rps25 PE=1 SV=1	P62852	Rps25	28.9469	29.0111	30.1374	30.0806	28.5871	27.069	28.4121	28.2158				+	72h_24h	6	6	6	31.2	31.2	31.2	13.742	0	21.042	12227000000	120	1.68212	-1.473	-3.11217	sp|P62852|RS25_MOUSE	sp|P62852|RS25_MOUSE
>sp|P62855|RS26_MOUSE 40S ribosomal protein S26 OS=Mus musculus OX=10090 GN=Rps26 PE=1 SV=3	P62855	Rps26	27.9961	28.2011	26.6558	26.2707	26.549	22.6262	22.623	21.7179				+	72h_24h	5	5	5	48.7	48.7	48.7	13.015	0	76.192	5647700000	33	1.78819	-3.9019	-3.30598	sp|P62855|RS26_MOUSE	sp|P62855|RS26_MOUSE
>sp|P63024|VAMP3_MOUSE Vesicle-associated membrane protein 3 OS=Mus musculus OX=10090 GN=Vamp3 PE=1 SV=1	P63024	Vamp3	25.1691	26.0361	24.7869	23.3912	22.0178	22.6849	21.9245	20.7292				+	72h_24h	3	3	3	47.6	47.6	47.6	11.48	0	153.76	263270000	14	2.33593	-3.00672	-4.39081	sp|P63024|VAMP3_MOUSE;sp|P63044|VAMP2_MOUSE	sp|P63024|VAMP3_MOUSE
>sp|P63087|PP1G_MOUSE Serine/threonine-protein phosphatase PP1-gamma catalytic subunit OS=Mus musculus OX=10090 GN=Ppp1cc PE=1 SV=1	P63087	Ppp1cc	20.6912	22.4297	20.6757	21.6561	21.4618	24.0252	24.0832	24.5172				+	72h_24h	20	5	4	64.4	21.1	17.6	36.983	0	32.282	917370000	16	1.42108	2.15868	2.65205	sp|P63087|PP1G_MOUSE	sp|P63087|PP1G_MOUSE
>sp|P70194|CLC4F_MOUSE C-type lectin domain family 4 member F OS=Mus musculus OX=10090 GN=Clec4f PE=1 SV=1	P70194	Clec4f	21.6957	22.3485	22.4386	22.4507	26.4524	24.2054	29.7986	29.3869				+	72h_24h	14	14	14	31.6	31.6	31.6	61.268	0	152.21	3111700000	63	2.11509	5.22744	3.9346	sp|P70194|CLC4F_MOUSE	sp|P70194|CLC4F_MOUSE
>sp|P70248|MYO1F_MOUSE Unconventional myosin-If OS=Mus musculus OX=10090 GN=Myo1f PE=1 SV=1	P70248	Myo1f	29.0723	27.6167	28.4853	28.4938	28.4409	26.6512	25.5513	25.8677				+	72h_24h	31	31	26	30.8	30.8	25.2	125.95	0	232.57	12733000000	186	1.33736	-1.78929	-2.50864	sp|P70248|MYO1F_MOUSE	sp|P70248|MYO1F_MOUSE
>sp|P70271|PDLI4_MOUSE PDZ and LIM domain protein 4 OS=Mus musculus OX=10090 GN=Pdlim4 PE=1 SV=3	P70271	Pdlim4	21.9592	23.0672	21.7546	23.1282	25.766	23.8704	27.6708	27.3866				+	72h_24h	15	15	15	56.1	56.1	56.1	35.556	0	39.779	1100700000	47	2.10073	3.69616	3.90589	sp|P70271|PDLI4_MOUSE	sp|P70271|PDLI4_MOUSE
>sp|P70295|AUP1_MOUSE Ancient ubiquitous protein 1 OS=Mus musculus OX=10090 GN=Aup1 PE=1 SV=1	P70295	Aup1	23.3176	22.7323	21.1894	23.4826	24.4878	23.5038	25.6084	25.2494				+	72h_24h	8	8	8	24.1	24.1	24.1	46.121	0	39.459	533210000	24	1.56515	2.03189	2.90328	sp|P70295|AUP1_MOUSE	sp|P70295|AUP1_MOUSE
>sp|P70399|TP53B_MOUSE TP53-binding protein 1 OS=Mus musculus OX=10090 GN=Tp53bp1 PE=1 SV=3	P70399	Tp53bp1	21.804	22.5123	20.893	22.6855	24.629	22.9502	23.4611	22.9245				+	72h_24h	6	6	6	6.6	6.6	6.6	212.73	0	61.678	272620000	20	1.42624	1.51753	2.66094	sp|P70399|TP53B_MOUSE	sp|P70399|TP53B_MOUSE
>sp|P70452|STX4_MOUSE Syntaxin-4 OS=Mus musculus OX=10090 GN=Stx4 PE=1 SV=1	P70452	Stx4	24.1454	22.2843	21.857	22.8679	26.2158	23.3526	25.2402	24.942				+	72h_24h	5	5	5	24.5	24.5	24.5	34.165	0	67.568	1129400000	22	1.4909	2.149	2.77304	sp|P70452|STX4_MOUSE	sp|P70452|STX4_MOUSE
>sp|P81117|NUCB2_MOUSE Nucleobindin-2 OS=Mus musculus OX=10090 GN=Nucb2 PE=1 SV=2	P81117	Nucb2	26.3163	25.906	25.6504	25.5768	26.847	26.2099	27.0673	27.0037				+	72h_24h	16	16	16	46.9	46.9	46.9	50.304	0	113.66	3040900000	57	1.9283	0.919586	3.56924	sp|P81117|NUCB2_MOUSE	sp|P81117|NUCB2_MOUSE
>sp|P83940|ELOC_MOUSE Elongin-C OS=Mus musculus OX=10090 GN=Eloc PE=1 SV=1	P83940	Eloc	27.2253	27.109	26.9889	27.1764	27.4192	27.4765	28.0097	27.6484				+	72h_24h	7	7	7	66.1	66.1	66.1	12.473	0	80.69	4251800000	65	1.94623	0.513528	3.60356	sp|P83940|ELOC_MOUSE	sp|P83940|ELOC_MOUSE
>sp|P97492|RGS14_MOUSE Regulator of G-protein signaling 14 OS=Mus musculus OX=10090 GN=Rgs14 PE=1 SV=2	P97492	Rgs14	25.6242	24.8131	25.3042	25.2368	24.2095	23.4672	24.4032	24.8524				+	72h_24h	15	15	15	40	40	40	59.846	0	47.494	936570000	39	1.63879	-1.0115	-3.03423	sp|P97492|RGS14_MOUSE	sp|P97492|RGS14_MOUSE
>sp|P97808|FXYD5_MOUSE FXYD domain-containing ion transport regulator 5 OS=Mus musculus OX=10090 GN=Fxyd5 PE=1 SV=3	P97808	Fxyd5	23.8502	23.7824	24.6507	23.965	22.8775	23.7641	22.0522	21.5053				+	72h_24h	6	6	6	62.4	62.4	62.4	19.454	0	22.591	338540000	20	1.52994	-1.5123	-2.84132	sp|P97808|FXYD5_MOUSE	sp|P97808|FXYD5_MOUSE
>sp|P97814|PPIP1_MOUSE Proline-serine-threonine phosphatase-interacting protein 1 OS=Mus musculus OX=10090 GN=Pstpip1 PE=1 SV=1	P97814	Pstpip1	25.8863	25.7721	25.5672	26.0881	22.2787	23.3213	24.9387	24.7625				+	72h_24h	12	12	12	35.9	35.9	35.9	47.59	0	51.007	1219800000	34	1.69349	-2.00311	-3.13273	sp|P97814|PPIP1_MOUSE	sp|P97814|PPIP1_MOUSE
>sp|P97821|CATC_MOUSE Dipeptidyl peptidase 1 OS=Mus musculus OX=10090 GN=Ctsc PE=1 SV=1	P97821	Ctsc	28.8097	29.3798	27.8511	27.6816	30.3494	30.1087	29.028	29.3375				+	72h_24h	13	13	13	38.7	38.7	38.7	52.376	0	182.22	19333000000	113	1.33461	1.27536	2.50396	sp|P97821|CATC_MOUSE	sp|P97821|CATC_MOUSE
>sp|Q00993|UFO_MOUSE Tyrosine-protein kinase receptor UFO OS=Mus musculus OX=10090 GN=Axl PE=1 SV=2	Q00993	Axl	21.8557	23.0417	22.1191	20.9116	24.1074	23.8185	24.975	25.0595				+	72h_24h	11	11	11	15.7	15.7	15.7	98.19	0	17.928	270530000	20	2.46479	2.50805	4.6706	sp|Q00993|UFO_MOUSE	sp|Q00993|UFO_MOUSE
>sp|Q01965|LY9_MOUSE T-lymphocyte surface antigen Ly-9 OS=Mus musculus OX=10090 GN=Ly9 PE=1 SV=2	Q01965	Ly9	22.0191	22.6085	22.7692	21.7328	24.7557	23.2498	24.9007	24.7612				+	72h_24h	9	9	9	18.2	18.2	18.2	73.142	0	27.568	531670000	26	2.44898	2.13448	4.63569	sp|Q01965|LY9_MOUSE	sp|Q01965|LY9_MOUSE
>sp|Q04447|KCRB_MOUSE Creatine kinase B-type OS=Mus musculus OX=10090 GN=Ckb PE=1 SV=1	Q04447	Ckb	21.9092	24.6609	22.4405	21.2788	30.3542	29.9925	27.7835	29.0474				+	72h_24h	18	18	18	60.9	60.9	60.9	42.713	0	323.31	19859000000	169	3.44119	6.72205	7.20448	sp|Q04447|KCRB_MOUSE	sp|Q04447|KCRB_MOUSE
>sp|Q05685|FOLR2_MOUSE Folate receptor beta OS=Mus musculus OX=10090 GN=Folr2 PE=2 SV=1	Q05685	Folr2	21.5838	22.3192	21.2248	20.7224	25.0038	23.1686	22.9965	24.9597				+	72h_24h	4	4	4	15.5	15.5	15.5	28.82	0	5.3439	588190000	12	2.14286	2.56959	3.99046	sp|Q05685|FOLR2_MOUSE	sp|Q05685|FOLR2_MOUSE
>sp|Q07797|LG3BP_MOUSE Galectin-3-binding protein OS=Mus musculus OX=10090 GN=Lgals3bp PE=1 SV=1	Q07797	Lgals3bp	27.0292	26.6183	26.5734	27.3633	30.5829	27.2171	28.4936	29.1783				+	72h_24h	16	16	16	38.5	38.5	38.5	64.49	0	323.31	18935000000	148	1.45874	1.9719	2.71714	sp|Q07797|LG3BP_MOUSE	sp|Q07797|LG3BP_MOUSE
>sp|Q08857|CD36_MOUSE Platelet glycoprotein 4 OS=Mus musculus OX=10090 GN=Cd36 PE=1 SV=2	Q08857	Cd36	25.491	21.8762	22.2389	21.7836	29.2053	23.5851	26.1003	26.8771				+	72h_24h	10	10	10	30.3	30.3	30.3	52.697	0	136.72	6876500000	33	1.31109	3.59451	2.46397	sp|Q08857|CD36_MOUSE	sp|Q08857|CD36_MOUSE
>sp|Q2VLH6|C163A_MOUSE Scavenger receptor cysteine-rich type 1 protein M130 OS=Mus musculus OX=10090 GN=Cd163 PE=1 SV=2	Q2VLH6	Cd163	21.7522	22.6991	21.7321	22.9455	25.0372	23.7384	26.4079	26.6357				+	72h_24h	19	19	19	25	25	25	120.92	0	36.297	594960000	31	2.27931	3.17258	4.27114	sp|Q2VLH6|C163A_MOUSE	sp|Q2VLH6|C163A_MOUSE
>sp|Q3KNM2|MARH5_MOUSE E3 ubiquitin-protein ligase MARCH5 OS=Mus musculus OX=10090 GN=March5 PE=1 SV=1	Q3KNM2	March5	23.4368	23.1679	23.2979	21.7459	20.4789	21.7557	21.5246	21.3552				+	72h_24h	5	5	5	23.7	23.7	23.7	31.231	0	4.1811	154490000	4	1.83445	-1.63354	-3.39196	sp|Q3KNM2|MARH5_MOUSE	sp|Q3KNM2|MARH5_MOUSE
>sp|Q3TB92|MILR1_MOUSE Allergin-1 OS=Mus musculus OX=10090 GN=Milr1 PE=1 SV=2	Q3TB92	Milr1	23.27	22.4186	23.3867	22.9149	21.1929	22.7655	22.2843	21.3632				+	72h_24h	3	3	3	14.6	14.6	14.6	27.366	0.00062318	2.9347	47731000	6	1.34984	-1.09607	-2.52991	sp|Q3TB92|MILR1_MOUSE	sp|Q3TB92|MILR1_MOUSE
>sp|Q3TBT3|STING_MOUSE Stimulator of interferon genes protein OS=Mus musculus OX=10090 GN=Tmem173 PE=1 SV=2	Q3TBT3	Tmem173	26.6886	26.4416	26.0888	26.3899	25.0511	23.7998	25.7804	25.9331				+	72h_24h	7	7	7	25.1	25.1	25.1	42.829	0	87.77	2074400000	44	1.33915	-1.26111	-2.51169	sp|Q3TBT3|STING_MOUSE	sp|Q3TBT3|STING_MOUSE
>sp|Q3TCN2|PLBL2_MOUSE Putative phospholipase B-like 2 OS=Mus musculus OX=10090 GN=Plbd2 PE=1 SV=2	Q3TCN2	Plbd2	21.4737	25.1247	22.4325	21.9475	27.1407	23.8941	25.1279	25.6125				+	72h_24h	12	12	12	31.1	31.1	31.1	66.289	0	68.822	2115600000	36	1.3629	2.69923	2.55222	sp|Q3TCN2|PLBL2_MOUSE	sp|Q3TCN2|PLBL2_MOUSE
>sp|Q3TW96|UAP1L_MOUSE UDP-N-acetylhexosamine pyrophosphorylase-like protein 1 OS=Mus musculus OX=10090 GN=Uap1l1 PE=1 SV=1	Q3TW96	Uap1l1	26.7261	26.8956	26.9803	26.6835	28.5648	28.0321	28.517	28.5915				+	72h_24h	24	24	22	48.3	48.3	44.4	56.613	0	125.49	7378700000	131	4.41019	1.60495	10.7212	sp|Q3TW96|UAP1L_MOUSE	sp|Q3TW96|UAP1L_MOUSE
>sp|Q3U9G9|LBR_MOUSE Lamin-B receptor OS=Mus musculus OX=10090 GN=Lbr PE=1 SV=2	Q3U9G9	Lbr	29.85	28.6287	29.32	29.1576	27.5948	28.088	28.352	28.0907				+	72h_24h	19	19	19	27.8	27.8	27.8	71.439	0	135.81	13539000000	159	2.17985	-1.2077	-4.06551	sp|Q3U9G9|LBR_MOUSE	sp|Q3U9G9|LBR_MOUSE
>sp|Q3UDW8|HGNAT_MOUSE Heparan-alpha-glucosaminide N-acetyltransferase OS=Mus musculus OX=10090 GN=Hgsnat PE=1 SV=2	Q3UDW8	Hgsnat	25.0008	23.3045	22.7485	23.5194	21.3478	23.1011	21.5137	22.0958				+	72h_24h	2	2	2	3.8	3.8	3.8	72.503	0.00082271	2.7973	457550000	2	1.39937	-1.62869	-2.6147	sp|Q3UDW8|HGNAT_MOUSE	sp|Q3UDW8|HGNAT_MOUSE
>sp|Q3UGR5|HDHD2_MOUSE Haloacid dehalogenase-like hydrolase domain-containing protein 2 OS=Mus musculus OX=10090 GN=Hdhd2 PE=1 SV=2	Q3UGR5	Hdhd2	22.1452	22.7868	22.6538	21.8942	25.0583	23.3822	22.87	24.2196				+	72h_24h	2	2	2	8.1	8.1	8.1	28.73	0.0008089	2.556	375680000	11	1.55365	1.51252	2.883	sp|Q3UGR5|HDHD2_MOUSE	sp|Q3UGR5|HDHD2_MOUSE
>sp|Q3UIU2|NDUB6_MOUSE NADH dehydrogenase [ubiquinone] 1 beta subcomplex subunit 6 OS=Mus musculus OX=10090 GN=Ndufb6 PE=1 SV=3	Q3UIU2	Ndufb6	24.7962	23.3628	23.4708	22.8395	21.167	22.8386	22.1558	20.6956				+	72h_24h	5	5	5	51.6	51.6	51.6	15.515	0	9.6774	297580000	4	1.61131	-1.90307	-2.98515	sp|Q3UIU2|NDUB6_MOUSE	sp|Q3UIU2|NDUB6_MOUSE
>sp|Q3UMW8|CLN5_MOUSE Ceroid-lipofuscinosis neuronal protein 5 homolog OS=Mus musculus OX=10090 GN=Cln5 PE=1 SV=1	Q3UMW8	Cln5	20.2932	21.9796	21.7424	22.5687	23.855	23.2293	22.584	24.2773				+	72h_24h	4	4	4	10.6	10.6	10.6	39.329	0.0017301	1.9782	271110000	9	1.63324	1.84043	3.0243	sp|Q3UMW8|CLN5_MOUSE	sp|Q3UMW8|CLN5_MOUSE
>sp|Q3UQN2|FCHO2_MOUSE F-BAR domain only protein 2 OS=Mus musculus OX=10090 GN=Fcho2 PE=1 SV=1	Q3UQN2	Fcho2	24.255	22.4184	22.5555	22.0274	25.6928	24.2204	25.458	24.8825				+	72h_24h	15	15	15	26.7	26.7	26.7	88.733	0	57.983	1186700000	22	2.04524	2.24936	3.79592	sp|Q3UQN2|FCHO2_MOUSE	sp|Q3UQN2|FCHO2_MOUSE
>sp|Q3UW53|NIBAN_MOUSE Protein Niban OS=Mus musculus OX=10090 GN=Fam129a PE=1 SV=2	Q3UW53	Fam129a	27.2095	25.9216	25.9222	25.8091	29.2127	27.2528	27.8014	27.9224				+	72h_24h	34	34	34	45.5	45.5	45.5	102.65	0	323.31	9865300000	164	1.86316	1.83173	3.44577	sp|Q3UW53|NIBAN_MOUSE	sp|Q3UW53|NIBAN_MOUSE
>sp|Q4QRL3|CC88B_MOUSE Coiled-coil domain-containing protein 88B OS=Mus musculus OX=10090 GN=Ccdc88b PE=1 SV=2	Q4QRL3	Ccdc88b	25.597	22.489	22.0799	22.0152	26.5129	25.9264	25.9675	26.0723				+	72h_24h	34	34	34	29.1	29.1	29.1	166.61	0	235.33	2044200000	70	1.91504	3.07448	3.54395	sp|Q4QRL3|CC88B_MOUSE	sp|Q4QRL3|CC88B_MOUSE
>sp|Q60648|SAP3_MOUSE Ganglioside GM2 activator OS=Mus musculus OX=10090 GN=Gm2a PE=1 SV=2	Q60648	Gm2a	27.3606	28.1428	28.3866	28.5619	28.5354	28.8264	29.2959	28.8672				+	72h_24h	8	8	8	41.5	41.5	41.5	20.824	0	44.046	11079000000	109	1.32917	0.768283	2.4947	sp|Q60648|SAP3_MOUSE	sp|Q60648|SAP3_MOUSE
>sp|Q60854|SPB6_MOUSE Serpin B6 OS=Mus musculus OX=10090 GN=Serpinb6 PE=1 SV=1	Q60854	Serpinb6	21.0314	24.0317	22.6969	21.1488	29.2222	27.9245	26.7634	26.8433				+	72h_24h	18	18	18	49.5	49.5	49.5	42.598	0	133.26	8096200000	58	3.00358	5.46117	5.96819	sp|Q60854|SPB6_MOUSE	sp|Q60854|SPB6_MOUSE
>sp|Q60953|PML_MOUSE Protein PML OS=Mus musculus OX=10090 GN=Pml PE=1 SV=3	Q60953	Pml	24.2333	22.6605	23.2752	22.9571	27.1407	23.3836	25.2733	26.005				+	72h_24h	20	20	20	33.3	33.3	33.3	98.241	0	122.73	1683700000	45	1.34625	2.16915	2.52379	sp|Q60953|PML_MOUSE	sp|Q60953|PML_MOUSE
>sp|Q61096|PRTN3_MOUSE Myeloblastin OS=Mus musculus OX=10090 GN=Prtn3 PE=1 SV=2	Q61096	Prtn3	28.4716	25.9212	28.5015	28.4854	26.2932	23.7486	25.3887	23.9714				+	72h_24h	10	10	10	42.9	42.9	42.9	27.625	0	175.31	6024400000	91	1.84027	-2.9945	-3.40283	sp|Q61096|PRTN3_MOUSE	sp|Q61096|PRTN3_MOUSE
>sp|Q61490|CD166_MOUSE CD166 antigen OS=Mus musculus OX=10090 GN=Alcam PE=1 SV=3	Q61490	Alcam	23.2781	22.3279	22.184	24.7533	25.3468	23.895	26.4774	26.3795				+	72h_24h	16	16	16	31.9	31.9	31.9	65.091	0	35.44	759020000	40	1.52624	2.38883	2.83483	sp|Q61490|CD166_MOUSE	sp|Q61490|CD166_MOUSE
>sp|Q61830|MRC1_MOUSE Macrophage mannose receptor 1 OS=Mus musculus OX=10090 GN=Mrc1 PE=1 SV=2	Q61830	Mrc1	23.1743	23.2159	21.2621	21.5155	29.7041	24.043	25.2249	25.742				+	72h_24h	45	45	45	35.9	35.9	35.9	164.98	0	323.31	8203900000	122	1.56972	3.88655	2.91135	sp|Q61830|MRC1_MOUSE	sp|Q61830|MRC1_MOUSE
>sp|Q62073|M3K7_MOUSE Mitogen-activated protein kinase kinase kinase 7 OS=Mus musculus OX=10090 GN=Map3k7 PE=1 SV=1	Q62073	Map3k7	21.377	21.6611	22.9288	21.1048	24.621	24.1679	23.4678	26.99				+	72h_24h	8	8	8	15.2	15.2	15.2	64.227	0	18.509	462440000	13	1.90442	3.04374	3.52375	sp|Q62073|M3K7_MOUSE	sp|Q62073|M3K7_MOUSE
>sp|Q62230|SN_MOUSE Sialoadhesin OS=Mus musculus OX=10090 GN=Siglec1 PE=1 SV=2	Q62230	Siglec1	21.7943	23.8297	21.5378	22.619	29.7722	26.7363	30.4101	30.4434				+	72h_24h	56	56	56	47.1	47.1	47.1	182.98	0	323.31	14350000000	305	3.28774	6.89532	6.74991	sp|Q62230|SN_MOUSE	sp|Q62230|SN_MOUSE
>sp|Q62315|JARD2_MOUSE Protein Jumonji OS=Mus musculus OX=10090 GN=Jarid2 PE=1 SV=1	Q62315	Jarid2	24.9157	22.9906	24.9689	24.8063	20.8113	23.6157	21.6835	20.2003				+	72h_24h	14	14	14	16.4	16.4	16.4	137.44	0	47.044	443210000	29	1.73805	-2.84268	-3.21382	sp|Q62315|JARD2_MOUSE	sp|Q62315|JARD2_MOUSE
>sp|Q62433|NDRG1_MOUSE Protein NDRG1 OS=Mus musculus OX=10090 GN=Ndrg1 PE=1 SV=1	Q62433	Ndrg1	27.3786	25.853	27.794	27.5127	25.4915	22.7067	25.5614	25.0254				+	72h_24h	8	8	8	31.7	31.7	31.7	43.008	0	207.76	3126600000	64	1.64117	-2.4383	-3.03849	sp|Q62433|NDRG1_MOUSE	sp|Q62433|NDRG1_MOUSE
>sp|Q62465|VAT1_MOUSE Synaptic vesicle membrane protein VAT-1 homolog OS=Mus musculus OX=10090 GN=Vat1 PE=1 SV=3	Q62465	Vat1	26.0952	22.7789	22.023	21.5135	29.7938	29.9432	27.9632	28.4466				+	72h_24h	18	18	18	47	47	47	43.096	0	296.53	17603000000	141	2.69438	5.93405	5.19671	sp|Q62465|VAT1_MOUSE	sp|Q62465|VAT1_MOUSE
>sp|Q640M1|UT14A_MOUSE U3 small nucleolar RNA-associated protein 14 homolog A OS=Mus musculus OX=10090 GN=Utp14a PE=1 SV=1	Q640M1	Utp14a	21.4678	22.2595	22.3503	22.2124	21.9147	24.297	24.8004	25.2314				+	72h_24h	12	12	12	27	27	27	87.264	0	41.125	214330000	22	1.38462	1.9884	2.58939	sp|Q640M1|UT14A_MOUSE;sp|Q6EJB6|UT14B_MOUSE	sp|Q640M1|UT14A_MOUSE
>sp|Q64345|IFIT3_MOUSE Interferon-induced protein with tetratricopeptide repeats 3 OS=Mus musculus OX=10090 GN=Ifit3 PE=1 SV=1	Q64345	Ifit3	20.3962	22.8822	22.2435	21.1747	25.1348	23.9378	24.1531	22.8772				+	72h_24h	11	11	11	32.5	32.5	32.5	47.222	0	21.326	480220000	19	1.76391	2.35159	3.26124	sp|Q64345|IFIT3_MOUSE	sp|Q64345|IFIT3_MOUSE
>sp|Q64374|RGN_MOUSE Regucalcin OS=Mus musculus OX=10090 GN=Rgn PE=1 SV=1	Q64374	Rgn	25.597	22.8263	26.8007	25.5217	21.014	24.4708	21.2145	21.2897				+	72h_24h	9	9	9	40.8	40.8	40.8	33.406	0	22.164	805880000	22	1.45289	-3.18916	-2.70701	sp|Q64374|RGN_MOUSE	sp|Q64374|RGN_MOUSE
>sp|Q68FH4|GALK2_MOUSE N-acetylgalactosamine kinase OS=Mus musculus OX=10090 GN=Galk2 PE=1 SV=1	Q68FH4	Galk2	22.2836	22.2727	22.8586	21.8094	25.757	24.8135	25.4037	24.808				+	72h_24h	10	10	10	27.3	27.3	27.3	50.503	0	42.509	680820000	20	4.00634	2.88948	9.10585	sp|Q68FH4|GALK2_MOUSE	sp|Q68FH4|GALK2_MOUSE
>sp|Q69ZB8|ZCHC2_MOUSE Zinc finger CCHC domain-containing protein 2 OS=Mus musculus OX=10090 GN=Zcchc2 PE=2 SV=3	Q69ZB8	Zcchc2	22.7944	22.9944	22.9424	22.5717	21.1097	22.5511	21.7173	21.6931				+	72h_24h	2	2	2	2.8	2.8	2.8	124.52	0	3.4149	9939700	4	1.83826	-1.05792	-3.39907	sp|Q69ZB8|ZCHC2_MOUSE	sp|Q69ZB8|ZCHC2_MOUSE
>sp|Q6NVE8|WDR44_MOUSE WD repeat-containing protein 44 OS=Mus musculus OX=10090 GN=Wdr44 PE=1 SV=1	Q6NVE8	Wdr44	21.8878	22.7058	21.8515	21.8274	24.3826	23.9006	24.5874	25.2729				+	72h_24h	13	13	13	20.2	20.2	20.2	101.55	0	26.173	379920000	26	3.35314	2.46777	6.94072	sp|Q6NVE8|WDR44_MOUSE	sp|Q6NVE8|WDR44_MOUSE
>sp|Q6P5B0|RRP12_MOUSE RRP12-like protein OS=Mus musculus OX=10090 GN=Rrp12 PE=1 SV=1	Q6P5B0	Rrp12	25.5818	23.4035	23.5354	22.6853	20.1252	22.3726	22.3026	20.7243				+	72h_24h	10	10	10	9.2	9.2	9.2	143.13	0	20.406	649920000	16	1.55094	-2.42034	-2.87823	sp|Q6P5B0|RRP12_MOUSE	sp|Q6P5B0|RRP12_MOUSE
>sp|Q6PB44|PTN23_MOUSE Tyrosine-protein phosphatase non-receptor type 23 OS=Mus musculus OX=10090 GN=Ptpn23 PE=1 SV=2	Q6PB44	Ptpn23	22.1604	22.2087	21.8863	22.0011	22.2406	22.9024	24.1694	23.7817				+	72h_24h	16	16	16	13.4	13.4	13.4	185.21	0	28.233	291290000	18	1.47416	1.20939	2.7439	sp|Q6PB44|PTN23_MOUSE	sp|Q6PB44|PTN23_MOUSE
>sp|Q6PD03|2A5A_MOUSE Serine/threonine-protein phosphatase 2A 56 kDa regulatory subunit alpha isoform OS=Mus musculus OX=10090 GN=Ppp2r5a PE=1 SV=1	Q6PD03	Ppp2r5a	26.3881	25.2822	26.0672	26.0451	24.7855	23.5104	22.4676	24.5608				+	72h_24h	15	15	14	35.2	35.2	33.3	56.346	0	136.32	2084800000	36	1.96147	-2.11457	-3.63286	sp|Q6PD03|2A5A_MOUSE	sp|Q6PD03|2A5A_MOUSE
>sp|Q6PGG6|GNL3L_MOUSE Guanine nucleotide-binding protein-like 3-like protein OS=Mus musculus OX=10090 GN=Gnl3l PE=1 SV=1	Q6PGG6	Gnl3l	23.5614	22.6129	23.9517	23.5558	21.0746	22.9289	21.9046	20.9999				+	72h_24h	1	1	1	3.1	3.1	3.1	65.194	0.00080775	2.545	8207600	3	1.71956	-1.69344	-3.18009	sp|Q6PGG6|GNL3L_MOUSE	sp|Q6PGG6|GNL3L_MOUSE
>sp|Q6ZQJ5|DNA2_MOUSE DNA replication ATP-dependent helicase/nuclease DNA2 OS=Mus musculus OX=10090 GN=Dna2 PE=1 SV=2	Q6ZQJ5	Dna2	23.1563	22.68	22.6187	21.6384	20.1963	22.1949	21.4361	20.9869				+	72h_24h	7	5	5	5.6	4.9	4.9	119.45	0.00062138	2.8932	115800000	5	1.33865	-1.31983	-2.51083	sp|Q6ZQJ5|DNA2_MOUSE	sp|Q6ZQJ5|DNA2_MOUSE
>sp|Q6ZWV7|RL35_MOUSE 60S ribosomal protein L35 OS=Mus musculus OX=10090 GN=Rpl35 PE=1 SV=1	Q6ZWV7	Rpl35	28.9165	23.2178	26.9469	26.8796	22.2862	22.8827	22.1574	21.8059				+	72h_24h	6	6	6	30.1	30.1	30.1	14.552	0	99.214	6705600000	29	1.88027	-4.20715	-3.47801	sp|Q6ZWV7|RL35_MOUSE	sp|Q6ZWV7|RL35_MOUSE
>sp|Q71FD5|ZNRF2_MOUSE E3 ubiquitin-protein ligase ZNRF2 OS=Mus musculus OX=10090 GN=Znrf2 PE=1 SV=1	Q71FD5	Znrf2	21.5248	21.4022	20.8523	21.1465	22.7802	22.8374	21.4837	22.9037				+	72h_24h	5	5	5	41.2	41.2	41.2	23.705	0	22.174	32554000	8	1.84934	1.26979	3.41983	sp|Q71FD5|ZNRF2_MOUSE	sp|Q71FD5|ZNRF2_MOUSE
>sp|Q71FD7|FBLI1_MOUSE Filamin-binding LIM protein 1 OS=Mus musculus OX=10090 GN=Fblim1 PE=1 SV=2	Q71FD7	Fblim1	21.5583	21.7765	22.1025	22.9628	24.468	22.8813	25.6746	25.2187				+	72h_24h	8	8	8	33.6	33.6	33.6	41.026	0	19.505	295710000	24	1.93784	2.46061	3.58748	sp|Q71FD7|FBLI1_MOUSE	sp|Q71FD7|FBLI1_MOUSE
>sp|Q71RI9|KAT3_MOUSE Kynurenine--oxoglutarate transaminase 3 OS=Mus musculus OX=10090 GN=Kyat3 PE=1 SV=1	Q71RI9	Kyat3	25.9109	23.5855	23.3317	24.0435	21.3994	23.1787	22.5101	20.7568				+	72h_24h	8	8	8	20.4	20.4	20.4	51.126	0	7.9311	715370000	7	1.52332	-2.25667	-2.82971	sp|Q71RI9|KAT3_MOUSE	sp|Q71RI9|KAT3_MOUSE
>sp|Q78XF5|OSTC_MOUSE Oligosaccharyltransferase complex subunit OSTC OS=Mus musculus OX=10090 GN=Ostc PE=1 SV=1	Q78XF5	Ostc	24.928	22.6668	22.8961	22.335	21.8263	22.1901	21.3454	21.4069				+	72h_24h	1	1	1	8.1	8.1	8.1	16.815	0	12.07	397240000	5	1.30382	-1.51433	-2.45164	sp|Q78XF5|OSTC_MOUSE	sp|Q78XF5|OSTC_MOUSE
>sp|Q80SU7|GVIN1_MOUSE Interferon-induced very large GTPase 1 OS=Mus musculus OX=10090 GN=Gvin1 PE=1 SV=1	Q80SU7	Gvin1	26.4973	26.3436	24.7865	25.6992	27.4218	26.1178	27.3687	27.4931				+	72h_24h	47	47	47	22	22	22	280.81	0	124.94	4080600000	111	1.32763	1.26871	2.49207	sp|Q80SU7|GVIN1_MOUSE	sp|Q80SU7|GVIN1_MOUSE
>sp|Q80TM6|R3HD2_MOUSE R3H domain-containing protein 2 OS=Mus musculus OX=10090 GN=R3hdm2 PE=1 SV=2	Q80TM6	R3hdm2	21.2592	22.0585	21.5966	21.2234	21.5053	23.391	22.6563	23.1994				+	72h_24h	3	3	3	5.1	5.1	5.1	114.58	0	3.8318	19577000	6	1.31772	1.1536	2.47524	sp|Q80TM6|R3HD2_MOUSE	sp|Q80TM6|R3HD2_MOUSE
>sp|Q80TY0|FNBP1_MOUSE Formin-binding protein 1 OS=Mus musculus OX=10090 GN=Fnbp1 PE=1 SV=2	Q80TY0	Fnbp1	25.3591	24.4242	24.9405	24.824	27.4943	26.2044	26.1968	25.967				+	72h_24h	14	14	14	27.8	27.8	27.8	71.343	0	101.12	2854400000	53	2.13601	1.57867	3.97665	sp|Q80TY0|FNBP1_MOUSE	sp|Q80TY0|FNBP1_MOUSE
>sp|Q80W00|PP1RA_MOUSE Serine/threonine-protein phosphatase 1 regulatory subunit 10 OS=Mus musculus OX=10090 GN=Ppp1r10 PE=1 SV=1	Q80W00	Ppp1r10	24.1134	24.2168	24.5012	22.5264	21.2468	22.8125	22.5432	21.6022				+	72h_24h	12	12	12	16.4	16.4	16.4	94.371	0	27.042	373180000	20	1.6633	-1.78823	-3.07824	sp|Q80W00|PP1RA_MOUSE	sp|Q80W00|PP1RA_MOUSE
>sp|Q80YQ8|RMD5A_MOUSE Protein RMD5 homolog A OS=Mus musculus OX=10090 GN=Rmnd5a PE=1 SV=2	Q80YQ8	Rmnd5a	21.72	21.2258	21.5504	22.1943	24.1846	23.1992	21.9171	22.8704				+	72h_24h	3	3	2	9.2	9.2	5.6	43.992	0	4.7272	284460000	4	1.44293	1.37019	2.68977	sp|Q80YQ8|RMD5A_MOUSE	sp|Q80YQ8|RMD5A_MOUSE
>sp|Q811M1|RHG15_MOUSE Rho GTPase-activating protein 15 OS=Mus musculus OX=10090 GN=Arhgap15 PE=1 SV=1	Q811M1	Arhgap15	24.4652	22.9293	26.8928	26.6375	21.9737	23.9699	22.1765	21.8652				+	72h_24h	15	15	15	37	37	37	55.339	0	92.877	1237500000	31	1.3744	-2.73491	-2.57189	sp|Q811M1|RHG15_MOUSE	sp|Q811M1|RHG15_MOUSE
>sp|Q8BFW7|LPP_MOUSE Lipoma-preferred partner homolog OS=Mus musculus OX=10090 GN=Lpp PE=1 SV=1	Q8BFW7	Lpp	23.9394	21.1385	22.1591	21.8224	26.1517	24.2259	25.1189	25.2431				+	72h_24h	18	18	18	44	44	44	65.89	0	52.002	810990000	34	2.18774	2.92005	4.08163	sp|Q8BFW7|LPP_MOUSE	sp|Q8BFW7|LPP_MOUSE
>sp|Q8BGC4|PTGR3_MOUSE Prostaglandin reductase-3 OS=Mus musculus OX=10090 GN=Zadh2 PE=1 SV=1	Q8BGC4	Zadh2	20.066	22.9883	22.2469	22.1692	25.5203	22.2221	25.4041	25.4032				+	72h_24h	7	7	7	23.1	23.1	23.1	40.528	0	11.316	607090000	14	1.45535	2.76982	2.71126	sp|Q8BGC4|PTGR3_MOUSE	sp|Q8BGC4|PTGR3_MOUSE
>sp|Q8BGT7|SPF30_MOUSE Survival of motor neuron-related-splicing factor 30 OS=Mus musculus OX=10090 GN=Smndc1 PE=1 SV=1	Q8BGT7	Smndc1	26.2704	26.3302	26.8204	26.0825	24.7591	23.7854	25.1469	25.2019				+	72h_24h	9	9	9	46.2	46.2	46.2	26.753	0	140.17	1157200000	45	2.40753	-1.65256	-4.54496	sp|Q8BGT7|SPF30_MOUSE	sp|Q8BGT7|SPF30_MOUSE
>sp|Q8BIQ5|CSTF2_MOUSE Cleavage stimulation factor subunit 2 OS=Mus musculus OX=10090 GN=Cstf2 PE=1 SV=2	Q8BIQ5	Cstf2	26.142	26.3635	28.3709	28.5806	23.8654	23.6776	25.9484	26.1477				+	72h_24h	17	11	11	46.6	32.9	32.9	61.341	0	75.243	1670200000	69	1.42637	-2.45449	-2.66118	sp|Q8BIQ5|CSTF2_MOUSE	sp|Q8BIQ5|CSTF2_MOUSE
>sp|Q8BKJ9|SIR7_MOUSE NAD-dependent protein deacetylase sirtuin-7 OS=Mus musculus OX=10090 GN=Sirt7 PE=1 SV=2	Q8BKJ9	Sirt7	25.2803	24.2743	25.6497	26.4874	21.5553	22.7482	22.5793	20.9494				+	72h_24h	7	7	7	26.6	26.6	26.6	45.145	0	69.367	749720000	17	2.83101	-3.4649	-5.52816	sp|Q8BKJ9|SIR7_MOUSE	sp|Q8BKJ9|SIR7_MOUSE
>sp|Q8BM39|PRP18_MOUSE Pre-mRNA-splicing factor 18 OS=Mus musculus OX=10090 GN=Prpf18 PE=1 SV=1	Q8BM39	Prpf18	20.7855	22.3628	21.7284	21.1577	22.3435	23.8271	22.8319	23.3626				+	72h_24h	3	3	3	7	7	7	39.889	0	7.954	78579000	6	1.81632	1.5827	3.35816	sp|Q8BM39|PRP18_MOUSE	sp|Q8BM39|PRP18_MOUSE
>sp|Q8BUH8|SENP7_MOUSE Sentrin-specific protease 7 OS=Mus musculus OX=10090 GN=Senp7 PE=1 SV=1	Q8BUH8	Senp7	21.0243	21.6696	22.4131	22.6432	22.8664	24.9262	23.9374	24.4069				+	72h_24h	6	6	6	7.9	7.9	7.9	116.34	0	14.683	68586000	10	1.97564	2.09666	3.6602	sp|Q8BUH8|SENP7_MOUSE	sp|Q8BUH8|SENP7_MOUSE
>sp|Q8BV13|CSN7B_MOUSE COP9 signalosome complex subunit 7b OS=Mus musculus OX=10090 GN=Cops7b PE=1 SV=1	Q8BV13	Cops7b	23.026	23.7775	23.1675	23.6403	21.0463	23.0432	22.2635	22.4246				+	72h_24h	3	3	3	15.5	15.5	15.5	29.689	0	5.7248	105070000	5	1.42135	-1.2084	-2.65252	sp|Q8BV13|CSN7B_MOUSE	sp|Q8BV13|CSN7B_MOUSE
>sp|Q8BVW3|TRI14_MOUSE Tripartite motif-containing protein 14 OS=Mus musculus OX=10090 GN=Trim14 PE=1 SV=2	Q8BVW3	Trim14	21.6547	23.3297	22.4335	22.3575	24.8529	24.1743	25.4092	25.8177				+	72h_24h	13	13	13	38.6	38.6	38.6	49.64	0	52.12	707610000	24	2.73507	2.61968	5.29393	sp|Q8BVW3|TRI14_MOUSE	sp|Q8BVW3|TRI14_MOUSE
>sp|Q8BWM0|PGES2_MOUSE Prostaglandin E synthase 2 OS=Mus musculus OX=10090 GN=Ptges2 PE=1 SV=3	Q8BWM0	Ptges2	21.8386	21.4134	20.283	22.127	23.7458	23.8647	22.6095	21.9472				+	72h_24h	6	6	6	18	18	18	43.323	0	4.6509	172140000	7	1.41883	1.6263	2.64818	sp|Q8BWM0|PGES2_MOUSE	sp|Q8BWM0|PGES2_MOUSE
>sp|Q8BX90|FND3A_MOUSE Fibronectin type-III domain-containing protein 3A OS=Mus musculus OX=10090 GN=Fndc3a PE=1 SV=3	Q8BX90	Fndc3a	24.2352	23.371	24.4343	23.1963	25.3174	24.0513	26.3641	26.3625				+	72h_24h	15	15	15	19.9	19.9	19.9	131.96	0	54.249	767080000	41	1.46173	1.71463	2.72233	sp|Q8BX90|FND3A_MOUSE	sp|Q8BX90|FND3A_MOUSE
>sp|Q8BYW1|RHG25_MOUSE Rho GTPase-activating protein 25 OS=Mus musculus OX=10090 GN=Arhgap25 PE=1 SV=2	Q8BYW1	Arhgap25	26.0152	22.4345	24.7629	22.7009	28.4733	25.9658	28.3461	28.1867				+	72h_24h	32	32	32	59.4	59.4	59.4	73.382	0	221.51	5114700000	148	1.95086	3.76462	3.61245	sp|Q8BYW1|RHG25_MOUSE	sp|Q8BYW1|RHG25_MOUSE
>sp|Q8BZ00|SL9A9_MOUSE Sodium/hydrogen exchanger 9 OS=Mus musculus OX=10090 GN=Slc9a9 PE=2 SV=1	Q8BZ00	Slc9a9	19.6501	22.2818	21.4269	21.106	21.4532	23.3455	25.2716	25.6873				+	72h_24h	3	3	3	6.5	6.5	6.5	72.132	0	33.954	286130000	7	1.34861	2.8232	2.52782	sp|Q8BZ00|SL9A9_MOUSE	sp|Q8BZ00|SL9A9_MOUSE
>sp|Q8C0L6|PAOX_MOUSE Peroxisomal N(1)-acetyl-spermine/spermidine oxidase OS=Mus musculus OX=10090 GN=Paox PE=1 SV=3	Q8C0L6	Paox	21.5091	22.4224	23.667	24.046	26.4895	24.0076	25.979	26.139				+	72h_24h	11	11	11	24.6	24.6	24.6	55.446	0	28.645	1463200000	28	1.83821	2.74266	3.39898	sp|Q8C0L6|PAOX_MOUSE	sp|Q8C0L6|PAOX_MOUSE
>sp|Q8C1A5|THOP1_MOUSE Thimet oligopeptidase OS=Mus musculus OX=10090 GN=Thop1 PE=1 SV=1	Q8C1A5	Thop1	24.5979	22.7378	22.855	22.823	26.2515	23.9504	25.2317	24.5706				+	72h_24h	13	13	13	23.6	23.6	23.6	78.025	0	52.481	1434900000	35	1.40469	1.74763	2.62384	sp|Q8C1A5|THOP1_MOUSE	sp|Q8C1A5|THOP1_MOUSE
>sp|Q8C4Y3|NELFB_MOUSE Negative elongation factor B OS=Mus musculus OX=10090 GN=Nelfb PE=1 SV=2	Q8C4Y3	Nelfb	22.028	22.488	23.0384	21.4966	24.0479	23.6405	22.8249	23.0422				+	72h_24h	5	5	5	8.8	8.8	8.8	65.636	0	4.3866	283180000	8	1.39784	1.1261	2.61207	sp|Q8C4Y3|NELFB_MOUSE	sp|Q8C4Y3|NELFB_MOUSE
>sp|Q8CEC6|PPWD1_MOUSE Peptidylprolyl isomerase domain and WD repeat-containing protein 1 OS=Mus musculus OX=10090 GN=Ppwd1 PE=1 SV=2	Q8CEC6	Ppwd1	22.7315	22.0584	21.8908	22.16	24.1828	23.5552	23.0277	22.6864				+	72h_24h	6	6	6	13.2	13.2	13.2	73.384	0	13.596	225370000	5	1.66563	1.15285	3.08242	sp|Q8CEC6|PPWD1_MOUSE	sp|Q8CEC6|PPWD1_MOUSE
>sp|Q8CJ53|CIP4_MOUSE Cdc42-interacting protein 4 OS=Mus musculus OX=10090 GN=Trip10 PE=1 SV=2	Q8CJ53	Trip10	20.7872	21.4398	22.3727	21.945	23.257	23.1876	22.6008	21.9763				+	72h_24h	3	3	3	5.1	5.1	5.1	68.489	0.001182	2.238	114880000	2	1.31387	1.11923	2.4687	sp|Q8CJ53|CIP4_MOUSE	sp|Q8CJ53|CIP4_MOUSE
>sp|Q8K2D3|EDC3_MOUSE Enhancer of mRNA-decapping protein 3 OS=Mus musculus OX=10090 GN=Edc3 PE=1 SV=1	Q8K2D3	Edc3	21.4164	21.871	21.8266	21.2621	22.224	22.8843	24.3516	24.3834				+	72h_24h	13	13	13	30.9	30.9	30.9	55.957	0	39.193	416960000	26	1.79926	1.8668	3.32647	sp|Q8K2D3|EDC3_MOUSE	sp|Q8K2D3|EDC3_MOUSE
>sp|Q8K2Q9|SHOT1_MOUSE Shootin-1 OS=Mus musculus OX=10090 GN=Shtn1 PE=1 SV=1	Q8K2Q9	Shtn1	21.4768	24.9308	22.8008	24.8758	27.2116	25.6463	28.0398	27.9213				+	72h_24h	21	21	21	36.6	36.6	36.6	71.342	0	132.36	2431200000	81	1.97519	3.68367	3.65934	sp|Q8K2Q9|SHOT1_MOUSE	sp|Q8K2Q9|SHOT1_MOUSE
>sp|Q8K2W9|CN093_MOUSE Uncharacterized protein C14orf93 homolog OS=Mus musculus OX=10090 PE=1 SV=1	Q8K2W9		19.4591	20.8495	21.6808	20.9962	22.5532	23.0281	21.7235	22.463				+	72h_24h	1	1	1	2.6	2.6	2.6	58.779	0.0011905	2.3417	9092300	1	1.70326	1.69552	3.15045	sp|Q8K2W9|CN093_MOUSE	sp|Q8K2W9|CN093_MOUSE
>sp|Q8K352|SASH3_MOUSE SAM and SH3 domain-containing protein 3 OS=Mus musculus OX=10090 GN=Sash3 PE=1 SV=2	Q8K352	Sash3	26.3867	26.8901	26.5595	26.6577	27.1995	27.2186	26.8809	26.906				+	72h_24h	11	11	11	42.9	42.9	42.9	41.608	0	167.09	3998500000	84	1.66036	0.427759	3.07295	sp|Q8K352|SASH3_MOUSE	sp|Q8K352|SASH3_MOUSE
>sp|Q8R015|BL1S5_MOUSE Biogenesis of lysosome-related organelles complex 1 subunit 5 OS=Mus musculus OX=10090 GN=Bloc1s5 PE=1 SV=1	Q8R015	Bloc1s5	21.4079	22.7755	22.6014	20.5264	26.1782	23.2373	25.5219	25.7186				+	72h_24h	6	6	6	41.1	41.1	41.1	21.283	0	8.9083	1430800000	16	2.12479	3.33622	3.95407	sp|Q8R015|BL1S5_MOUSE	sp|Q8R015|BL1S5_MOUSE
>sp|Q8R088|GLP3L_MOUSE Golgi phosphoprotein 3-like OS=Mus musculus OX=10090 GN=Golph3l PE=1 SV=1	Q8R088	Golph3l	22.0363	22.261	21.5006	21.0118	22.6748	23.8098	23.385	22.8731				+	72h_24h	2	2	2	8.4	8.4	8.4	32.905	0.0037679	1.7953	152040000	3	2.10147	1.48324	3.90737	sp|Q8R088|GLP3L_MOUSE	sp|Q8R088|GLP3L_MOUSE
>sp|Q8R1F9|RPP40_MOUSE Ribonuclease P protein subunit p40 OS=Mus musculus OX=10090 GN=Rpp40 PE=2 SV=2	Q8R1F9	Rpp40	21.0248	22.4162	21.4885	23.0884	25.1501	24.014	23.4676	23.0843				+	72h_24h	2	2	2	8.8	8.8	8.8	41.546	0	4.122	416640000	1	1.6101	1.92454	2.98299	sp|Q8R1F9|RPP40_MOUSE	sp|Q8R1F9|RPP40_MOUSE
>sp|Q8R3G1|PP1R8_MOUSE Nuclear inhibitor of protein phosphatase 1 OS=Mus musculus OX=10090 GN=Ppp1r8 PE=1 SV=1	Q8R3G1	Ppp1r8	20.7841	22.3441	22.3884	22.4539	22.4713	24.066	24.4901	24.7347				+	72h_24h	11	11	11	43.6	43.6	43.6	38.527	0	43.488	1569300000	31	1.6194	1.94788	2.99957	sp|Q8R3G1|PP1R8_MOUSE	sp|Q8R3G1|PP1R8_MOUSE
>sp|Q8R4Y4|STAB1_MOUSE Stabilin-1 OS=Mus musculus OX=10090 GN=Stab1 PE=1 SV=1	Q8R4Y4	Stab1	20.4373	22.9955	22.6825	22.0441	29.0761	23.3453	30.0436	30.1389				+	72h_24h	71	71	71	39.8	39.8	39.8	276.25	0	323.31	8924700000	265	1.92298	6.11113	3.55907	sp|Q8R4Y4|STAB1_MOUSE	sp|Q8R4Y4|STAB1_MOUSE
>sp|Q8VD65|PI3R4_MOUSE Phosphoinositide 3-kinase regulatory subunit 4 OS=Mus musculus OX=10090 GN=Pik3r4 PE=1 SV=3	Q8VD65	Pik3r4	21.1395	24.1219	21.8144	21.7499	24.448	23.794	25.713	24.4625				+	72h_24h	15	15	15	14.2	14.2	14.2	152.6	0	26.813	533450000	30	1.68504	2.39791	3.11745	sp|Q8VD65|PI3R4_MOUSE	sp|Q8VD65|PI3R4_MOUSE
>sp|Q8VD75|HIP1_MOUSE Huntingtin-interacting protein 1 OS=Mus musculus OX=10090 GN=Hip1 PE=1 SV=2	Q8VD75	Hip1	25.0058	25.7552	22.1104	21.6983	27.7259	25.7017	27.0407	27.8477				+	72h_24h	36	36	34	43.8	43.8	41.5	115.2	0	181.8	3973000000	107	1.6408	3.4366	3.03782	sp|Q8VD75|HIP1_MOUSE	sp|Q8VD75|HIP1_MOUSE
>sp|Q8VDG7|PAFA2_MOUSE Platelet-activating factor acetylhydrolase 2, cytoplasmic OS=Mus musculus OX=10090 GN=Pafah2 PE=1 SV=2	Q8VDG7	Pafah2	20.5479	21.0309	21.6146	21.1716	22.1365	22.2551	23.1988	21.2916				+	72h_24h	3	3	3	8.7	8.7	8.7	43.561	0.00080873	2.5546	77300000	3	1.34478	1.12926	2.52128	sp|Q8VDG7|PAFA2_MOUSE	sp|Q8VDG7|PAFA2_MOUSE
>sp|Q8VI93|OAS3_MOUSE 2-5-oligoadenylate synthase 3 OS=Mus musculus OX=10090 GN=Oas3 PE=1 SV=1	Q8VI93	Oas3	24.8685	23.5049	22.0463	21.9159	27.1568	24.964	24.7564	24.6704				+	72h_24h	24	24	24	31.7	31.7	31.7	126.33	0	137.47	2077600000	53	1.34384	2.30304	2.51968	sp|Q8VI93|OAS3_MOUSE	sp|Q8VI93|OAS3_MOUSE
>sp|Q91VJ4|STK38_MOUSE Serine/threonine-protein kinase 38 OS=Mus musculus OX=10090 GN=Stk38 PE=1 SV=1	Q91VJ4	Stk38	25.1724	24.0417	25.3358	21.9637	21.0837	22.8982	22.0192	21.8112				+	72h_24h	11	11	11	27.7	27.7	27.7	54.174	0	30.529	997510000	21	1.34628	-2.17533	-2.52385	sp|Q91VJ4|STK38_MOUSE;sp|Q7TSE6|ST38L_MOUSE	sp|Q91VJ4|STK38_MOUSE
>sp|Q91W43|GCSP_MOUSE Glycine dehydrogenase (decarboxylating), mitochondrial OS=Mus musculus OX=10090 GN=Gldc PE=1 SV=1	Q91W43	Gldc	23.9705	22.8117	22.7234	22.4297	21.1362	22.5596	21.0829	22.062				+	72h_24h	4	4	4	5.7	5.7	5.7	113.27	0	10.185	186100000	6	1.37354	-1.27364	-2.57042	sp|Q91W43|GCSP_MOUSE	sp|Q91W43|GCSP_MOUSE
>sp|Q91WK0|LRRF2_MOUSE Leucine-rich repeat flightless-interacting protein 2 OS=Mus musculus OX=10090 GN=Lrrfip2 PE=1 SV=1	Q91WK0	Lrrfip2	24.3121	24.6104	22.8481	22.3428	26.2783	24.865	25.5502	25.1185				+	72h_24h	9	8	8	24.8	21.9	21.9	47.147	0	64.805	1042400000	29	1.64349	1.92465	3.04265	sp|Q91WK0|LRRF2_MOUSE	sp|Q91WK0|LRRF2_MOUSE
>sp|Q91WS0|CISD1_MOUSE CDGSH iron-sulfur domain-containing protein 1 OS=Mus musculus OX=10090 GN=Cisd1 PE=1 SV=1	Q91WS0	Cisd1	26.6462	25.4427	26.1315	26.4696	25.3423	23.9392	24.8541	25.1506				+	72h_24h	5	5	5	44.4	44.4	44.4	12.097	0	144.87	1644900000	43	1.78718	-1.35096	-3.30413	sp|Q91WS0|CISD1_MOUSE	sp|Q91WS0|CISD1_MOUSE
>sp|Q91XV3|BASP1_MOUSE Brain acid soluble protein 1 OS=Mus musculus OX=10090 GN=Basp1 PE=1 SV=3	Q91XV3	Basp1	21.8631	23.0604	25.491	24.948	27.6628	26.7695	28.9935	28.2331				+	72h_24h	12	12	12	77.9	77.9	77.9	22.086	0	323.31	3551800000	62	2.26168	4.07412	4.23429	sp|Q91XV3|BASP1_MOUSE	sp|Q91XV3|BASP1_MOUSE
>sp|Q91YI4|ARRB2_MOUSE Beta-arrestin-2 OS=Mus musculus OX=10090 GN=Arrb2 PE=1 SV=1	Q91YI4	Arrb2	24.2772	24.8918	23.6304	23.4714	26.8309	24.7605	25.5981	24.9181				+	72h_24h	19	19	18	43.4	43.4	41.7	46.313	0	57.22	1647400000	47	1.36083	1.45919	2.54867	sp|Q91YI4|ARRB2_MOUSE	sp|Q91YI4|ARRB2_MOUSE
>sp|Q91YJ2|SNX4_MOUSE Sorting nexin-4 OS=Mus musculus OX=10090 GN=Snx4 PE=1 SV=1	Q91YJ2	Snx4	21.0449	22.4768	21.8655	22.0467	24.3949	23.4786	22.5039	24.1448				+	72h_24h	8	8	8	19.6	19.6	19.6	51.777	0	43.341	383820000	10	1.84969	1.77207	3.42048	sp|Q91YJ2|SNX4_MOUSE	sp|Q91YJ2|SNX4_MOUSE
>sp|Q91YR1|TWF1_MOUSE Twinfilin-1 OS=Mus musculus OX=10090 GN=Twf1 PE=1 SV=2	Q91YR1	Twf1	25.9153	22.2621	22.7878	22.3008	27.0744	24.2584	26.7462	26.2233				+	72h_24h	13	10	10	44.9	38.9	38.9	40.079	0	239.72	2376900000	46	1.36698	2.75909	2.55919	sp|Q91YR1|TWF1_MOUSE	sp|Q91YR1|TWF1_MOUSE
>sp|Q922H9|ZN330_MOUSE Zinc finger protein 330 OS=Mus musculus OX=10090 GN=Znf330 PE=1 SV=1	Q922H9	Znf330	20.6491	21.1528	21.3953	21.8192	22.9881	22.7614	22.1869	21.7136				+	72h_24h	2	2	2	5.4	5.4	5.4	35.607	0.0078168	1.4837	75953000	3	1.65907	1.15841	3.07063	sp|Q922H9|ZN330_MOUSE	sp|Q922H9|ZN330_MOUSE
>sp|Q922S4|PDE2A_MOUSE cGMP-dependent 3,5-cyclic phosphodiesterase OS=Mus musculus OX=10090 GN=Pde2a PE=1 SV=4	Q922S4	Pde2a	23.8619	22.4002	24.3995	22.8954	21.4005	22.3657	20.9464	22.6366				+	72h_24h	5	5	5	10.1	10.1	10.1	105.62	0	8.9208	195520000	5	1.37451	-1.55195	-2.57206	sp|Q922S4|PDE2A_MOUSE	sp|Q922S4|PDE2A_MOUSE
>sp|Q923D2|BLVRB_MOUSE Flavin reductase (NADPH) OS=Mus musculus OX=10090 GN=Blvrb PE=1 SV=3	Q923D2	Blvrb	26.5623	22.9763	27.1289	26.6776	29.5557	26.7031	30.6988	31.0435				+	72h_24h	13	13	13	76.2	76.2	76.2	22.197	0	203.39	16761000000	139	1.42695	3.66397	2.66217	sp|Q923D2|BLVRB_MOUSE	sp|Q923D2|BLVRB_MOUSE
>sp|Q99JY3|GIMA4_MOUSE GTPase IMAP family member 4 OS=Mus musculus OX=10090 GN=Gimap4 PE=1 SV=1	Q99JY3	Gimap4	21.4196	22.2985	21.688	22.2066	21.5473	26.0976	25.3148	24.673				+	72h_24h	5	5	5	32	32	32	24.554	0	18.901	261160000	17	1.30779	2.50497	2.45838	sp|Q99JY3|GIMA4_MOUSE	sp|Q99JY3|GIMA4_MOUSE
>sp|Q99K95|RTF2_MOUSE Protein RTF2 homolog OS=Mus musculus OX=10090 GN=Rtfdc1 PE=1 SV=1	Q99K95	Rtfdc1	23.6448	23.173	21.8523	22.3817	24.7608	23.9475	24.3981	25.7924				+	72h_24h	7	7	7	23.8	23.8	23.8	33.934	0	50.633	599250000	21	1.89129	1.96174	3.49886	sp|Q99K95|RTF2_MOUSE	sp|Q99K95|RTF2_MOUSE
>sp|Q99M51|NCK1_MOUSE Cytoplasmic protein NCK1 OS=Mus musculus OX=10090 GN=Nck1 PE=1 SV=1	Q99M51	Nck1	21.6174	22.4673	21.3799	24.1465	24.2729	23.0503	25.003	24.9031				+	72h_24h	14	14	14	51.2	51.2	51.2	42.89	0	18.602	479160000	28	1.31529	1.90453	2.47111	sp|Q99M51|NCK1_MOUSE;sp|O55033|NCK2_MOUSE	sp|Q99M51|NCK1_MOUSE
>sp|Q99ME9|NOG1_MOUSE Nucleolar GTP-binding protein 1 OS=Mus musculus OX=10090 GN=Gtpbp4 PE=1 SV=3	Q99ME9	Gtpbp4	25.1648	22.793	26.3248	25.6842	21.7991	22.4936	23.0968	21.2144				+	72h_24h	13	13	13	21.3	21.3	21.3	74.112	0	30.249	758350000	23	1.76108	-2.84071	-3.25603	sp|Q99ME9|NOG1_MOUSE	sp|Q99ME9|NOG1_MOUSE
>sp|Q99N69|LPXN_MOUSE Leupaxin OS=Mus musculus OX=10090 GN=Lpxn PE=1 SV=2	Q99N69	Lpxn	26.5655	26.0583	25.3022	24.9448	28.5457	25.9992	27.4904	27.2554				+	72h_24h	16	16	16	52.8	52.8	52.8	43.478	0	323.31	5343100000	93	1.34143	1.60499	2.51558	sp|Q99N69|LPXN_MOUSE	sp|Q99N69|LPXN_MOUSE
>sp|Q99NB1|ACS2L_MOUSE Acetyl-coenzyme A synthetase 2-like, mitochondrial OS=Mus musculus OX=10090 GN=Acss1 PE=1 SV=1	Q99NB1	Acss1	20.0458	22.0002	20.346	21.7424	24.1365	23.3337	22.2276	22.8035				+	72h_24h	4	4	4	6.9	6.9	6.9	74.622	0	6.0294	226740000	6	1.77766	2.09171	3.28655	sp|Q99NB1|ACS2L_MOUSE	sp|Q99NB1|ACS2L_MOUSE
>sp|Q99P91|GPNMB_MOUSE Transmembrane glycoprotein NMB OS=Mus musculus OX=10090 GN=Gpnmb PE=1 SV=2	Q99P91	Gpnmb	20.9097	22.6809	21.7693	22.6593	28.8527	28.657	27.4335	26.8688				+	72h_24h	9	9	9	20.2	20.2	20.2	63.675	0	154.63	7866400000	48	4.06272	5.9482	9.31741	sp|Q99P91|GPNMB_MOUSE	sp|Q99P91|GPNMB_MOUSE
>sp|Q9CQE1|NPS3B_MOUSE Protein NipSnap homolog 3B OS=Mus musculus OX=10090 GN=Nipsnap3b PE=1 SV=1	Q9CQE1	Nipsnap3b	23.647	23.8176	23.2133	22.6971	25.3309	26.1105	25.3411	25.8573				+	72h_24h	10	10	10	51	51	51	28.308	0	19.284	1007900000	34	3.47684	2.31616	7.31358	sp|Q9CQE1|NPS3B_MOUSE	sp|Q9CQE1|NPS3B_MOUSE
>sp|Q9CQM9|GLRX3_MOUSE Glutaredoxin-3 OS=Mus musculus OX=10090 GN=Glrx3 PE=1 SV=1	Q9CQM9	Glrx3	27.2177	26.1672	25.8449	25.0625	28.5593	26.3977	27.9308	28.1708				+	72h_24h	16	16	16	54.6	54.6	54.6	37.778	0	201.15	7420900000	104	1.38997	1.69156	2.59856	sp|Q9CQM9|GLRX3_MOUSE	sp|Q9CQM9|GLRX3_MOUSE
>sp|Q9CR50|ZN363_MOUSE RING finger and CHY zinc finger domain-containing protein 1 OS=Mus musculus OX=10090 GN=Rchy1 PE=1 SV=1	Q9CR50	Rchy1	20.5287	22.4848	22.904	21.9018	23.0835	23.5027	23.3026	23.1609				+	72h_24h	5	5	5	23	23	23	30.014	0	7.6072	192510000	11	1.32399	1.3076	2.48589	sp|Q9CR50|ZN363_MOUSE	sp|Q9CR50|ZN363_MOUSE
>sp|Q9CWE0|MFR1L_MOUSE Mitochondrial fission regulator 1-like OS=Mus musculus OX=10090 GN=Mtfr1l PE=1 SV=1	Q9CWE0	Mtfr1l	21.1757	22.1252	21.4129	23.1145	24.4371	23.4027	24.8641	24.8156				+	72h_24h	8	8	8	33.9	33.9	33.9	31.726	0	19.713	246100000	25	2.33496	2.42283	4.38874	sp|Q9CWE0|MFR1L_MOUSE	sp|Q9CWE0|MFR1L_MOUSE
>sp|Q9CY57|CHTOP_MOUSE Chromatin target of PRMT1 protein OS=Mus musculus OX=10090 GN=Chtop PE=1 SV=2	Q9CY57	Chtop	25.9141	25.4169	28.0822	26.9906	21.6372	21.995	23.5585	21.8616				+	72h_24h	7	7	7	29.3	29.3	29.3	26.585	0	35.656	1214400000	50	2.97117	-4.33787	-5.88366	sp|Q9CY57|CHTOP_MOUSE	sp|Q9CY57|CHTOP_MOUSE
>sp|Q9CYL5|GAPR1_MOUSE Golgi-associated plant pathogenesis-related protein 1 OS=Mus musculus OX=10090 GN=Glipr2 PE=1 SV=3	Q9CYL5	Glipr2	26.7119	26.0224	27.7063	27.7839	24.3646	22.7571	25.8964	21.8699				+	72h_24h	9	9	9	70.8	70.8	70.8	17.09	0	89.622	1835300000	47	1.83073	-3.33411	-3.38502	sp|Q9CYL5|GAPR1_MOUSE	sp|Q9CYL5|GAPR1_MOUSE
>sp|Q9CZX8|RS19_MOUSE 40S ribosomal protein S19 OS=Mus musculus OX=10090 GN=Rps19 PE=1 SV=3	Q9CZX8	Rps19	30.3416	30.2335	30.4019	29.8406	29.7708	29.5582	28.0735	29.1923				+	72h_24h	13	13	13	56.6	56.6	56.6	16.085	0	55.774	24572000000	175	1.4202	-1.05569	-2.65054	sp|Q9CZX8|RS19_MOUSE	sp|Q9CZX8|RS19_MOUSE
>sp|Q9D1A2|CNDP2_MOUSE Cytosolic non-specific dipeptidase OS=Mus musculus OX=10090 GN=Cndp2 PE=1 SV=1	Q9D1A2	Cndp2	30.1526	30.8285	30.2357	29.8289	30.9757	30.4904	30.9035	31.3157				+	72h_24h	32	32	32	77.5	77.5	77.5	52.767	0	323.31	63380000000	465	1.30693	0.659926	2.45692	sp|Q9D1A2|CNDP2_MOUSE	sp|Q9D1A2|CNDP2_MOUSE
>sp|Q9D287|SPF27_MOUSE Pre-mRNA-splicing factor SPF27 OS=Mus musculus OX=10090 GN=Bcas2 PE=1 SV=1	Q9D287	Bcas2	25.6126	22.2567	21.8976	21.2608	26.1911	24.0938	25.8361	25.6947				+	72h_24h	10	10	10	54.2	54.2	54.2	26.131	0	131.28	1793400000	28	1.33158	2.69701	2.49879	sp|Q9D287|SPF27_MOUSE	sp|Q9D287|SPF27_MOUSE
>sp|Q9D787|PPIL2_MOUSE Peptidyl-prolyl cis-trans isomerase-like 2 OS=Mus musculus OX=10090 GN=Ppil2 PE=1 SV=2	Q9D787	Ppil2	21.7572	23.3158	21.9448	21.9085	24.7632	23.592	23.5879	24.0859				+	72h_24h	8	8	8	22.5	22.5	22.5	59.064	0	65.92	522970000	19	2.0878	1.77566	3.88012	sp|Q9D787|PPIL2_MOUSE	sp|Q9D787|PPIL2_MOUSE
>sp|Q9D7M8|RPB4_MOUSE DNA-directed RNA polymerase II subunit RPB4 OS=Mus musculus OX=10090 GN=Polr2d PE=1 SV=2	Q9D7M8	Polr2d	21.9326	24.0834	22.1807	23.97	24.4607	24.1745	25.1713	25.6268				+	72h_24h	4	4	4	44.4	44.4	44.4	16.311	0	175.15	682350000	17	1.4783	1.81663	2.75111	sp|Q9D7M8|RPB4_MOUSE	sp|Q9D7M8|RPB4_MOUSE
>sp|Q9D8E6|RL4_MOUSE 60S ribosomal protein L4 OS=Mus musculus OX=10090 GN=Rpl4 PE=1 SV=3	Q9D8E6	Rpl4	30.208	30.4696	31.3905	31.5557	28.4672	27.5225	29.54	28.9185				+	72h_24h	27	27	27	51.8	51.8	51.8	47.153	0	245.29	25292000000	227	2.26874	-2.29393	-4.24903	sp|Q9D8E6|RL4_MOUSE	sp|Q9D8E6|RL4_MOUSE
>sp|Q9D8S4|ORN_MOUSE Oligoribonuclease, mitochondrial OS=Mus musculus OX=10090 GN=Rexo2 PE=1 SV=2	Q9D8S4	Rexo2	21.2999	20.852	22.0169	22.4505	24.8058	23.416	23.4953	22.6214				+	72h_24h	4	4	4	16.5	16.5	16.5	26.738	0.0048471	1.6942	410360000	7	1.81005	1.92977	3.3465	sp|Q9D8S4|ORN_MOUSE	sp|Q9D8S4|ORN_MOUSE
>sp|Q9D8Y0|EFHD2_MOUSE EF-hand domain-containing protein D2 OS=Mus musculus OX=10090 GN=Efhd2 PE=1 SV=1	Q9D8Y0	Efhd2	28.0065	28.8398	27.201	26.503	29.568	28.8745	29.8403	30.6867				+	72h_24h	18	18	18	68.8	68.8	68.8	26.791	0	105.94	15912000000	185	1.81059	2.10481	3.3475	sp|Q9D8Y0|EFHD2_MOUSE;sp|Q9D4J1|EFHD1_MOUSE	sp|Q9D8Y0|EFHD2_MOUSE
>sp|Q9D964|GATM_MOUSE Glycine amidinotransferase, mitochondrial OS=Mus musculus OX=10090 GN=Gatm PE=1 SV=1	Q9D964	Gatm	21.5289	22.4076	21.793	21.9186	27.6144	24.7469	27.2611	27.4049				+	72h_24h	14	14	14	47	47	47	48.297	0	96.102	2813700000	42	3.35132	4.84483	6.93536	sp|Q9D964|GATM_MOUSE	sp|Q9D964|GATM_MOUSE
>sp|Q9DB60|PGFS_MOUSE Prostamide/prostaglandin F synthase OS=Mus musculus OX=10090 GN=Fam213b PE=1 SV=1	Q9DB60	Fam213b	21.3191	23.0596	21.7853	21.5801	26.1292	23.0558	25.2011	25.4172				+	72h_24h	7	7	7	33.3	33.3	33.3	21.67	0	13.801	576150000	15	2.1141	3.01477	3.93263	sp|Q9DB60|PGFS_MOUSE	sp|Q9DB60|PGFS_MOUSE
>sp|Q9DCD6|GBRAP_MOUSE Gamma-aminobutyric acid receptor-associated protein OS=Mus musculus OX=10090 GN=Gabarap PE=1 SV=2;>sp|Q8R3R8|GBRL1_MOUSE Gamma-aminobutyric acid receptor-associated protein-like 1 OS=Mus musculus OX=10090 GN=Gabarapl1 PE=1 SV=2	Q9DCD6	Gabarap	26.0491	23.6949	25.838	25.7616	20.5741	23.1002	22.7445	21.291				+	72h_24h	4	2	2	33.3	23.9	23.9	13.918	0	9.4384	1107700000	12	2.24373	-3.40843	-4.19693	sp|Q9DCD6|GBRAP_MOUSE;sp|Q8R3R8|GBRL1_MOUSE	sp|Q9DCD6|GBRAP_MOUSE;sp|Q8R3R8|GBRL1_MOUSE
>sp|Q9EQ28|DPOD3_MOUSE DNA polymerase delta subunit 3 OS=Mus musculus OX=10090 GN=Pold3 PE=1 SV=2	Q9EQ28	Pold3	23.7934	22.3756	22.2983	22.2809	24.5779	24.4032	24.8691	24.8093				+	72h_24h	7	7	7	16.5	16.5	16.5	50.835	0	10.687	553890000	18	2.67104	1.97784	5.14152	sp|Q9EQ28|DPOD3_MOUSE	sp|Q9EQ28|DPOD3_MOUSE
>sp|Q9ERG0|LIMA1_MOUSE LIM domain and actin-binding protein 1 OS=Mus musculus OX=10090 GN=Lima1 PE=1 SV=3	Q9ERG0	Lima1	25.548	22.5414	20.7785	22.1283	27.6094	24.0139	27.1888	28.628				+	72h_24h	28	28	25	45.8	45.8	43.3	84.059	0	89.672	2749900000	80	1.56578	4.11099	2.9044	sp|Q9ERG0|LIMA1_MOUSE	sp|Q9ERG0|LIMA1_MOUSE
>sp|Q9ERU3|ZNF22_MOUSE Zinc finger protein 22 OS=Mus musculus OX=10090 GN=Znf22 PE=1 SV=2	Q9ERU3	Znf22	25.7359	23.7183	25.1573	24.4769	20.0777	23.2659	21.4845	21.5041				+	72h_24h	7	7	7	32.1	32.1	32.1	27.294	0	43.199	783210000	23	2.17909	-3.18903	-4.06396	sp|Q9ERU3|ZNF22_MOUSE	sp|Q9ERU3|ZNF22_MOUSE
>sp|Q9ESZ8|GTF2I_MOUSE General transcription factor II-I OS=Mus musculus OX=10090 GN=Gtf2i PE=1 SV=3	Q9ESZ8	Gtf2i	22.7136	22.8162	23.3939	21.3901	23.1768	24.1948	24.5658	25.008				+	72h_24h	12	12	12	15	15	15	112.26	0	18.316	527250000	20	1.55122	1.65795	2.87872	sp|Q9ESZ8|GTF2I_MOUSE;sp|Q99NI3|GT2D2_MOUSE	sp|Q9ESZ8|GTF2I_MOUSE
>sp|Q9ET26|RN114_MOUSE E3 ubiquitin-protein ligase RNF114 OS=Mus musculus OX=10090 GN=Rnf114 PE=1 SV=2	Q9ET26	Rnf114	24.574	22.6456	21.6903	22.8067	25.0279	24.4176	26.1069	26.7637				+	72h_24h	7	7	7	40.2	40.2	40.2	25.745	0	38.113	1016500000	36	1.79274	2.64988	3.3144	sp|Q9ET26|RN114_MOUSE	sp|Q9ET26|RN114_MOUSE
>sp|Q9JJ26|MEFV_MOUSE Pyrin OS=Mus musculus OX=10090 GN=Mefv PE=2 SV=2	Q9JJ26	Mefv	22.836	23.1902	22.4565	24.4252	21.7192	21.9336	22.5223	21.0397				+	72h_24h	3	3	3	3.9	3.9	3.9	86.408	0.00081284	2.6391	107110000	3	1.45516	-1.42326	-2.71094	sp|Q9JJ26|MEFV_MOUSE	sp|Q9JJ26|MEFV_MOUSE
>sp|Q9JJA4|WDR12_MOUSE Ribosome biogenesis protein WDR12 OS=Mus musculus OX=10090 GN=Wdr12 PE=1 SV=1	Q9JJA4	Wdr12	24.2564	23.3715	22.1646	22.1101	25.7152	23.7901	24.3002	24.8499				+	72h_24h	9	9	9	32.9	32.9	32.9	47.346	0	53.814	994950000	29	1.36445	1.68819	2.55486	sp|Q9JJA4|WDR12_MOUSE	sp|Q9JJA4|WDR12_MOUSE
>sp|Q9QWK4|CD5L_MOUSE CD5 antigen-like OS=Mus musculus OX=10090 GN=Cd5l PE=1 SV=3	Q9QWK4	Cd5l	19.923	22.7108	22.1909	22.3339	25.2772	22.6083	28.4414	28.738				+	72h_24h	14	14	14	44.6	44.6	44.6	38.862	0	96.476	1654800000	51	1.52447	4.47657	2.83171	sp|Q9QWK4|CD5L_MOUSE	sp|Q9QWK4|CD5L_MOUSE
>sp|Q9QX11|CYH1_MOUSE Cytohesin-1 OS=Mus musculus OX=10090 GN=Cyth1 PE=1 SV=2	Q9QX11	Cyth1	22.0369	23.2959	21.8765	23.4129	26.967	23.306	26.5535	27.2619				+	72h_24h	3	3	2	8.3	8.3	5.5	46.273	0	4.0298	1770400000	20	1.81613	3.36656	3.35781	sp|Q9QX11|CYH1_MOUSE;sp|O08967|CYH3_MOUSE	sp|Q9QX11|CYH1_MOUSE
>sp|Q9QXD6|F16P1_MOUSE Fructose-1,6-bisphosphatase 1 OS=Mus musculus OX=10090 GN=Fbp1 PE=1 SV=3	Q9QXD6	Fbp1	21.634	22.1789	21.2381	21.1758	23.2007	23.3774	22.389	21.8116				+	72h_24h	4	4	4	21.6	21.6	21.6	36.912	0	7.111	192360000	7	1.41223	1.138	2.63681	sp|Q9QXD6|F16P1_MOUSE	sp|Q9QXD6|F16P1_MOUSE
>sp|Q9QYY0|GAB1_MOUSE GRB2-associated-binding protein 1 OS=Mus musculus OX=10090 GN=Gab1 PE=1 SV=2	Q9QYY0	Gab1	22.6141	23.0935	23.261	24.2891	20.3605	23.1625	21.3546	21.0994				+	72h_24h	6	6	6	11.9	11.9	11.9	76.812	0	10.502	66757000	6	1.40984	-1.82019	-2.6327	sp|Q9QYY0|GAB1_MOUSE	sp|Q9QYY0|GAB1_MOUSE
>sp|Q9QZ08|NAGK_MOUSE N-acetyl-D-glucosamine kinase OS=Mus musculus OX=10090 GN=Nagk PE=1 SV=3	Q9QZ08	Nagk	24.3281	22.3417	23.5639	25.177	27.3406	24.681	26.759	26.7955				+	72h_24h	12	12	12	53.6	53.6	53.6	37.268	0	70.097	1937500000	51	1.63347	2.54135	3.02471	sp|Q9QZ08|NAGK_MOUSE	sp|Q9QZ08|NAGK_MOUSE
>sp|Q9QZQ8|H2AY_MOUSE Core histone macro-H2A.1 OS=Mus musculus OX=10090 GN=H2afy PE=1 SV=3	Q9QZQ8	H2afy	31.2695	28.4466	31.1898	31.3352	27.8293	26.176	26.9351	26.0152				+	72h_24h	23	23	21	61.6	61.6	54.6	39.735	0	323.31	40544000000	328	2.4645	-3.8214	-4.66994	sp|Q9QZQ8|H2AY_MOUSE	sp|Q9QZQ8|H2AY_MOUSE
>sp|Q9QZR0|RNF25_MOUSE E3 ubiquitin-protein ligase RNF25 OS=Mus musculus OX=10090 GN=Rnf25 PE=1 SV=2	Q9QZR0	Rnf25	22.379	22.3126	22.2363	22.7005	22.7534	23.4255	23.605	22.6172				+	72h_24h	5	5	5	13.4	13.4	13.4	51.226	0	5.0406	179030000	9	1.4032	0.69318	2.62127	sp|Q9QZR0|RNF25_MOUSE	sp|Q9QZR0|RNF25_MOUSE
>sp|Q9R059|FHL3_MOUSE Four and a half LIM domains protein 3 OS=Mus musculus OX=10090 GN=Fhl3 PE=1 SV=2	Q9R059	Fhl3	20.7863	22.7523	24.1895	21.8679	25.8377	24.0615	25.3019	24.7604				+	72h_24h	9	9	9	40.5	40.5	40.5	31.794	0	41.878	1026100000	22	1.7222	2.59137	3.18488	sp|Q9R059|FHL3_MOUSE	sp|Q9R059|FHL3_MOUSE
>sp|Q9WTP7|KAD3_MOUSE GTP:AMP phosphotransferase AK3, mitochondrial OS=Mus musculus OX=10090 GN=Ak3 PE=1 SV=3	Q9WTP7	Ak3	25.5665	25.1633	25.5294	25.6591	26.2208	26.1426	27.1969	27.0185				+	72h_24h	14	14	14	59.9	59.9	59.9	25.426	0	97.203	2570100000	52	2.14707	1.16513	3.99897	sp|Q9WTP7|KAD3_MOUSE	sp|Q9WTP7|KAD3_MOUSE
>sp|Q9WV92|E41L3_MOUSE Band 4.1-like protein 3 OS=Mus musculus OX=10090 GN=Epb41l3 PE=1 SV=1	Q9WV92	Epb41l3	22.7595	23.034	20.9942	20.8561	24.2745	22.3246	25.3956	25.9238				+	72h_24h	16	10	9	22.4	17.7	16.3	103.34	0	39.165	341450000	23	1.40176	2.56869	2.6188	sp|Q9WV92|E41L3_MOUSE	sp|Q9WV92|E41L3_MOUSE
>sp|Q9WVJ3|CBPQ_MOUSE Carboxypeptidase Q OS=Mus musculus OX=10090 GN=Cpq PE=1 SV=1	Q9WVJ3	Cpq	24.8354	23.0862	24.0774	24.048	27.6413	26.6102	28.1642	28.2492				+	72h_24h	9	9	9	29.1	29.1	29.1	51.813	0	116	3653400000	51	3.38268	3.65448	7.02831	sp|Q9WVJ3|CBPQ_MOUSE	sp|Q9WVJ3|CBPQ_MOUSE
>sp|Q9Z0M5|LICH_MOUSE Lysosomal acid lipase/cholesteryl ester hydrolase OS=Mus musculus OX=10090 GN=Lipa PE=1 SV=2	Q9Z0M5	Lipa	26.8781	27.7065	27.943	28.2189	28.4722	29.3484	29.5336	29.5598				+	72h_24h	10	10	10	29.2	29.2	29.2	45.325	0	202.29	11068000000	118	2.14241	1.54187	3.98956	sp|Q9Z0M5|LICH_MOUSE	sp|Q9Z0M5|LICH_MOUSE
>sp|Q9Z0M9|I18BP_MOUSE Interleukin-18-binding protein OS=Mus musculus OX=10090 GN=Il18bp PE=1 SV=2	Q9Z0M9	Il18bp	20.9696	23.1933	22.0149	21.9562	22.4882	24.1036	26.4048	25.396				+	72h_24h	4	4	4	31.1	31.1	31.1	21.257	0	22.607	207060000	16	1.43089	2.56467	2.66897	sp|Q9Z0M9|I18BP_MOUSE	sp|Q9Z0M9|I18BP_MOUSE
>sp|Q9Z0R4|ITSN1_MOUSE Intersectin-1 OS=Mus musculus OX=10090 GN=Itsn1 PE=1 SV=2	Q9Z0R4	Itsn1	22.5711	22.3129	21.2366	21.9287	26.3397	22.9651	27.3	27.3449				+	72h_24h	27	27	27	20.9	20.9	20.9	194.29	0	83.163	1437800000	62	1.99723	3.97509	3.70205	sp|Q9Z0R4|ITSN1_MOUSE;CON__ENSEMBL:ENSBTAP00000001528	sp|Q9Z0R4|ITSN1_MOUSE
>sp|Q9Z148|EHMT2_MOUSE Histone-lysine N-methyltransferase EHMT2 OS=Mus musculus OX=10090 GN=Ehmt2 PE=1 SV=2	Q9Z148	Ehmt2	20.2136	21.8711	21.65	20.7156	21.8678	23.0586	23.9908	24.1302				+	72h_24h	5	5	5	5.4	5.4	5.4	138.04	0	8.8943	100240000	8	1.78323	2.1493	3.29683	sp|Q9Z148|EHMT2_MOUSE	sp|Q9Z148|EHMT2_MOUSE
>sp|Q9Z1E3|IKBA_MOUSE NF-kappa-B inhibitor alpha OS=Mus musculus OX=10090 GN=Nfkbia PE=1 SV=2	Q9Z1E3	Nfkbia	21.3174	22.3556	22.7339	22.015	22.149	23.5018	24.4035	24.4048				+	72h_24h	2	2	2	9.9	9.9	9.9	35.071	0	4.0243	104410000	9	1.31245	1.50929	2.46628	sp|Q9Z1E3|IKBA_MOUSE	sp|Q9Z1E3|IKBA_MOUSE
>sp|Q9Z2H5|E41L1_MOUSE Band 4.1-like protein 1 OS=Mus musculus OX=10090 GN=Epb41l1 PE=1 SV=2	Q9Z2H5	Epb41l1	22.1211	21.7164	21.9046	22.2853	22.4032	22.2389	22.7051	23.303				+	72h_24h	7	5	5	10	8.5	8.5	98.314	0	13.82	120010000	9	1.31592	0.655677	2.47219	sp|Q9Z2H5|E41L1_MOUSE	sp|Q9Z2H5|E41L1_MOUSE
>sp|Q9Z2W0|DNPEP_MOUSE Aspartyl aminopeptidase OS=Mus musculus OX=10090 GN=Dnpep PE=1 SV=2	Q9Z2W0	Dnpep	26.3264	25.1584	25.0153	25.6281	26.9091	25.9181	26.4571	27.6197				+	72h_24h	14	14	14	47.8	47.8	47.8	52.206	0	127.53	4298100000	83	1.36925	1.19398	2.56308	sp|Q9Z2W0|DNPEP_MOUSE	sp|Q9Z2W0|DNPEP_MOUSE
>sp|A0A0B4J1G0|FCGR4_MOUSE Low affinity immunoglobulin gamma Fc region receptor IV OS=Mus musculus OX=10090 GN=Fcgr4 PE=1 SV=1	A0A0B4J1G0	Fcgr4	21.7709	22.2432	22.4698	21.8244	24.0558	23.388	21.4534	22.4342						5	5	5	22.9	22.9	22.9	28.398	0	6.4464	197600000	9	0.603993	0.755776	1.27671	sp|A0A0B4J1G0|FCGR4_MOUSE	sp|A0A0B4J1G0|FCGR4_MOUSE
>sp|A1L314|MPEG1_MOUSE Macrophage-expressed gene 1 protein OS=Mus musculus OX=10090 GN=Mpeg1 PE=1 SV=1	A1L314	Mpeg1	29.0083	27.0385	28.2212	28.0814	28.8895	23.8018	28.6786	28.4178						18	18	18	31	31	31	78.39	0	134.32	9321300000	108	0.196704	-0.640453	-0.498669	sp|A1L314|MPEG1_MOUSE	sp|A1L314|MPEG1_MOUSE
>sp|A2A432|CUL4B_MOUSE Cullin-4B OS=Mus musculus OX=10090 GN=Cul4b PE=1 SV=1	A2A432	Cul4b	26.4126	23.1977	22.6059	21.3879	26.4904	23.8128	21.8568	21.4553						17	17	10	22.9	22.9	14.7	110.7	0	124.38	2140800000	42	0.000590252	0.00279045	0.00177432	sp|A2A432|CUL4B_MOUSE	sp|A2A432|CUL4B_MOUSE
>sp|A2A4P0|DHX8_MOUSE ATP-dependent RNA helicase DHX8 OS=Mus musculus OX=10090 GN=Dhx8 PE=2 SV=1	A2A4P0	Dhx8	21.7539	23.292	21.3684	21.6902	21.0557	22.9397	22.414	22.0769						9	8	8	9.8	9.1	9.1	142.57	0	19.022	153550000	8	0.0575685	0.0954628	0.163022	sp|A2A4P0|DHX8_MOUSE	sp|A2A4P0|DHX8_MOUSE
>sp|A2A5R2|BIG2_MOUSE Brefeldin A-inhibited guanine nucleotide-exchange protein 2 OS=Mus musculus OX=10090 GN=Arfgef2 PE=1 SV=1	A2A5R2	Arfgef2	22.3084	22.9153	22.2791	22.8152	20.8935	23.568	22.5612	21.1782						14	8	8	9.6	6	6	202.24	0	18.594	203500000	8	0.353201	-0.529256	-0.820304	sp|A2A5R2|BIG2_MOUSE	sp|A2A5R2|BIG2_MOUSE
>sp|A2A6A1|GPTC8_MOUSE G patch domain-containing protein 8 OS=Mus musculus OX=10090 GN=Gpatch8 PE=1 SV=1	A2A6A1	Gpatch8	22.893	23.9596	24.8777	25.303	21.0175	23.1901	24.5368	24.1777						3	3	3	2.9	2.9	2.9	164.99	0	143.31	285020000	19	0.490906	-1.02778	-1.07687	sp|A2A6A1|GPTC8_MOUSE	sp|A2A6A1|GPTC8_MOUSE
>sp|A2A6Q5|CDC27_MOUSE Cell division cycle protein 27 homolog OS=Mus musculus OX=10090 GN=Cdc27 PE=1 SV=1	A2A6Q5	Cdc27	20.9896	23.3981	21.7392	21.8485	21.0349	23.0067	22.5838	23.3474						2	2	2	3	3	3	91.841	0	4.3312	31251000	1	0.289847	0.49936	0.695026	sp|A2A6Q5|CDC27_MOUSE	sp|A2A6Q5|CDC27_MOUSE
>sp|A2A791|ZMYM4_MOUSE Zinc finger MYM-type protein 4 OS=Mus musculus OX=10090 GN=Zmym4 PE=1 SV=1	A2A791	Zmym4	21.1595	22.3924	21.4117	21.6152	20.8848	23.481	22.8776	22.9731						3	3	3	2.8	2.8	2.8	172.44	0	8.3729	40118000	3	0.700084	0.909449	1.44165	sp|A2A791|ZMYM4_MOUSE	sp|A2A791|ZMYM4_MOUSE
>sp|A2A8Z1|OSBL9_MOUSE Oxysterol-binding protein-related protein 9 OS=Mus musculus OX=10090 GN=Osbpl9 PE=1 SV=1	A2A8Z1	Osbpl9	21.6592	22.9731	22.2288	21.4051	24.813	22.8145	23.4962	22.8023						11	11	11	16.7	16.7	16.7	83.108	0	19.02	725030000	18	1.28018	1.41497	2.41161	sp|A2A8Z1|OSBL9_MOUSE	sp|A2A8Z1|OSBL9_MOUSE
>sp|A2AB59|RHG27_MOUSE Rho GTPase-activating protein 27 OS=Mus musculus OX=10090 GN=Arhgap27 PE=1 SV=1	A2AB59	Arhgap27	21.0497	23.8095	23.7357	23.7227	20.5257	22.4284	25.328	24.2069						10	10	10	14.7	14.7	14.7	97.047	0	14.269	536320000	31	0.0115451	0.0428629	0.0342789	sp|A2AB59|RHG27_MOUSE	sp|A2AB59|RHG27_MOUSE
>sp|A2ABV5|MED14_MOUSE Mediator of RNA polymerase II transcription subunit 14 OS=Mus musculus OX=10090 GN=Med14 PE=1 SV=1	A2ABV5	Med14	22.9704	22.2632	21.6044	21.7957	22.4481	23.9426	22.1985	23.2003						5	5	5	3.4	3.4	3.4	160.96	0.00080841	2.5527	156160000	7	0.785044	0.789	1.58507	sp|A2ABV5|MED14_MOUSE	sp|A2ABV5|MED14_MOUSE
>sp|A2ADY9|DDI2_MOUSE Protein DDI1 homolog 2 OS=Mus musculus OX=10090 GN=Ddi2 PE=1 SV=1	A2ADY9	Ddi2	27.6214	28.4868	28.6365	28.6605	28.1871	26.6125	28.5613	28.2083						19	19	19	56.4	56.4	56.4	44.59	0	283.79	6296200000	156	0.404489	-0.45903	-0.918022	sp|A2ADY9|DDI2_MOUSE;sp|Q9DAF3|DDI1_MOUSE	sp|A2ADY9|DDI2_MOUSE
>sp|A2AF47|DOC11_MOUSE Dedicator of cytokinesis protein 11 OS=Mus musculus OX=10090 GN=Dock11 PE=1 SV=1	A2AF47	Dock11	26.7252	22.9532	23.7948	20.9813	26.3515	23.2364	22.1009	21.5354						34	32	32	19.9	19.1	19.1	237.77	0	132.37	2281900000	55	0.0683186	-0.307555	-0.191514	sp|A2AF47|DOC11_MOUSE;sp|Q8BIK4|DOCK9_MOUSE	sp|A2AF47|DOC11_MOUSE
>sp|A2AGH6|MED12_MOUSE Mediator of RNA polymerase II transcription subunit 12 OS=Mus musculus OX=10090 GN=Med12 PE=1 SV=1	A2AGH6	Med12	21.1896	21.6491	23.1028	21.7905	20.6453	24.2424	22.9551	21.8383						7	7	7	4.5	4.5	4.5	244.56	0	74.748	84699000	8	0.224478	0.487278	0.559022	sp|A2AGH6|MED12_MOUSE;sp|Q8BQM9|MD12L_MOUSE	sp|A2AGH6|MED12_MOUSE
>sp|A2AGT5|CKAP5_MOUSE Cytoskeleton-associated protein 5 OS=Mus musculus OX=10090 GN=Ckap5 PE=1 SV=1	A2AGT5	Ckap5	25.1256	25.5228	22.226	22.7448	25.267	24.4482	24.6556	25.3903						34	34	34	21.4	21.4	21.4	225.63	0	66.458	1309000000	47	0.561232	1.03544	1.20201	sp|A2AGT5|CKAP5_MOUSE	sp|A2AGT5|CKAP5_MOUSE
>sp|A2AIV2|VIR_MOUSE Protein virilizer homolog OS=Mus musculus OX=10090 GN=Virma PE=1 SV=1	A2AIV2	Virma	23.934	22.6237	22.2405	22.3743	24.5831	23.8304	21.6057	20.8008						7	7	7	4.7	4.7	4.7	201.44	0	51.262	430900000	14	0.0310487	-0.0881438	-0.0902796	sp|A2AIV2|VIR_MOUSE	sp|A2AIV2|VIR_MOUSE
>sp|A2AIV8|CARD9_MOUSE Caspase recruitment domain-containing protein 9 OS=Mus musculus OX=10090 GN=Card9 PE=1 SV=1	A2AIV8	Card9	21.5618	25.8225	24.025	22.2537	21.2349	21.7253	22.0646	20.7012						11	11	11	24.4	24.4	24.4	62.461	0	42.926	688760000	24	1.02418	-1.98422	-1.98335	sp|A2AIV8|CARD9_MOUSE	sp|A2AIV8|CARD9_MOUSE
>sp|A2AJI0|MA7D1_MOUSE MAP7 domain-containing protein 1 OS=Mus musculus OX=10090 GN=Map7d1 PE=1 SV=1	A2AJI0	Map7d1	26.6771	23.3417	24.986	25.3361	24.6824	23.9384	26.7048	25.944						17	17	17	23.5	23.5	23.5	93.275	0	28.285	1356900000	52	0.0914086	0.232179	0.250987	sp|A2AJI0|MA7D1_MOUSE	sp|A2AJI0|MA7D1_MOUSE
>sp|A2AKX3|SETX_MOUSE Probable helicase senataxin OS=Mus musculus OX=10090 GN=Setx PE=1 SV=1	A2AKX3	Setx	21.9531	23.6614	18.2476	21.3983	21.3522	22.8353	21.8487	22.5391						3	3	3	1.1	1.1	1.1	297.59	0.0079696	1.4456	497890000	4	0.293789	0.828735	0.702991	sp|A2AKX3|SETX_MOUSE	sp|A2AKX3|SETX_MOUSE
>sp|A2AL36|CNTRL_MOUSE Centriolin OS=Mus musculus OX=10090 GN=Cntrl PE=1 SV=2	A2AL36	Cntrl	20.9501	22.7236	22.7653	23.1351	22.0428	22.3361	21.7004	21.2057						3	3	3	1.8	1.8	1.8	268.88	0.0011926	2.3644	111500000	4	0.474108	-0.572255	-1.04648	sp|A2AL36|CNTRL_MOUSE	sp|A2AL36|CNTRL_MOUSE
>sp|A2AM05|CNTLN_MOUSE Centlein OS=Mus musculus OX=10090 GN=Cntln PE=1 SV=1	A2AM05	Cntln	20.8658	24.4485	21.6462	22.9434	22.0407	24.9851	22.3491	22.8171						3	3	3	2.5	2.5	2.5	160.75	0.0071155	1.5188	6588900	2	0.223087	0.572006	0.556039	sp|A2AM05|CNTLN_MOUSE	sp|A2AM05|CNTLN_MOUSE
>sp|A2AMZ4|NDUF8_MOUSE NADH dehydrogenase [ubiquinone] 1 alpha subcomplex assembly factor 8 OS=Mus musculus OX=10090 GN=Ndufaf8 PE=1 SV=1	A2AMZ4	Ndufaf8	21.962	21.8734	19.9386	22.3468	22.7113	23.1616	21.8845	20.8922						2	2	2	36.5	36.5	36.5	7.7849	0.001908	1.9227	717810	2	0.373487	0.632169	0.859308	sp|A2AMZ4|NDUF8_MOUSE	sp|A2AMZ4|NDUF8_MOUSE
>sp|A2AN08|UBR4_MOUSE E3 ubiquitin-protein ligase UBR4 OS=Mus musculus OX=10090 GN=Ubr4 PE=1 SV=1	A2AN08	Ubr4	26.9612	26.225	21.175	22.0635	26.8301	22.7922	21.984	23.208						63	63	63	15.8	15.8	15.8	572.28	0	120.63	2803400000	99	0.0803199	-0.40259	-0.222707	sp|A2AN08|UBR4_MOUSE	sp|A2AN08|UBR4_MOUSE
>sp|A2APB8|TPX2_MOUSE Targeting protein for Xklp2 OS=Mus musculus OX=10090 GN=Tpx2 PE=1 SV=1	A2APB8	Tpx2	19.901	23.2021	22.2667	24.1036	20.9132	23.7684	24.4971	21.9395						5	5	5	8.9	8.9	8.9	85.893	0	4.8073	167630000	7	0.126121	0.411205	0.336485	sp|A2APB8|TPX2_MOUSE	sp|A2APB8|TPX2_MOUSE
>sp|A2AQ19|RTF1_MOUSE RNA polymerase-associated protein RTF1 homolog OS=Mus musculus OX=10090 GN=Rtf1 PE=1 SV=1	A2AQ19	Rtf1	24.7044	23.1298	22.7571	22.327	25.2072	23.8019	20.7193	22.9879						16	16	16	24.6	24.6	24.6	80.796	0	16.96	851860000	27	0.0159451	-0.0505452	-0.0471148	sp|A2AQ19|RTF1_MOUSE	sp|A2AQ19|RTF1_MOUSE
>sp|A2AQP0|MYH7B_MOUSE Myosin-7B OS=Mus musculus OX=10090 GN=Myh7b PE=3 SV=1	A2AQP0	Myh7b	20.8593	22.8473	22.429	21.5218	21.4611	23.3715	24.1948	21.9776						4	3	2	2.4	1.9	1.2	221.49	0.0019077	1.9226	49321000	3	0.495653	0.836921	1.08542	sp|A2AQP0|MYH7B_MOUSE	sp|A2AQP0|MYH7B_MOUSE
>sp|A2AR02|PPIG_MOUSE Peptidyl-prolyl cis-trans isomerase G OS=Mus musculus OX=10090 GN=Ppig PE=1 SV=1	A2AR02	Ppig	25.095	23.1884	22.0911	21.9452	24.1746	22.9124	22.6166	21.1141						6	6	6	8	8	8	88.324	0	8.7509	613720000	16	0.149086	-0.375514	-0.390811	sp|A2AR02|PPIG_MOUSE	sp|A2AR02|PPIG_MOUSE
>sp|A2AS89|SPEB_MOUSE Agmatinase, mitochondrial OS=Mus musculus OX=10090 GN=Agmat PE=1 SV=1	A2AS89	Agmat	23.4075	25.3889	26.3625	26.582	24.0713	24.2306	27.9237	27.3786						9	9	9	43.6	43.6	43.6	38.255	0	153.63	1027200000	71	0.141535	0.465804	0.37313	sp|A2AS89|SPEB_MOUSE	sp|A2AS89|SPEB_MOUSE
>sp|A2ASS6|TITIN_MOUSE Titin OS=Mus musculus OX=10090 GN=Ttn PE=1 SV=1	A2ASS6	Ttn	24.3126	22.4403	22.5106	23.4596	21.982	23.8917	21.7696	22.6258						14	14	14	0.5	0.5	0.5	3906.4	0.00041867	3.0446	802820000	13	0.417136	-0.61346	-0.941687	sp|A2ASS6|TITIN_MOUSE	sp|A2ASS6|TITIN_MOUSE
>sp|A2ATU0|DHTK1_MOUSE Probable 2-oxoglutarate dehydrogenase E1 component DHKTD1, mitochondrial OS=Mus musculus OX=10090 GN=Dhtkd1 PE=1 SV=1	A2ATU0	Dhtkd1	22.3966	21.7797	22.0194	21.7922	21.4561	23.1176	21.7058	21.9528						2	2	2	4.2	4.2	4.2	102.79	0	20.306	56563000	3	0.0545149	0.0611119	0.154829	sp|A2ATU0|DHTK1_MOUSE	sp|A2ATU0|DHTK1_MOUSE
>sp|A2AWA9|RBGP1_MOUSE Rab GTPase-activating protein 1 OS=Mus musculus OX=10090 GN=Rabgap1 PE=1 SV=1	A2AWA9	Rabgap1	22.4947	22.2876	23.1817	21.8359	21.7795	24.7936	21.8497	21.4298						4	4	4	5.9	5.9	5.9	120.8	0	12.676	1526800000	4	0.00530938	0.0131893	0.0158746	sp|A2AWA9|RBGP1_MOUSE	sp|A2AWA9|RBGP1_MOUSE
>sp|A2AWP8|ARGAL_MOUSE Rho guanine nucleotide exchange factor 10-like protein OS=Mus musculus OX=10090 GN=Arhgef10l PE=1 SV=1	A2AWP8	Arhgef10l	25.4134	22.2702	21.8435	21.8412	21.0511	23.0147	20.3098	22.1553						11	11	11	14.2	14.2	14.2	139.99	0	87.483	528710000	19	0.533294	-1.20934	-1.15267	sp|A2AWP8|ARGAL_MOUSE	sp|A2AWP8|ARGAL_MOUSE
>sp|A2BDX3|MOCS3_MOUSE Adenylyltransferase and sulfurtransferase MOCS3 OS=Mus musculus OX=10090 GN=Mocs3 PE=1 SV=1	A2BDX3	Mocs3	22.6369	22.5856	25.2381	21.565	21.7309	24.7306	26.282	25.6682						9	9	9	25.7	25.7	25.7	49.374	0	16.83	335310000	18	0.588359	1.59651	1.2495	sp|A2BDX3|MOCS3_MOUSE	sp|A2BDX3|MOCS3_MOUSE
>sp|A2BE28|LAS1L_MOUSE Ribosomal biogenesis protein LAS1L OS=Mus musculus OX=10090 GN=Las1l PE=1 SV=1	A2BE28	Las1l	23.5022	21.7056	22.2515	21.4429	23.228	24.4048	22.3198	21.3094						4	4	4	5.7	5.7	5.7	89.413	0	4.7272	252370000	9	0.309941	0.58997	0.735378	sp|A2BE28|LAS1L_MOUSE	sp|A2BE28|LAS1L_MOUSE
>sp|A2BH40|ARI1A_MOUSE AT-rich interactive domain-containing protein 1A OS=Mus musculus OX=10090 GN=Arid1a PE=1 SV=1	A2BH40	Arid1a	27.2838	26.0183	29.0542	28.6577	27.114	23.3469	28.0513	27.9504						44	44	41	27.7	27.7	26.5	242.09	0	230.25	6747600000	226	0.379216	-1.13789	-0.870236	sp|A2BH40|ARI1A_MOUSE	sp|A2BH40|ARI1A_MOUSE
>sp|P02762|MUP6_MOUSE Major urinary protein 6 OS=Mus musculus OX=10090 GN=Mup6 PE=1 SV=2;>sp|P04938|MUP11_MOUSE Major urinary protein 11 OS=Mus musculus OX=10090 GN=Mup11 PE=1 SV=2;>sp|A2BIM8|MUP18_MOUSE Major urinary protein 18 OS=Mus musculus OX=10090 GN	P02762	Mup6	27.931	22.3315	28.8225	28.0958	27.4936	23.7814	28.488	25.0406						20	3	0	82.2	21.7	0	20.649	0	145.83	5451700000	45	0.119724	-0.594299	-0.321052	sp|P02762|MUP6_MOUSE;sp|P04938|MUP11_MOUSE;sp|A2BIM8|MUP18_MOUSE;sp|P11591|MUP5_MOUSE	sp|P02762|MUP6_MOUSE;sp|P04938|MUP11_MOUSE;sp|A2BIM8|MUP18_MOUSE
>sp|A2CE44|ZXDB_MOUSE Zinc finger X-linked protein ZXDB OS=Mus musculus OX=10090 GN=Zxdb PE=1 SV=1	A2CE44	Zxdb	20.2714	22.6021	22.3176	22.4664	20.8019	23.2099	22.0546	20.1466						1	1	1	2.3	2.3	2.3	90.375	0.0053773	1.654	2195000	0	0.15864	-0.361156	-0.41294	sp|A2CE44|ZXDB_MOUSE	sp|A2CE44|ZXDB_MOUSE
>sp|A2RSJ4|UH1BL_MOUSE UHRF1-binding protein 1-like OS=Mus musculus OX=10090 GN=Uhrf1bp1l PE=1 SV=2	A2RSJ4	Uhrf1bp1l	22.977	23.5151	21.0358	23.1172	21.6394	22.899	21.6731	20.6713						7	7	7	7.4	7.4	7.4	161.94	0	8.5419	148760000	8	0.62372	-0.940525	-1.31087	sp|A2RSJ4|UH1BL_MOUSE	sp|A2RSJ4|UH1BL_MOUSE
>sp|A2RSY1|KANL3_MOUSE KAT8 regulatory NSL complex subunit 3 OS=Mus musculus OX=10090 GN=Kansl3 PE=1 SV=1	A2RSY1	Kansl3	21.0529	22.5897	23.0703	21.6272	19.6687	24.3325	22.5771	21.9614						1	1	1	2.2	2.2	2.2	96.134	0	8.2977	26916000	3	0.0158435	0.049912	0.0468197	sp|A2RSY1|KANL3_MOUSE	sp|A2RSY1|KANL3_MOUSE
>sp|A2RSY6|TRM1L_MOUSE TRMT1-like protein OS=Mus musculus OX=10090 GN=Trmt1l PE=1 SV=1	A2RSY6	Trmt1l	21.6442	23.4865	21.7224	23.6774	24.0266	23.8866	22.1912	21.5799						9	9	9	14.4	14.4	14.4	80.86	0	5.7735	226070000	7	0.13215	0.288517	0.350908	sp|A2RSY6|TRM1L_MOUSE	sp|A2RSY6|TRM1L_MOUSE
>sp|A2RTL5|RSRC2_MOUSE Arginine/serine-rich coiled-coil protein 2 OS=Mus musculus OX=10090 GN=Rsrc2 PE=2 SV=1	A2RTL5	Rsrc2	21.767	21.8012	22.5985	22.6703	21.3412	24.3865	22.0952	22.9556						3	3	3	10.4	10.4	10.4	43.876	0	5.754	66750000	8	0.289983	0.485376	0.695299	sp|A2RTL5|RSRC2_MOUSE	sp|A2RTL5|RSRC2_MOUSE
>sp|A3KGB4|TBC8B_MOUSE TBC1 domain family member 8B OS=Mus musculus OX=10090 GN=Tbc1d8b PE=1 SV=1	A3KGB4	Tbc1d8b	21.8313	22.0019	23.6397	23.2945	20.2118	23.5665	22.3195	21.1831						2	2	2	2.2	2.2	2.2	127.89	0.0008135	2.6581	51946000	2	0.459344	-0.871621	-1.01959	sp|A3KGB4|TBC8B_MOUSE	sp|A3KGB4|TBC8B_MOUSE
>sp|A3KGF7|PLCB2_MOUSE 1-phosphatidylinositol 4,5-bisphosphate phosphodiesterase beta-2 OS=Mus musculus OX=10090 GN=Plcb2 PE=1 SV=1	A3KGF7	Plcb2	19.8754	23.2134	21.5012	22.3403	21.528	22.9216	21.4678	24.6865						9	9	9	10.1	10.1	10.1	134.54	0	13.809	224600000	10	0.386622	0.918369	0.884311	sp|A3KGF7|PLCB2_MOUSE	sp|A3KGF7|PLCB2_MOUSE
>sp|A3KMP2|TTC38_MOUSE Tetratricopeptide repeat protein 38 OS=Mus musculus OX=10090 GN=Ttc38 PE=1 SV=2	A3KMP2	Ttc38	24.6154	22.3692	23.2356	21.7889	25.379	24.2797	24.0972	24.1364						9	9	9	25.2	25.2	25.2	52.223	0	18.292	947400000	22	1.12128	1.47082	2.14493	sp|A3KMP2|TTC38_MOUSE	sp|A3KMP2|TTC38_MOUSE
>sp|A6H5X4|PHF11_MOUSE PHD finger protein 11 OS=Mus musculus OX=10090 GN=Phf11 PE=2 SV=1	A6H5X4	Phf11	21.5601	21.711	22.2887	22.2685	24.3344	22.1261	21.8347	22.0437						4	4	4	19	19	19	37.728	0	11.709	221450000	7	0.459069	0.627648	1.01909	sp|A6H5X4|PHF11_MOUSE	sp|A6H5X4|PHF11_MOUSE
>sp|A6H5Y3|METH_MOUSE Methionine synthase OS=Mus musculus OX=10090 GN=Mtr PE=1 SV=1	A6H5Y3	Mtr	22.5655	22.6419	21.9377	22.4138	26.0029	23.9215	22.2185	21.4704						15	15	15	14.7	14.7	14.7	139.07	0	24.369	719370000	24	0.445645	1.0136	0.994477	sp|A6H5Y3|METH_MOUSE	sp|A6H5Y3|METH_MOUSE
>sp|A6H611|MIPEP_MOUSE Mitochondrial intermediate peptidase OS=Mus musculus OX=10090 GN=Mipep PE=1 SV=1	A6H611	Mipep	21.5031	23.6004	22.5523	22.5957	21.7708	23.0341	21.4351	21.2137						2	2	2	3.2	3.2	3.2	80.851	0.0035876	1.8274	66497000	6	0.551204	-0.699443	-1.18435	sp|A6H611|MIPEP_MOUSE	sp|A6H611|MIPEP_MOUSE
>sp|A6H619|PHRF1_MOUSE PHD and RING finger domain-containing protein 1 OS=Mus musculus OX=10090 GN=Phrf1 PE=1 SV=2	A6H619	Phrf1	20.566	23.1279	22.6958	22.5583	20.7735	21.7695	22.2034	21.7064						5	5	5	3.9	3.9	3.9	184.08	0	6.8203	31753000	7	0.431161	-0.623818	-0.967749	sp|A6H619|PHRF1_MOUSE	sp|A6H619|PHRF1_MOUSE
>sp|A6H630|ARMT1_MOUSE Protein-glutamate O-methyltransferase OS=Mus musculus OX=10090 GN=Armt1 PE=1 SV=1	A6H630	Armt1	21.7716	22.6805	22.3008	21.2031	22.5201	24.0156	22.5307	21.3399						2	2	2	5.5	5.5	5.5	50.548	0.0045079	1.7631	88222000	3	0.429268	0.612581	0.964242	sp|A6H630|ARMT1_MOUSE	sp|A6H630|ARMT1_MOUSE
>sp|A6H6E9|TT23L_MOUSE Tetratricopeptide repeat protein 23-like OS=Mus musculus OX=10090 GN=Ttc23l PE=2 SV=1	A6H6E9	Ttc23l	21.8759	22.5668	21.9746	21.663	21.6657	24.1341	21.6745	21.7315						1	1	1	1.7	1.7	1.7	51.532	0	5.4119	34904000	2	0.17003	0.281372	0.438989	sp|A6H6E9|TT23L_MOUSE	sp|A6H6E9|TT23L_MOUSE
>sp|A6H8H2|DEN4C_MOUSE DENN domain-containing protein 4C OS=Mus musculus OX=10090 GN=Dennd4c PE=1 SV=1	A6H8H2	Dennd4c	25.1461	21.4964	23.8542	22.5034	25.627	23.2329	26.1945	26.5743						25	25	25	15.1	15.1	15.1	211.46	0	66.159	1231300000	53	1.01771	2.15715	1.97259	sp|A6H8H2|DEN4C_MOUSE	sp|A6H8H2|DEN4C_MOUSE
>sp|A6X8Z5|RHG31_MOUSE Rho GTPase-activating protein 31 OS=Mus musculus OX=10090 GN=Arhgap31 PE=1 SV=1	A6X8Z5	Arhgap31	22.7484	22.8789	22.6114	21.6384	20.8536	24.0821	22.7626	21.737						6	5	5	4.6	4.1	4.1	155.27	0	9.9056	245560000	5	0.051744	-0.110445	-0.147354	sp|A6X8Z5|RHG31_MOUSE	sp|A6X8Z5|RHG31_MOUSE
>sp|A6X919|D19L1_MOUSE Probable C-mannosyltransferase DPY19L1 OS=Mus musculus OX=10090 GN=Dpy19l1 PE=1 SV=1	A6X919	Dpy19l1	24.7613	22.4595	22.0112	21.5594	21.1156	23.9142	21.8644	21.3643						2	2	2	4.4	4.4	4.4	84.186	0.00082102	2.7758	323870000	4	0.274303	-0.633229	-0.663372	sp|A6X919|D19L1_MOUSE	sp|A6X919|D19L1_MOUSE
>sp|A6X935|ITIH4_MOUSE Inter alpha-trypsin inhibitor, heavy chain 4 OS=Mus musculus OX=10090 GN=Itih4 PE=1 SV=2	A6X935	Itih4	24.5896	25.8232	21.1414	25.4543	26.793	23.1399	27.0348	26.2009						16	16	13	22.6	22.6	19.9	104.66	0	54.411	1819100000	65	0.504676	1.54001	1.10163	sp|A6X935|ITIH4_MOUSE	sp|A6X935|ITIH4_MOUSE
>sp|B1AR13|CISD3_MOUSE CDGSH iron-sulfur domain-containing protein 3, mitochondrial OS=Mus musculus OX=10090 GN=Cisd3 PE=1 SV=1	B1AR13	Cisd3	21.2731	23.976	22.7114	20.9067	21.4227	22.3428	24.3279	21.2453						1	1	1	9.5	9.5	9.5	15.676	0.0015543	2.0854	51597000	5	0.0410596	0.117864	0.118172	sp|B1AR13|CISD3_MOUSE	sp|B1AR13|CISD3_MOUSE
>sp|B1AVZ0|UPP_MOUSE Uracil phosphoribosyltransferase homolog OS=Mus musculus OX=10090 GN=Uprt PE=1 SV=1	B1AVZ0	Uprt	22.4006	22.0471	21.6203	23.1344	20.086	23.1993	21.32	23.1608						4	4	4	18.1	18.1	18.1	34.278	0	8.8387	164250000	8	0.168826	-0.359087	-0.436254	sp|B1AVZ0|UPP_MOUSE	sp|B1AVZ0|UPP_MOUSE
>sp|B1AXH1|NHSL2_MOUSE NHS-like protein 2 OS=Mus musculus OX=10090 GN=Nhsl2 PE=1 SV=1	B1AXH1	Nhsl2	22.0867	22.953	27.487	27.2925	19.874	23.49	22.7189	21.7915						19	19	19	29.9	29.9	29.9	91.872	0	109.65	585830000	49	0.941426	-2.98622	-1.8459	sp|B1AXH1|NHSL2_MOUSE	sp|B1AXH1|NHSL2_MOUSE
>sp|B1AY10|NFX1_MOUSE Transcriptional repressor NF-X1 OS=Mus musculus OX=10090 GN=Nfx1 PE=1 SV=1	B1AY10	Nfx1	20.8314	23.2708	22.6747	22.2901	21.2728	24.1527	23.0366	22.5381						4	4	4	5.4	5.4	5.4	123.81	0	9.8175	34805000	5	0.248938	0.483294	0.610833	sp|B1AY10|NFX1_MOUSE	sp|B1AY10|NFX1_MOUSE
>sp|B1AY13|UBP24_MOUSE Ubiquitin carboxyl-terminal hydrolase 24 OS=Mus musculus OX=10090 GN=Usp24 PE=1 SV=1	B1AY13	Usp24	24.2334	22.2951	23.0146	22.6035	21.1861	21.7779	22.4251	23.7433						12	12	12	5.7	5.7	5.7	294	0	13.56	1034300000	12	0.495814	-0.753574	-1.08571	sp|B1AY13|UBP24_MOUSE	sp|B1AY13|UBP24_MOUSE
>sp|B1AZI6|THOC2_MOUSE THO complex subunit 2 OS=Mus musculus OX=10090 GN=Thoc2 PE=1 SV=1	B1AZI6	Thoc2	25.4091	23.5219	21.367	21.2888	25.7702	23.4367	21.6267	22.0011						21	21	21	13.2	13.2	13.2	182.77	0	26.467	1130300000	38	0.0829037	0.311955	0.229342	sp|B1AZI6|THOC2_MOUSE	sp|B1AZI6|THOC2_MOUSE
>sp|B1AZP2|DLGP4_MOUSE Disks large-associated protein 4 OS=Mus musculus OX=10090 GN=Dlgap4 PE=1 SV=1	B1AZP2	Dlgap4	22.0292	22.4016	27.0088	26.8578	19.7708	22.5226	26.8851	26.506						11	11	11	13.1	13.1	13.1	108.04	0	42.676	608600000	43	0.11099	-0.653221	-0.299752	sp|B1AZP2|DLGP4_MOUSE	sp|B1AZP2|DLGP4_MOUSE
>sp|B2RQC6|PYR1_MOUSE CAD protein OS=Mus musculus OX=10090 GN=Cad PE=1 SV=1	B2RQC6	Cad	28.6486	27.6992	24.151	22.4254	28.1858	25.6079	26.2965	27.2564						57	54	54	32.1	31.1	31.1	243.24	0	319.65	8648800000	158	0.294216	1.1056	0.703851	sp|B2RQC6|PYR1_MOUSE	sp|B2RQC6|PYR1_MOUSE
>sp|B2RR83|YTDC2_MOUSE Probable ATP-dependent RNA helicase YTHDC2 OS=Mus musculus OX=10090 GN=Ythdc2 PE=1 SV=1	B2RR83	Ythdc2	23.8575	22.5345	21.5066	21.9237	22.2514	24.173	22.2179	22.5305						6	6	6	4.8	4.8	4.8	161.09	0	11.206	195320000	5	0.19172	0.337629	0.487652	sp|B2RR83|YTDC2_MOUSE	sp|B2RR83|YTDC2_MOUSE
>sp|B2RRD7|BRPF1_MOUSE Peregrin OS=Mus musculus OX=10090 GN=Brpf1 PE=1 SV=1	B2RRD7	Brpf1	23.7943	22.538	22.0812	23.0011	20.6705	23.8901	22.8803	22.5423						5	5	5	3.1	3.1	3.1	137.31	0	3.5902	201810000	9	0.182713	-0.357856	-0.467588	sp|B2RRD7|BRPF1_MOUSE	sp|B2RRD7|BRPF1_MOUSE
>sp|B2RRE7|OTUD4_MOUSE OTU domain-containing protein 4 OS=Mus musculus OX=10090 GN=Otud4 PE=1 SV=1	B2RRE7	Otud4	20.5201	23.2836	24.311	24.0739	21.9412	22.6085	26.4388	26.7744						13	13	13	15.4	15.4	15.4	123.05	0	73.262	450140000	35	0.400266	1.39358	0.910083	sp|B2RRE7|OTUD4_MOUSE	sp|B2RRE7|OTUD4_MOUSE
>sp|B2RUJ5|APBA1_MOUSE Amyloid-beta A4 precursor protein-binding family A member 1 OS=Mus musculus OX=10090 GN=Apba1 PE=1 SV=2	B2RUJ5	Apba1	22.4973	22.5726	21.9864	23.4234	21.588	22.5101	22.062	22.2724						3	3	3	5	5	5	92.908	0	5.5613	75509000	3	0.696537	-0.511848	-1.43562	sp|B2RUJ5|APBA1_MOUSE;sp|P98084|APBA2_MOUSE	sp|B2RUJ5|APBA1_MOUSE
>sp|B2RUP2|UN13D_MOUSE Protein unc-13 homolog D OS=Mus musculus OX=10090 GN=Unc13d PE=1 SV=2	B2RUP2	Unc13d	24.1889	23.2507	25.1224	20.4512	20.9255	24.0241	24.5534	25.0835						13	13	13	16.6	16.6	16.6	123.12	0	37.823	530900000	34	0.105518	0.393332	0.286269	sp|B2RUP2|UN13D_MOUSE	sp|B2RUP2|UN13D_MOUSE
>sp|B2RVL6|ZCH24_MOUSE Zinc finger CCHC domain-containing protein 24 OS=Mus musculus OX=10090 GN=Zcchc24 PE=1 SV=1	B2RVL6	Zcchc24	23.3198	23.7828	20.5226	21.6027	22.186	22.3033	21.6598	21.7144						1	1	1	9.5	9.5	9.5	26.96	0.0017455	2.0648	1506300	1	0.170595	-0.341109	-0.440272	sp|B2RVL6|ZCH24_MOUSE	sp|B2RVL6|ZCH24_MOUSE
>sp|B2RWS6|EP300_MOUSE Histone acetyltransferase p300 OS=Mus musculus OX=10090 GN=Ep300 PE=1 SV=2	B2RWS6	Ep300	25.783	23.385	27.0469	27.8301	25.4201	23.7629	26.3208	26.9619						32	32	18	14.9	14.9	9.6	263.3	0	147.04	1639900000	95	0.123682	-0.394791	-0.330618	sp|B2RWS6|EP300_MOUSE	sp|B2RWS6|EP300_MOUSE
>sp|B2RWW0|TAGAP_MOUSE T-cell activation Rho GTPase-activating protein OS=Mus musculus OX=10090 GN=Tagap PE=2 SV=2	B2RWW0	Tagap	21.0028	22.2087	23.3712	21.4271	19.8085	26.5291	22.7939	21.8612						1	1	1	2.2	2.2	2.2	78.919	0.0071311	1.5454	1920500	1	0.196141	0.745752	0.497427	sp|B2RWW0|TAGAP_MOUSE	sp|B2RWW0|TAGAP_MOUSE
>sp|B2RX12|MRP3_MOUSE Canalicular multispecific organic anion transporter 2 OS=Mus musculus OX=10090 GN=Abcc3 PE=1 SV=1	B2RX12	Abcc3	20.3628	23.2793	22.1971	21.6471	23.9376	23.5502	22.0971	20.8666						6	6	6	5.3	5.3	5.3	169.12	0	7.6581	198760000	10	0.341554	0.741298	0.797682	sp|B2RX12|MRP3_MOUSE;sp|P70170|ABCC9_MOUSE	sp|B2RX12|MRP3_MOUSE
>sp|B2RX14|TUT4_MOUSE Terminal uridylyltransferase 4 OS=Mus musculus OX=10090 GN=Zcchc11 PE=1 SV=2	B2RX14	Zcchc11	20.0121	22.4983	21.1232	22.5233	23.6298	22.1523	24.5839	22.3436						5	4	4	4	3.5	3.5	184.65	0	65.524	185890000	11	1.0144	1.63818	1.9671	sp|B2RX14|TUT4_MOUSE	sp|B2RX14|TUT4_MOUSE
>sp|B2RXC1|TPC11_MOUSE Trafficking protein particle complex subunit 11 OS=Mus musculus OX=10090 GN=Trappc11 PE=1 SV=1	B2RXC1	Trappc11	24.2288	23.3497	22.4282	22.1313	20.6488	23.2871	21.3203	22.1895						8	8	8	8	8	8	128.39	0	19.223	476190000	13	0.782209	-1.17308	-1.58031	sp|B2RXC1|TPC11_MOUSE	sp|B2RXC1|TPC11_MOUSE
>sp|B2RXR6|ANR44_MOUSE Serine/threonine-protein phosphatase 6 regulatory ankyrin repeat subunit B OS=Mus musculus OX=10090 GN=Ankrd44 PE=1 SV=1	B2RXR6	Ankrd44	27.8004	26.1708	27.0095	27.0817	27.3668	24.8059	27.2115	28.603						32	32	31	39	39	38	107.38	0	323.31	6881600000	172	0.00732042	-0.0188036	-0.0218379	sp|B2RXR6|ANR44_MOUSE	sp|B2RXR6|ANR44_MOUSE
>sp|B2RXS4|PLXB2_MOUSE Plexin-B2 OS=Mus musculus OX=10090 GN=Plxnb2 PE=1 SV=1	B2RXS4	Plxnb2	27.3007	25.8979	26.2018	26.5008	28.052	22.6822	28.1963	28.4862						44	44	43	32.2	32.2	31.9	206.23	0	223.04	6663700000	176	0.0972623	0.378861	0.265717	sp|B2RXS4|PLXB2_MOUSE	sp|B2RXS4|PLXB2_MOUSE
>sp|B2RXV4|FLVC1_MOUSE Feline leukemia virus subgroup C receptor-related protein 1 OS=Mus musculus OX=10090 GN=Flvcr1 PE=2 SV=1	B2RXV4	Flvcr1	20.8711	23.4942	22.6819	22.8128	21.067	23.7204	22.0383	21.4538						1	1	1	2.3	2.3	2.3	60.468	0.0098496	1.3441	24208000	1	0.191722	-0.395125	-0.487657	sp|B2RXV4|FLVC1_MOUSE	sp|B2RXV4|FLVC1_MOUSE
>sp|B2RY04|DOCK5_MOUSE Dedicator of cytokinesis protein 5 OS=Mus musculus OX=10090 GN=Dock5 PE=1 SV=2	B2RY04	Dock5	22.3324	22.0868	22.7188	22.281	22.3643	22.5578	24.0783	22.6557						9	9	9	5.2	5.2	5.2	214.43	0	7.0379	144630000	14	0.646002	0.559249	1.34925	sp|B2RY04|DOCK5_MOUSE	sp|B2RY04|DOCK5_MOUSE
>sp|B2RY56|RBM25_MOUSE RNA-binding protein 25 OS=Mus musculus OX=10090 GN=Rbm25 PE=1 SV=2	B2RY56	Rbm25	27.1272	25.0746	23.3047	25.4273	27.422	24.2439	26.2182	26.5117						21	21	21	26	26	26	99.551	0	107.59	3979900000	74	0.363309	0.865488	0.8398	sp|B2RY56|RBM25_MOUSE	sp|B2RY56|RBM25_MOUSE
>sp|B5X0G2|MUP17_MOUSE Major urinary protein 17 OS=Mus musculus OX=10090 GN=Mup17 PE=2 SV=2	B5X0G2	Mup17	25.5624	22.6618	23.3099	23.6603	24.1484	22.4979	22.3645	22.1396						18	2	2	82.2	17.2	17.2	20.638	0	92.132	656890000	6	0.620652	-1.01101	-1.30557	sp|B5X0G2|MUP17_MOUSE	sp|B5X0G2|MUP17_MOUSE
>sp|B8JK39|ITA9_MOUSE Integrin alpha-9 OS=Mus musculus OX=10090 GN=Itga9 PE=1 SV=1	B8JK39	Itga9	21.3526	22.4597	21.3944	20.4878	22.3027	23.1072	23.049	21.4459						1	1	1	1.4	1.4	1.4	114.41	0.0071181	1.5203	11166000	2	0.960232	1.05258	1.87714	sp|B8JK39|ITA9_MOUSE	sp|B8JK39|ITA9_MOUSE
>sp|B9EJ86|OSBL8_MOUSE Oxysterol-binding protein-related protein 8 OS=Mus musculus OX=10090 GN=Osbpl8 PE=1 SV=1	B9EJ86	Osbpl8	20.3145	23.2243	22.6119	23.7498	21.6938	22.4082	25.1255	24.7474						9	9	9	15.4	15.4	15.4	101.27	0	25.72	939320000	28	0.392527	1.01857	0.895489	sp|B9EJ86|OSBL8_MOUSE	sp|B9EJ86|OSBL8_MOUSE
>sp|B9EJR8|DAAF5_MOUSE Dynein assembly factor 5, axonemal OS=Mus musculus OX=10090 GN=Dnaaf5 PE=1 SV=1	B9EJR8	Dnaaf5	20.7413	19.6729	22.609	21.9303	21.1295	23.5658	21.3607	20.8155						1	1	1	2	2	2	93.85	0.0055351	1.6265	26447	1	0.211825	0.479499	0.531739	sp|B9EJR8|DAAF5_MOUSE	sp|B9EJR8|DAAF5_MOUSE
>sp|B9EKI3|TMF1_MOUSE TATA element modulatory factor OS=Mus musculus OX=10090 GN=Tmf1 PE=1 SV=2	B9EKI3	Tmf1	21.0019	22.8341	22.7435	23.8784	20.9805	23.8072	23.3882	23.6123						7	7	7	9.2	9.2	9.2	121.8	0	20.642	99190000	18	0.141774	0.332617	0.37369	sp|B9EKI3|TMF1_MOUSE	sp|B9EKI3|TMF1_MOUSE
>sp|C0HKD9|MFA1B_MOUSE Microfibrillar-associated protein 1B OS=Mus musculus OX=10090 GN=Mfap1b PE=1 SV=1;>sp|C0HKD8|MFA1A_MOUSE Microfibrillar-associated protein 1A OS=Mus musculus OX=10090 GN=Mfap1a PE=1 SV=1	C0HKD9	Mfap1b	20.5835	22.0238	24.0264	22.1102	23.3768	23.8421	21.8737	24.059						4	4	4	13.7	13.7	13.7	51.954	0	27.956	299610000	17	0.605724	1.10188	1.27971	sp|C0HKD9|MFA1B_MOUSE;sp|C0HKD8|MFA1A_MOUSE	sp|C0HKD9|MFA1B_MOUSE;sp|C0HKD8|MFA1A_MOUSE
>sp|C0HKG6|RNT2B_MOUSE Ribonuclease T2-B OS=Mus musculus OX=10090 GN=Rnaset2b PE=1 SV=1;>sp|C0HKG5|RNT2A_MOUSE Ribonuclease T2-A OS=Mus musculus OX=10090 GN=Rnaset2a PE=1 SV=1	C0HKG6	Rnaset2b	23.758	23.2082	24.4184	24.7835	25.2403	23.8981	24.3223	23.9903						6	6	6	23.2	23.2	23.2	29.608	0	78.874	788570000	39	0.287331	0.320756	0.689928	sp|C0HKG6|RNT2B_MOUSE;sp|C0HKG5|RNT2A_MOUSE	sp|C0HKG6|RNT2B_MOUSE;sp|C0HKG5|RNT2A_MOUSE
>sp|D0QMC3|MNDAL_MOUSE Myeloid cell nuclear differentiation antigen-like protein OS=Mus musculus OX=10090 GN=Mndal PE=1 SV=1	D0QMC3	Mndal	19.5621	25.2716	27.8908	28.2304	21.5354	23.3762	25.0407	25.2202						26	15	12	56.1	32	26.8	60.526	0	118.3	1035900000	58	0.274057	-1.44561	-0.662868	sp|D0QMC3|MNDAL_MOUSE	sp|D0QMC3|MNDAL_MOUSE
>sp|D2EAC2|ZBED6_MOUSE Zinc finger BED domain-containing protein 6 OS=Mus musculus OX=10090 GN=Zbed6 PE=1 SV=1	D2EAC2	Zbed6	20.7483	22.1079	22.4453	22.5147	20.9164	23.4599	21.5234	21.1829						1	1	1	1.5	1.5	1.5	109.15	0	7.2569	36827000	4	0.0945258	-0.183384	-0.258848	sp|D2EAC2|ZBED6_MOUSE	sp|D2EAC2|ZBED6_MOUSE
>sp|D3YXK1|SAMD1_MOUSE Atherin OS=Mus musculus OX=10090 GN=Samd1 PE=1 SV=1	D3YXK1	Samd1	21.354	22.9506	21.6581	21.8451	22.175	22.8168	21.2456	23.1259						6	6	6	17.1	17.1	17.1	54.532	0	5.6848	120620000	8	0.30113	0.388882	0.717759	sp|D3YXK1|SAMD1_MOUSE	sp|D3YXK1|SAMD1_MOUSE
>sp|D3YXK2|SAFB1_MOUSE Scaffold attachment factor B1 OS=Mus musculus OX=10090 GN=Safb PE=1 SV=2	D3YXK2	Safb	27.3515	27.2336	25.0482	21.9168	26.835	24.9892	26.3091	26.3165						24	24	17	31.8	31.8	21.5	105.1	0	223.72	3964800000	70	0.217599	0.724917	0.544231	sp|D3YXK2|SAFB1_MOUSE	sp|D3YXK2|SAFB1_MOUSE
>sp|D3YZP9|CCDC6_MOUSE Coiled-coil domain-containing protein 6 OS=Mus musculus OX=10090 GN=Ccdc6 PE=1 SV=1	D3YZP9	Ccdc6	22.688	23.0517	21.8395	22.0823	23.0994	23.2865	22.04	22.2302						6	6	6	17.9	17.9	17.9	52.938	0	11.529	171880000	10	0.242668	0.248614	0.597664	sp|D3YZP9|CCDC6_MOUSE	sp|D3YZP9|CCDC6_MOUSE
>sp|D3Z6Q9|BIN2_MOUSE Bridging integrator 2 OS=Mus musculus OX=10090 GN=Bin2 PE=1 SV=1	D3Z6Q9	Bin2	28.8769	28.6782	28.7896	28.1939	28.7686	26.6167	29.0825	29.0948						17	17	16	44	44	42.1	52.553	0	193.94	16025000000	175	0.151583	-0.244041	-0.39662	sp|D3Z6Q9|BIN2_MOUSE;sp|Q7TQF7|AMPH_MOUSE	sp|D3Z6Q9|BIN2_MOUSE
>sp|D3Z7P3|GLSK_MOUSE Glutaminase kidney isoform, mitochondrial OS=Mus musculus OX=10090 GN=Gls PE=1 SV=1	D3Z7P3	Gls	25.7427	22.5466	26.1744	26.6625	25.1268	23.578	26.5485	26.6087						17	17	17	37.1	37.1	37.1	73.963	0	101.06	1796900000	82	0.0551677	0.183908	0.156584	sp|D3Z7P3|GLSK_MOUSE	sp|D3Z7P3|GLSK_MOUSE
>sp|E1U8D0|SOGA1_MOUSE Protein SOGA1 OS=Mus musculus OX=10090 GN=Soga1 PE=1 SV=3	E1U8D0	Soga1	21.2399	23.8862	22.5033	21.9745	21.1423	22.7082	21.6962	23.025						5	5	5	5	5	5	159.18	0	20.385	50664000	4	0.137511	-0.258087	-0.363635	sp|E1U8D0|SOGA1_MOUSE	sp|E1U8D0|SOGA1_MOUSE
>sp|E9PV24|FIBA_MOUSE Fibrinogen alpha chain OS=Mus musculus OX=10090 GN=Fga PE=1 SV=1	E9PV24	Fga	26.2357	23.0941	27.5261	27.725	26.3054	23.6497	26.8797	27.1623						16	16	16	26.2	26.2	26.2	87.428	0	84.316	2104100000	77	0.0377944	-0.14595	-0.109134	sp|E9PV24|FIBA_MOUSE	sp|E9PV24|FIBA_MOUSE
>sp|E9PV87|TALD3_MOUSE Protein TALPID3 OS=Mus musculus OX=10090 GN=Talpid3 PE=1 SV=1	E9PV87	Talpid3	21.6736	20.293	21.4772	21.8287	21.6915	23.2563	20.9526	20.6544						2	2	2	1.5	1.5	1.5	166.72	0.0034014	1.8348	3707600	1	0.184943	0.320583	0.472575	sp|E9PV87|TALD3_MOUSE	sp|E9PV87|TALD3_MOUSE
>sp|E9PVA8|GCN1_MOUSE eIF-2-alpha kinase activator GCN1 OS=Mus musculus OX=10090 GN=Gcn1 PE=1 SV=1	E9PVA8	Gcn1	26.8882	25.3528	24.4122	25.3537	26.6406	24.1027	26.8746	27.3149						54	54	54	21.8	21.8	21.8	293.02	0	109.73	3828100000	115	0.355486	0.731484	0.824722	sp|E9PVA8|GCN1_MOUSE	sp|E9PVA8|GCN1_MOUSE
>sp|E9PVX6|KI67_MOUSE Proliferation marker protein Ki-67 OS=Mus musculus OX=10090 GN=Mki67 PE=1 SV=1	E9PVX6	Mki67	28.7775	25.9743	30.2033	29.7732	24.1552	23.6867	29.4846	29.3581						109	109	109	44.5	44.5	44.5	350.86	0	323.31	8813900000	378	0.495429	-2.0109	-1.08502	sp|E9PVX6|KI67_MOUSE	sp|E9PVX6|KI67_MOUSE
>sp|E9PYL2|PRR12_MOUSE Proline-rich protein 12 OS=Mus musculus OX=10090 GN=Prr12 PE=1 SV=1	E9PYL2	Prr12	19.6508	21.9957	22.2122	20.9821	21.1792	22.9815	21.595	22.2147						5	5	5	4.5	4.5	4.5	211.87	0	5.2522	46462000	7	0.509894	0.782397	1.11098	sp|E9PYL2|PRR12_MOUSE	sp|E9PYL2|PRR12_MOUSE
>sp|E9PZJ8|ASCC3_MOUSE Activating signal cointegrator 1 complex subunit 3 OS=Mus musculus OX=10090 GN=Ascc3 PE=1 SV=1	E9PZJ8	Ascc3	23.364	22.6506	21.7555	22.4128	24.0983	23.2454	21.8298	20.8291						8	8	8	4	4	4	250.55	0	3.7211	318640000	11	0.0191534	-0.0451007	-0.0563979	sp|E9PZJ8|ASCC3_MOUSE	sp|E9PZJ8|ASCC3_MOUSE
>sp|E9PZM4|CHD2_MOUSE Chromodomain-helicase-DNA-binding protein 2 OS=Mus musculus OX=10090 GN=Chd2 PE=1 SV=1	E9PZM4	Chd2	21.1742	23.3573	22.6702	22.6649	21.8118	23.144	22.3316	20.4889						3	3	2	1.6	1.6	0.9	210.8	0.00081516	2.6875	59930000	4	0.303748	-0.5226	-0.723007	sp|E9PZM4|CHD2_MOUSE	sp|E9PZM4|CHD2_MOUSE
>sp|E9Q1P8|I2BP2_MOUSE Interferon regulatory factor 2-binding protein 2 OS=Mus musculus OX=10090 GN=Irf2bp2 PE=1 SV=1	E9Q1P8	Irf2bp2	27.5065	25.6423	30.2806	30.0288	26.4884	24.9166	28.8666	28.946						28	28	24	74	74	68.1	59.291	0	323.31	6031500000	237	0.301748	-1.06018	-0.718998	sp|E9Q1P8|I2BP2_MOUSE	sp|E9Q1P8|I2BP2_MOUSE
>sp|E9Q309|CE350_MOUSE Centrosome-associated protein 350 OS=Mus musculus OX=10090 GN=Cep350 PE=1 SV=1	E9Q309	Cep350	22.5434	21.9654	24.0829	21.6691	19.6874	23.8698	23.0429	21.7683						12	12	12	5.9	5.9	5.9	346.45	0	27.093	176930000	18	0.173724	-0.473062	-0.447364	sp|E9Q309|CE350_MOUSE	sp|E9Q309|CE350_MOUSE
>sp|E9Q394|AKP13_MOUSE A-kinase anchor protein 13 OS=Mus musculus OX=10090 GN=Akap13 PE=1 SV=1	E9Q394	Akap13	26.3247	23.5574	27.7524	28.1624	26.6161	23.3594	25.4587	26.2889						40	40	40	24.6	24.6	24.6	303.97	0	301.09	2004900000	129	0.342788	-1.01845	-0.800088	sp|E9Q394|AKP13_MOUSE	sp|E9Q394|AKP13_MOUSE
>sp|E9Q3L2|PI4KA_MOUSE Phosphatidylinositol 4-kinase alpha OS=Mus musculus OX=10090 GN=Pi4ka PE=1 SV=2	E9Q3L2	Pi4ka	24.6084	23.2274	21.0209	21.6653	24.3125	23.6038	21.8516	22.7922						10	10	10	6.5	6.5	6.5	237.04	0	20.817	515050000	13	0.210242	0.509511	0.528302	sp|E9Q3L2|PI4KA_MOUSE	sp|E9Q3L2|PI4KA_MOUSE
>sp|E9Q4F7|ANR11_MOUSE Ankyrin repeat domain-containing protein 11 OS=Mus musculus OX=10090 GN=Ankrd11 PE=1 SV=1	E9Q4F7	Ankrd11	22.0785	23.3174	23.507	20.6377	21.6472	24.4574	22.0092	21.3882						2	2	2	1.3	1.3	1.3	296.18	0.004507	1.7616	83353000	1	0.00332248	-0.00963974	-0.00995637	sp|E9Q4F7|ANR11_MOUSE	sp|E9Q4F7|ANR11_MOUSE
>sp|E9Q4J9|AGRF2_MOUSE Adhesion G-protein coupled receptor F2 OS=Mus musculus OX=10090 GN=Adgrf2 PE=2 SV=1	E9Q4J9	Adgrf2	22.3179	23.452	21.647	22.6515	23.3836	22.6004	21.8972	22.0024						1	1	1	1.6	1.6	1.6	71.764	0.0015585	2.1191	316340	1	0.0313159	-0.0461731	-0.0910313	sp|E9Q4J9|AGRF2_MOUSE	sp|E9Q4J9|AGRF2_MOUSE
>sp|E9Q4N7|ARI1B_MOUSE AT-rich interactive domain-containing protein 1B OS=Mus musculus OX=10090 GN=Arid1b PE=1 SV=1	E9Q4N7	Arid1b	22.3355	22.7642	25.5388	25.1047	21.0492	22.2739	25.3549	24.7447						21	19	19	11.7	10.8	10.8	237.79	0	27.121	1059100000	37	0.173202	-0.580122	-0.446182	sp|E9Q4N7|ARI1B_MOUSE	sp|E9Q4N7|ARI1B_MOUSE
>sp|E9Q4P1|WDFY1_MOUSE WD repeat and FYVE domain-containing protein 1 OS=Mus musculus OX=10090 GN=Wdfy1 PE=1 SV=1	E9Q4P1	Wdfy1	24.269	22.2244	22.78	22.0504	24.7378	23.2624	24.0741	24.4722						9	9	9	24.1	24.1	24.1	46.217	0	14.861	766610000	20	1.14452	1.30565	2.18372	sp|E9Q4P1|WDFY1_MOUSE	sp|E9Q4P1|WDFY1_MOUSE
>sp|E9Q555|RN213_MOUSE E3 ubiquitin-protein ligase RNF213 OS=Mus musculus OX=10090 GN=Rnf213 PE=1 SV=2	E9Q555	Rnf213	28.9757	28.3238	27.4486	27.3163	29.7686	26.5505	29.1237	29.1486						146	146	146	33.8	33.8	33.8	584.78	0	323.31	18258000000	313	0.330309	0.631731	0.775676	sp|E9Q555|RN213_MOUSE	sp|E9Q555|RN213_MOUSE
>sp|E9Q557|DESP_MOUSE Desmoplakin OS=Mus musculus OX=10090 GN=Dsp PE=1 SV=1	E9Q557	Dsp	21.882	23.4043	24.1116	22.941	21.2982	24.317	22.4923	21.8511						4	4	4	2	2	2	332.91	0	6.3181	31599000	5	0.311537	-0.59507	-0.738556	sp|E9Q557|DESP_MOUSE	sp|E9Q557|DESP_MOUSE
>sp|E9Q5C9|NOLC1_MOUSE Nucleolar and coiled-body phosphoprotein 1 OS=Mus musculus OX=10090 GN=Nolc1 PE=1 SV=1	E9Q5C9	Nolc1	25.7581	22.028	22.7069	24.9103	25.8636	23.3186	26.9828	27.1045						11	11	11	13.8	13.8	13.8	73.697	0	158.63	1622900000	32	0.780454	1.96657	1.57737	sp|E9Q5C9|NOLC1_MOUSE	sp|E9Q5C9|NOLC1_MOUSE
>sp|E9Q5F9|SETD2_MOUSE Histone-lysine N-methyltransferase SETD2 OS=Mus musculus OX=10090 GN=Setd2 PE=1 SV=1	E9Q5F9	Setd2	20.7372	22.761	21.8634	22.5469	21.5473	23.2386	21.7105	24.283						9	9	9	4.9	4.9	4.9	285.66	0	6.5152	145650000	11	0.396125	0.717728	0.902281	sp|E9Q5F9|SETD2_MOUSE	sp|E9Q5F9|SETD2_MOUSE
>sp|E9Q5G3|KIF23_MOUSE Kinesin-like protein KIF23 OS=Mus musculus OX=10090 GN=Kif23 PE=1 SV=1	E9Q5G3	Kif23	20.3174	21.5237	22.6127	22.0876	20.7486	23.3095	21.4244	21.5465						3	3	3	3.8	3.8	3.8	108.77	0	9.1488	80406000	4	0.0585898	0.121907	0.165752	sp|E9Q5G3|KIF23_MOUSE	sp|E9Q5G3|KIF23_MOUSE
>sp|E9Q5K9|YTDC1_MOUSE YTH domain-containing protein 1 OS=Mus musculus OX=10090 GN=Ythdc1 PE=1 SV=2	E9Q5K9	Ythdc1	20.8254	21.6023	22.271	23.0906	20.4453	23.6422	24.6576	24.5349						5	5	5	10.3	10.3	10.3	85.648	0	19.381	453210000	23	0.589852	1.37269	1.25211	sp|E9Q5K9|YTDC1_MOUSE	sp|E9Q5K9|YTDC1_MOUSE
>sp|E9Q612|PTPRO_MOUSE Receptor-type tyrosine-protein phosphatase O OS=Mus musculus OX=10090 GN=Ptpro PE=1 SV=1	E9Q612	Ptpro	24.5989	22.1258	21.2661	22.8336	21.4443	23.4422	21.3325	21.9225						4	4	4	4.2	4.2	4.2	138.59	0	9.078	265940000	6	0.333157	-0.67073	-0.781266	sp|E9Q612|PTPRO_MOUSE	sp|E9Q612|PTPRO_MOUSE
>sp|E9Q634|MYO1E_MOUSE Unconventional myosin-Ie OS=Mus musculus OX=10090 GN=Myo1e PE=1 SV=1	E9Q634	Myo1e	21.8953	22.8191	21.2426	21.4476	25.3803	24.5648	21.1543	21.1656						18	13	13	18.1	12.6	12.6	126.82	0	14.955	1030200000	21	0.471253	1.21509	1.04129	sp|E9Q634|MYO1E_MOUSE	sp|E9Q634|MYO1E_MOUSE
>sp|E9Q6J5|BD1L1_MOUSE Biorientation of chromosomes in cell division protein 1-like 1 OS=Mus musculus OX=10090 GN=Bod1l PE=1 SV=1	E9Q6J5	Bod1l	21.7668	22.5013	25.981	25.4206	21.8879	22.4568	26.7976	26.9559						21	21	19	10	10	9.2	327.45	0	81.566	673060000	56	0.133119	0.60714	0.353217	sp|E9Q6J5|BD1L1_MOUSE	sp|E9Q6J5|BD1L1_MOUSE
>sp|E9Q735|UBE4A_MOUSE Ubiquitin conjugation factor E4 A OS=Mus musculus OX=10090 GN=Ube4a PE=1 SV=1	E9Q735	Ube4a	21.2966	22.5577	20.7791	23.831	23.0548	23.5365	23.0123	21.3349						4	4	4	5.1	5.1	5.1	118.2	0	6.7802	89947000	4	0.312419	0.618535	0.740311	sp|E9Q735|UBE4A_MOUSE	sp|E9Q735|UBE4A_MOUSE
>sp|E9Q784|ZC3HD_MOUSE Zinc finger CCCH domain-containing protein 13 OS=Mus musculus OX=10090 GN=Zc3h13 PE=1 SV=1	E9Q784	Zc3h13	21.1766	22.5484	23.1379	23.0872	21.3624	22.8611	24.0565	23.372						7	7	7	5	5	5	203.75	0	10.465	339900000	15	0.234876	0.425444	0.581193	sp|E9Q784|ZC3HD_MOUSE	sp|E9Q784|ZC3HD_MOUSE
>sp|E9Q7E2|ARID2_MOUSE AT-rich interactive domain-containing protein 2 OS=Mus musculus OX=10090 GN=Arid2 PE=1 SV=1	E9Q7E2	Arid2	22.5262	22.5366	24.5308	24.7444	20.7897	22.2474	22.0961	24.1429						19	19	19	18	18	18	195.99	0	40.163	306730000	27	0.660421	-1.26545	-1.37399	sp|E9Q7E2|ARID2_MOUSE	sp|E9Q7E2|ARID2_MOUSE
>sp|E9Q7F2|RN169_MOUSE E3 ubiquitin-protein ligase RNF169 OS=Mus musculus OX=10090 GN=Rnf169 PE=1 SV=1	E9Q7F2	Rnf169	21.4427	22.9955	22.283	20.9463	22.0844	22.712	21.8754	21.0226						1	1	1	3.5	3.5	3.5	75.795	0.0017238	1.9457	8993700	2	0.00391245	0.00670147	0.0117164	sp|E9Q7F2|RN169_MOUSE	sp|E9Q7F2|RN169_MOUSE
>sp|E9Q7G0|NUMA1_MOUSE Nuclear mitotic apparatus protein 1 OS=Mus musculus OX=10090 GN=Numa1 PE=1 SV=1	E9Q7G0	Numa1	29.1703	27.9612	29.7416	28.9224	29.6147	26.2757	30.3039	30.6298						97	97	97	55.5	55.5	55.5	235.63	0	323.31	21552000000	465	0.0875425	0.257134	0.241184	sp|E9Q7G0|NUMA1_MOUSE	sp|E9Q7G0|NUMA1_MOUSE
>sp|E9Q8D0|DJC21_MOUSE DnaJ homolog subfamily C member 21 OS=Mus musculus OX=10090 GN=Dnajc21 PE=1 SV=1	E9Q8D0	Dnajc21	21.3423	21.3836	22.4965	22.325	20.4647	23.3807	22.3832	21.693						2	2	2	7.2	7.2	7.2	61.734	0	9.4266	13717000	2	0.0478283	0.0935411	0.136727	sp|E9Q8D0|DJC21_MOUSE	sp|E9Q8D0|DJC21_MOUSE
>sp|E9Q8I9|FRY_MOUSE Protein furry homolog OS=Mus musculus OX=10090 GN=Fry PE=1 SV=1	E9Q8I9	Fry	22.3131	22.4727	21.2775	21.9727	21.1676	23.4442	21.3428	21.2933						6	6	6	2.3	2.3	2.3	339.09	0	4.534	64646000	5	0.121336	-0.197042	-0.324955	sp|E9Q8I9|FRY_MOUSE	sp|E9Q8I9|FRY_MOUSE
>sp|E9QAM5|HELZ2_MOUSE Helicase with zinc finger domain 2 OS=Mus musculus OX=10090 GN=Helz2 PE=1 SV=1	E9QAM5	Helz2	22.9632	23.7628	21.2654	22.3565	25.6097	24.8538	21.1252	22.6123						15	15	15	5.7	5.7	5.7	331.56	0	12.68	652380000	15	0.360085	0.963299	0.833596	sp|E9QAM5|HELZ2_MOUSE	sp|E9QAM5|HELZ2_MOUSE
>sp|F6ZDS4|TPR_MOUSE Nucleoprotein TPR OS=Mus musculus OX=10090 GN=Tpr PE=1 SV=1	F6ZDS4	Tpr	28.5133	27.313	27.2903	26.7955	28.579	26.6115	27.9234	28.8519						80	80	80	36.8	36.8	36.8	273.99	0	323.31	9934200000	297	0.358056	0.513392	0.829684	sp|F6ZDS4|TPR_MOUSE	sp|F6ZDS4|TPR_MOUSE
>sp|F7BJB9|MORC3_MOUSE MORC family CW-type zinc finger protein 3 OS=Mus musculus OX=10090 GN=Morc3 PE=1 SV=1	F7BJB9	Morc3	25.5995	22.869	22.7132	23.2538	25.4559	22.8243	25.0419	25.3868						22	22	22	31.4	31.4	31.4	106.52	0	93.052	1334200000	44	0.539512	1.06836	1.16369	sp|F7BJB9|MORC3_MOUSE	sp|F7BJB9|MORC3_MOUSE
>sp|G3X9C2|FBX50_MOUSE F-box only protein 50 OS=Mus musculus OX=10090 GN=Nccrp1 PE=1 SV=2	G3X9C2	Nccrp1	20.5155	22.4774	22.4804	22.277	22.724	22.7191	19.9617	22.5122						1	1	1	4.1	4.1	4.1	30.407	0	19.442	94596000	4	0.0171064	0.0416803	0.0504821	sp|G3X9C2|FBX50_MOUSE	sp|G3X9C2|FBX50_MOUSE
>sp|G3X9J0|SI1L3_MOUSE Signal-induced proliferation-associated 1-like protein 3 OS=Mus musculus OX=10090 GN=Sipa1l3 PE=1 SV=1	G3X9J0	Sipa1l3	20.5959	22.3418	23.0591	21.1164	22.6392	23.8455	21.5467	22.6603						3	3	3	2.9	2.9	2.9	195.06	0	3.4704	17512000	4	0.572215	0.894593	1.22129	sp|G3X9J0|SI1L3_MOUSE	sp|G3X9J0|SI1L3_MOUSE
>sp|G3X9K3|BIG1_MOUSE Brefeldin A-inhibited guanine nucleotide-exchange protein 1 OS=Mus musculus OX=10090 GN=Arfgef1 PE=1 SV=1	G3X9K3	Arfgef1	25.2446	21.0314	22.6661	21.8324	24.8153	23.294	21.9892	21.5368						14	14	8	8.2	8.2	4.7	208.5	0	24.141	711430000	23	0.065244	0.215236	0.18342	sp|G3X9K3|BIG1_MOUSE	sp|G3X9K3|BIG1_MOUSE
>sp|G5E829|AT2B1_MOUSE Plasma membrane calcium-transporting ATPase 1 OS=Mus musculus OX=10090 GN=Atp2b1 PE=1 SV=1	G5E829	Atp2b1	26.4974	25.5777	20.8884	22.954	27.4462	24.0129	25.92	26.2221						25	25	19	28.1	28.1	21.7	134.75	0	157.91	3557800000	68	0.62684	1.9209	1.31625	sp|G5E829|AT2B1_MOUSE;sp|Q9R0K7|AT2B2_MOUSE	sp|G5E829|AT2B1_MOUSE
>sp|G5E870|TRIPC_MOUSE E3 ubiquitin-protein ligase TRIP12 OS=Mus musculus OX=10090 GN=Trip12 PE=1 SV=1	G5E870	Trip12	25.679	23.0871	26.5858	26.6761	26.4209	24.2625	25.6291	24.7898						25	25	25	16.5	16.5	16.5	224.13	0	81.099	1428900000	57	0.0872622	-0.231434	-0.240471	sp|G5E870|TRIPC_MOUSE	sp|G5E870|TRIPC_MOUSE
>sp|G5E8P0|GCP6_MOUSE Gamma-tubulin complex component 6 OS=Mus musculus OX=10090 GN=Tubgcp6 PE=1 SV=1	G5E8P0	Tubgcp6	21.5697	23.5156	23.4219	23.4933	22.6868	21.1913	21.626	22.3526						1	1	1	1.5	1.5	1.5	197.19	0.0037715	1.815	0	1	-4.34294e-08	0	0	sp|G5E8P0|GCP6_MOUSE	sp|G5E8P0|GCP6_MOUSE
>sp|O08528|HXK2_MOUSE Hexokinase-2 OS=Mus musculus OX=10090 GN=Hk2 PE=1 SV=1	O08528	Hk2	28.521	24.8615	23.7695	23.8879	28.1709	22.6959	25.1432	25.6295						30	28	24	37.1	34.2	31.1	102.53	0	102.97	7308900000	108	0.0326569	0.149901	0.0947974	sp|O08528|HXK2_MOUSE	sp|O08528|HXK2_MOUSE
>sp|O08529|CAN2_MOUSE Calpain-2 catalytic subunit OS=Mus musculus OX=10090 GN=Capn2 PE=1 SV=4	O08529	Capn2	28.6386	25.2334	25.1829	25.7109	28.64	21.9272	25.9944	26.7857						29	29	29	49.4	49.4	49.4	79.871	0	290	9550200000	126	0.0778807	-0.354636	-0.216418	sp|O08529|CAN2_MOUSE	sp|O08529|CAN2_MOUSE
>sp|O08547|SC22B_MOUSE Vesicle-trafficking protein SEC22b OS=Mus musculus OX=10090 GN=Sec22b PE=1 SV=3	O08547	Sec22b	26.6481	25.937	22.3794	22.5175	25.1009	22.7911	21.914	23.402						8	8	8	43.3	43.3	43.3	24.74	0	81.545	1827800000	28	0.352028	-1.06851	-0.818034	sp|O08547|SC22B_MOUSE	sp|O08547|SC22B_MOUSE
>sp|O08550|KMT2B_MOUSE Histone-lysine N-methyltransferase 2B OS=Mus musculus OX=10090 GN=Kmt2b PE=1 SV=3	O08550	Kmt2b	18.9206	22.7357	22.3262	22.1532	22.7168	23.1685	22.5486	21.6805						4	4	4	1.7	1.7	1.7	294.82	0.0002111	3.1965	15170000	4	0.48485	0.994679	1.06594	sp|O08550|KMT2B_MOUSE	sp|O08550|KMT2B_MOUSE
>sp|O08553|DPYL2_MOUSE Dihydropyrimidinase-related protein 2 OS=Mus musculus OX=10090 GN=Dpysl2 PE=1 SV=2	O08553	Dpysl2	28.614	29.2002	28.9439	29.1595	29.9527	29.4995	28.5197	28.8684						27	27	24	68.4	68.4	61.9	62.277	0	323.31	17670000000	218	0.275068	0.230704	0.664941	sp|O08553|DPYL2_MOUSE;sp|Q62188|DPYL3_MOUSE	sp|O08553|DPYL2_MOUSE
>sp|O08573|LEG9_MOUSE Galectin-9 OS=Mus musculus OX=10090 GN=Lgals9 PE=1 SV=1	O08573	Lgals9	27.2745	28.4634	21.7654	22.0754	28.1561	26.3597	27.0028	25.9462						13	13	13	38	38	38	40.035	0	74.644	8348500000	57	0.500795	1.97156	1.09466	sp|O08573|LEG9_MOUSE	sp|O08573|LEG9_MOUSE
>sp|O08579|EMD_MOUSE Emerin OS=Mus musculus OX=10090 GN=Emd PE=1 SV=1	O08579	Emd	27.6115	24.95	26.3663	27.2353	25.7928	24.5958	26.2834	26.6181						10	10	10	50.6	50.6	50.6	29.435	0	77.553	3005500000	68	0.433925	-0.71826	-0.972864	sp|O08579|EMD_MOUSE	sp|O08579|EMD_MOUSE
>sp|O08582|GTPB1_MOUSE GTP-binding protein 1 OS=Mus musculus OX=10090 GN=Gtpbp1 PE=1 SV=2	O08582	Gtpbp1	26.2397	22.4988	21.4031	23.0742	24.7516	23.5489	22.9601	22.8942						15	15	15	31.3	31.3	31.3	72.3	0	83.53	1203700000	35	0.0749742	0.234745	0.20889	sp|O08582|GTPB1_MOUSE	sp|O08582|GTPB1_MOUSE
>sp|O08583|THOC4_MOUSE THO complex subunit 4 OS=Mus musculus OX=10090 GN=Alyref PE=1 SV=3	O08583	Alyref	27.9229	28.2291	30.4528	30.6139	27.029	25.0604	28.7334	29.0485						11	11	7	43.1	43.1	29.8	26.94	0	215.04	9745900000	166	0.782933	-1.83685	-1.58153	sp|O08583|THOC4_MOUSE	sp|O08583|THOC4_MOUSE
>sp|O08585|CLCA_MOUSE Clathrin light chain A OS=Mus musculus OX=10090 GN=Clta PE=1 SV=2	O08585	Clta	28.8023	23.0524	27.9716	28.2142	29.4301	22.715	27.777	26.1404						8	8	8	22.1	22.1	22.1	25.604	0	21.294	12023000000	62	0.0921208	-0.494503	-0.252786	sp|O08585|CLCA_MOUSE	sp|O08585|CLCA_MOUSE
>sp|O08586|PTEN_MOUSE Phosphatidylinositol 3,4,5-trisphosphate 3-phosphatase and dual-specificity protein phosphatase PTEN OS=Mus musculus OX=10090 GN=Pten PE=1 SV=1	O08586	Pten	21.9834	22.8821	22.6146	22.7085	21.1782	24.6776	21.2396	21.6637						2	2	2	7.9	7.9	7.9	47.152	0.00082338	2.8118	28878000	2	0.160021	-0.357416	-0.416118	sp|O08586|PTEN_MOUSE	sp|O08586|PTEN_MOUSE
>sp|O08600|NUCG_MOUSE Endonuclease G, mitochondrial OS=Mus musculus OX=10090 GN=Endog PE=1 SV=1	O08600	Endog	21.284	21.8745	22.809	21.8284	21.6808	24.1689	21.4736	20.7737						2	2	2	7.1	7.1	7.1	32.19	0	8.701	81148000	3	0.0321827	0.0752912	0.0934667	sp|O08600|NUCG_MOUSE	sp|O08600|NUCG_MOUSE
>sp|O08601|MTP_MOUSE Microsomal triglyceride transfer protein large subunit OS=Mus musculus OX=10090 GN=Mttp PE=1 SV=2	O08601	Mttp	20.6019	22.8727	23.0799	22.8723	22.5947	23.8774	22.8874	21.3751						9	9	9	12.8	12.8	12.8	99.098	0	30.256	327300000	16	0.161078	0.32692	0.418546	sp|O08601|MTP_MOUSE	sp|O08601|MTP_MOUSE
>sp|O08605|MKNK1_MOUSE MAP kinase-interacting serine/threonine-protein kinase 1 OS=Mus musculus OX=10090 GN=Mknk1 PE=1 SV=2	O08605	Mknk1	23.3684	22.6055	22.9031	20.5947	20.7217	22.6326	23.3823	21.1924						5	5	5	14.3	14.3	14.3	47.914	0	46.576	131160000	6	0.171935	-0.385705	-0.443313	sp|O08605|MKNK1_MOUSE;sp|Q8CDB0|MKNK2_MOUSE	sp|O08605|MKNK1_MOUSE
>sp|O08648|M3K4_MOUSE Mitogen-activated protein kinase kinase kinase 4 OS=Mus musculus OX=10090 GN=Map3k4 PE=1 SV=2	O08648	Map3k4	20.4766	22.7085	20.731	24.8074	20.7945	23.3892	21.4039	22.3673						1	1	1	0.7	0.7	0.7	179.83	0.0050307	1.6902	22826000	4	0.0587304	-0.192166	-0.166127	sp|O08648|M3K4_MOUSE	sp|O08648|M3K4_MOUSE
>sp|O08663|MAP2_MOUSE Methionine aminopeptidase 2 OS=Mus musculus OX=10090 GN=Metap2 PE=1 SV=1	O08663	Metap2	27.938	25.7759	22.0482	22.2715	27.5642	22.4441	22.4798	21.8067						15	15	15	38.9	38.9	38.9	52.921	0	122.52	5754200000	63	0.187231	-0.93467	-0.477678	sp|O08663|MAP2_MOUSE	sp|O08663|MAP2_MOUSE
>sp|O08664|BCL7C_MOUSE B-cell CLL/lymphoma 7 protein family member C OS=Mus musculus OX=10090 GN=Bcl7c PE=1 SV=1	O08664	Bcl7c	21.1278	23.057	22.8244	21.9157	21.8056	23.9161	22.396	20.4018						3	2	2	17.1	12.4	12.4	23.445	0	9.5101	12996000	1	0.0413611	-0.10135	-0.119003	sp|O08664|BCL7C_MOUSE	sp|O08664|BCL7C_MOUSE
>sp|O08677|KNG1_MOUSE Kininogen-1 OS=Mus musculus OX=10090 GN=Kng1 PE=1 SV=1	O08677	Kng1	20.4005	23.4598	22.4716	22.0412	22.032	23.6154	21.6024	24.7822						6	5	5	11.8	10.4	10.4	73.101	0	4.0791	73245000	8	0.417107	0.914716	0.941632	sp|O08677|KNG1_MOUSE	sp|O08677|KNG1_MOUSE
>sp|O08692|NGP_MOUSE Neutrophilic granule protein OS=Mus musculus OX=10090 GN=Ngp PE=1 SV=1	O08692	Ngp	30.0288	26.0738	26.8803	27.9349	30.4942	25.3841	30.5287	28.8856						18	18	18	77.8	77.8	77.8	19.331	0	314.33	28068000000	131	0.311474	1.09369	0.738431	sp|O08692|NGP_MOUSE	sp|O08692|NGP_MOUSE
>sp|O08705|NTCP_MOUSE Sodium/bile acid cotransporter OS=Mus musculus OX=10090 GN=Slc10a1 PE=1 SV=1	O08705	Slc10a1	22.9901	21.3243	21.4619	22.2888	20.9465	21.6409	21.8833	22.932						2	2	2	5.8	5.8	5.8	39.413	0.0011962	2.3966	91232000	3	0.108125	-0.165597	-0.292707	sp|O08705|NTCP_MOUSE	sp|O08705|NTCP_MOUSE
>sp|O08709|PRDX6_MOUSE Peroxiredoxin-6 OS=Mus musculus OX=10090 GN=Prdx6 PE=1 SV=3	O08709	Prdx6	30.4023	29.4786	29.2013	29.4212	30.2001	30.3189	29.5492	29.8121						19	19	19	79	79	79	24.87	0	323.31	38060000000	269	0.491584	0.344223	1.07809	sp|O08709|PRDX6_MOUSE	sp|O08709|PRDX6_MOUSE
>sp|O08715|AKAP1_MOUSE A-kinase anchor protein 1, mitochondrial OS=Mus musculus OX=10090 GN=Akap1 PE=1 SV=4	O08715	Akap1	20.8418	23.2901	20.2301	22.1642	21.3606	23.2859	22.6767	21.8928						1	1	1	1.6	1.6	1.6	92.194	0	29.604	13307000	4	0.360755	0.672425	0.834885	sp|O08715|AKAP1_MOUSE	sp|O08715|AKAP1_MOUSE
>sp|O08734|BAK_MOUSE Bcl-2 homologous antagonist/killer OS=Mus musculus OX=10090 GN=Bak1 PE=1 SV=3	O08734	Bak1	25.6258	22.4696	22.5558	22.7175	25.6974	24.4702	20.9092	25.2021						6	6	6	28.7	28.7	28.7	23.294	0	48.173	1467800000	14	0.219877	0.727578	0.549141	sp|O08734|BAK_MOUSE	sp|O08734|BAK_MOUSE
>sp|O08738|CASP6_MOUSE Caspase-6 OS=Mus musculus OX=10090 GN=Casp6 PE=1 SV=1	O08738	Casp6	25.7328	24.7887	22.0868	22.2732	25.685	22.4748	21.5836	22.0191						10	10	10	33.3	33.3	33.3	31.595	0	20.4	1252000000	28	0.242908	-0.779781	-0.598169	sp|O08738|CASP6_MOUSE	sp|O08738|CASP6_MOUSE
>sp|O08739|AMPD3_MOUSE AMP deaminase 3 OS=Mus musculus OX=10090 GN=Ampd3 PE=1 SV=2	O08739	Ampd3	26.0785	23.5495	23.6893	24.3147	24.9779	22.4844	21.3348	24.708						15	15	15	23.4	23.4	23.4	88.651	0	79.728	1538700000	42	0.436712	-1.03174	-0.978015	sp|O08739|AMPD3_MOUSE;sp|Q3V1D3|AMPD1_MOUSE	sp|O08739|AMPD3_MOUSE
>sp|O08740|RPB11_MOUSE DNA-directed RNA polymerase II subunit RPB11 OS=Mus musculus OX=10090 GN=Polr2j PE=1 SV=1	O08740	Polr2j	24.1437	23.5456	20.4685	22.1041	20.89	23.7419	21.623	21.5673						5	5	5	44.4	44.4	44.4	13.251	0	12.088	264680000	16	0.240971	-0.609951	-0.594086	sp|O08740|RPB11_MOUSE	sp|O08740|RPB11_MOUSE
>sp|O08749|DLDH_MOUSE Dihydrolipoyl dehydrogenase, mitochondrial OS=Mus musculus OX=10090 GN=Dld PE=1 SV=2	O08749	Dld	29.5746	22.0585	27.6397	28.6187	29.4554	23.5677	28.7968	28.9495						19	19	19	45.2	45.2	45.2	54.272	0	323.31	20911000000	177	0.123483	0.719487	0.330139	sp|O08749|DLDH_MOUSE	sp|O08749|DLDH_MOUSE
>sp|O08756|HCD2_MOUSE 3-hydroxyacyl-CoA dehydrogenase type-2 OS=Mus musculus OX=10090 GN=Hsd17b10 PE=1 SV=4	O08756	Hsd17b10	27.3567	21.2333	26.8173	27.4351	27.5497	24.3358	27.5879	26.8424						11	11	11	56.3	56.3	56.3	27.418	0	181.16	5344000000	66	0.204493	0.868369	0.515768	sp|O08756|HCD2_MOUSE	sp|O08756|HCD2_MOUSE
>sp|O08759|UBE3A_MOUSE Ubiquitin-protein ligase E3A OS=Mus musculus OX=10090 GN=Ube3a PE=1 SV=2	O08759	Ube3a	22.4123	23.3315	21.8025	21.626	25.2575	23.3484	22.1391	20.4609						13	13	13	20	20	20	99.818	0	78.564	723710000	22	0.183888	0.508367	0.470218	sp|O08759|UBE3A_MOUSE	sp|O08759|UBE3A_MOUSE
>sp|O08784|TCOF_MOUSE Treacle protein OS=Mus musculus OX=10090 GN=Tcof1 PE=1 SV=1	O08784	Tcof1	28.6073	25.8788	29.0452	28.8268	28.1463	24.2612	29.4685	28.9032						34	34	34	31.7	31.7	31.7	135	0	277.1	12282000000	206	0.104525	-0.394724	-0.28381	sp|O08784|TCOF_MOUSE	sp|O08784|TCOF_MOUSE
>sp|O08788|DCTN1_MOUSE Dynactin subunit 1 OS=Mus musculus OX=10090 GN=Dctn1 PE=1 SV=3	O08788	Dctn1	27.9966	26.8756	26.8689	26.3967	27.7903	26.9924	28.2498	28.5634						48	48	48	50.4	50.4	50.4	141.67	0	323.31	7209600000	131	0.91081	0.864497	1.79501	sp|O08788|DCTN1_MOUSE	sp|O08788|DCTN1_MOUSE
>sp|O08789|MNT_MOUSE Max-binding protein MNT OS=Mus musculus OX=10090 GN=Mnt PE=2 SV=2	O08789	Mnt	21.6091	22.5927	24.1033	24.6318	22.2249	23.7168	24.6483	21.8522						4	4	4	9.1	9.1	9.1	63.273	0	31.154	97914000	18	0.0453648	-0.123679	-0.130001	sp|O08789|MNT_MOUSE	sp|O08789|MNT_MOUSE
>sp|O08795|GLU2B_MOUSE Glucosidase 2 subunit beta OS=Mus musculus OX=10090 GN=Prkcsh PE=1 SV=1	O08795	Prkcsh	28.5454	27.1859	27.8089	27.6806	28.4633	26.4774	27.6157	28.1667						19	19	19	40.1	40.1	40.1	58.792	0	323.31	10743000000	123	0.0867764	-0.12446	-0.239235	sp|O08795|GLU2B_MOUSE	sp|O08795|GLU2B_MOUSE
>sp|O08796|EF2K_MOUSE Eukaryotic elongation factor 2 kinase OS=Mus musculus OX=10090 GN=Eef2k PE=1 SV=1	O08796	Eef2k	22.2145	23.4057	22.1619	22.9005	22.5636	23.3432	22.5061	21.9515						4	4	4	7	7	7	81.738	0.0011966	2.401	261030000	3	0.0688239	-0.0795627	-0.19284	sp|O08796|EF2K_MOUSE	sp|O08796|EF2K_MOUSE
>sp|O08800|SPB8_MOUSE Serpin B8 OS=Mus musculus OX=10090 GN=Serpinb8 PE=1 SV=2	O08800	Serpinb8	20.3235	21.0372	23.2883	23.2425	20.949	22.7386	22.2514	22.0622						2	2	2	9.1	9.1	9.1	42.15	0.0013709	2.1761	11495000	2	0.0108702	0.027431	0.0322991	sp|O08800|SPB8_MOUSE	sp|O08800|SPB8_MOUSE
>sp|O08807|PRDX4_MOUSE Peroxiredoxin-4 OS=Mus musculus OX=10090 GN=Prdx4 PE=1 SV=1	O08807	Prdx4	30.0464	29.3119	31.8029	31.85	29.8463	29.4531	31.7869	31.6281						22	22	20	66.1	66.1	66.1	31.052	0	323.31	40647000000	408	0.0290831	-0.0742211	-0.0847377	sp|O08807|PRDX4_MOUSE	sp|O08807|PRDX4_MOUSE
>sp|O08808|DIAP1_MOUSE Protein diaphanous homolog 1 OS=Mus musculus OX=10090 GN=Diaph1 PE=1 SV=1	O08808	Diaph1	28.958	24.9106	25.6747	25.2478	28.6908	22.5549	25.9102	26.3541						38	38	38	31.3	31.3	31.3	139.34	0	323.31	9927300000	127	0.0730178	-0.320267	-0.203803	sp|O08808|DIAP1_MOUSE	sp|O08808|DIAP1_MOUSE
>sp|O08810|U5S1_MOUSE 116 kDa U5 small nuclear ribonucleoprotein component OS=Mus musculus OX=10090 GN=Eftud2 PE=1 SV=1	O08810	Eftud2	29.297	25.9955	21.7132	22.6266	29.5046	25.57	22.7065	21.3303						38	37	37	50.1	49	49	109.36	0	302.52	14143000000	168	0.0176604	-0.130217	-0.0520858	sp|O08810|U5S1_MOUSE	sp|O08810|U5S1_MOUSE
>sp|O08856|ELL_MOUSE RNA polymerase II elongation factor ELL OS=Mus musculus OX=10090 GN=Ell PE=2 SV=2	O08856	Ell	21.5043	22.2967	25.1009	25.1327	22.0767	24.1711	21.9987	21.8274						8	8	8	19.9	19.9	19.9	67.146	0	45.716	151430000	17	0.398095	-0.990165	-0.905995	sp|O08856|ELL_MOUSE	sp|O08856|ELL_MOUSE
>sp|O08900|IKZF3_MOUSE Zinc finger protein Aiolos OS=Mus musculus OX=10090 GN=Ikzf3 PE=1 SV=2	O08900	Ikzf3	20.3319	22.0504	24.1124	22.2541	20.8016	23.369	24.1885	24.2706						5	3	3	9.9	8.3	8.3	57.967	0	7.3729	174450000	11	0.376915	0.970254	0.865851	sp|O08900|IKZF3_MOUSE	sp|O08900|IKZF3_MOUSE
>sp|O08915|AIP_MOUSE AH receptor-interacting protein OS=Mus musculus OX=10090 GN=Aip PE=1 SV=1	O08915	Aip	26.284	22.8628	22.418	24.6312	26.511	23.1697	25.2268	26.5377						14	14	14	53	53	53	37.605	0	48.715	2522800000	55	0.506487	1.31227	1.10487	sp|O08915|AIP_MOUSE	sp|O08915|AIP_MOUSE
>sp|O08917|FLOT1_MOUSE Flotillin-1 OS=Mus musculus OX=10090 GN=Flot1 PE=1 SV=1	O08917	Flot1	27.4714	22.1731	25.0552	25.1024	26.0162	22.0668	21.971	24.9412						17	17	17	54.2	54.2	54.2	47.513	0	97.595	3210000000	53	0.345978	-1.20171	-0.806295	sp|O08917|FLOT1_MOUSE	sp|O08917|FLOT1_MOUSE
>sp|O08992|SDCB1_MOUSE Syntenin-1 OS=Mus musculus OX=10090 GN=Sdcbp PE=1 SV=1	O08992	Sdcbp	27.4832	26.9559	27.4732	27.3244	26.7927	23.6968	27.0844	27.9958						8	8	8	38.5	38.5	38.5	32.379	0	109.78	4278400000	86	0.433864	-0.916767	-0.972752	sp|O08992|SDCB1_MOUSE	sp|O08992|SDCB1_MOUSE
>sp|O08997|ATOX1_MOUSE Copper transport protein ATOX1 OS=Mus musculus OX=10090 GN=Atox1 PE=1 SV=1	O08997	Atox1	27.9256	29.3624	32.3469	32.2981	29.3021	28.3488	32.0201	31.686						7	7	7	88.2	88.2	88.2	7.3384	0	323.31	32457000000	190	0.0349853	-0.143996	-0.101313	sp|O08997|ATOX1_MOUSE	sp|O08997|ATOX1_MOUSE
>sp|O09000|NCOA3_MOUSE Nuclear receptor coactivator 3 OS=Mus musculus OX=10090 GN=Ncoa3 PE=1 SV=2	O09000	Ncoa3	24.915	23.3448	26.7752	25.7838	25.7512	24.0854	25.572	25.5944						19	19	19	19.6	19.6	19.6	151.57	0	84.588	774400000	68	0.0189551	0.0460768	0.055826	sp|O09000|NCOA3_MOUSE	sp|O09000|NCOA3_MOUSE
>sp|O09012|PEX5_MOUSE Peroxisomal targeting signal 1 receptor OS=Mus musculus OX=10090 GN=Pex5 PE=1 SV=2	O09012	Pex5	21.9249	23.3724	21.2388	23.0233	20.9711	22.7448	21.4196	21.8575						1	1	1	2.2	2.2	2.2	70.755	0.00081004	2.5698	49973000	2	0.466979	-0.641619	-1.03352	sp|O09012|PEX5_MOUSE	sp|O09012|PEX5_MOUSE
>sp|O09043|NAPSA_MOUSE Napsin-A OS=Mus musculus OX=10090 GN=Napsa PE=1 SV=1	O09043	Napsa	21.0841	22.4668	23.3474	25.2478	22.256	23.5382	22.3632	20.813						3	3	3	10	10	10	45.544	0	7.5076	771860000	9	0.325862	-0.793928	-0.766928	sp|O09043|NAPSA_MOUSE	sp|O09043|NAPSA_MOUSE
>sp|O09044|SNP23_MOUSE Synaptosomal-associated protein 23 OS=Mus musculus OX=10090 GN=Snap23 PE=1 SV=1	O09044	Snap23	27.1597	26.3493	30.3259	30.5064	27.6952	25.6766	30.0124	30.1969						14	14	14	80.5	80.5	80.5	23.261	0	323.31	8718000000	177	0.043738	-0.190032	-0.125543	sp|O09044|SNP23_MOUSE;sp|P60879|SNP25_MOUSE	sp|O09044|SNP23_MOUSE
>sp|O09061|PSB1_MOUSE Proteasome subunit beta type-1 OS=Mus musculus OX=10090 GN=Psmb1 PE=1 SV=1	O09061	Psmb1	28.8869	29.0859	25.6978	26.3247	28.5439	28.7428	26.225	26.5177						12	12	12	53.3	53.3	53.3	26.372	0	214.41	11792000000	91	0.00260837	0.00853729	0.00782277	sp|O09061|PSB1_MOUSE	sp|O09061|PSB1_MOUSE
>sp|O09106|HDAC1_MOUSE Histone deacetylase 1 OS=Mus musculus OX=10090 GN=Hdac1 PE=1 SV=1	O09106	Hdac1	29.0613	27.1967	25.1899	25.0876	28.4364	26.3372	22.7336	24.2431						18	18	12	40	40	28.8	55.074	0	216.69	10151000000	95	0.325689	-1.19633	-0.766586	sp|O09106|HDAC1_MOUSE	sp|O09106|HDAC1_MOUSE
>sp|O09110|MP2K3_MOUSE Dual specificity mitogen-activated protein kinase kinase 3 OS=Mus musculus OX=10090 GN=Map2k3 PE=1 SV=2	O09110	Map2k3	25.3723	22.2383	21.5214	22.3758	25.1645	23.0017	22.1466	20.2045						9	9	9	34	34	34	39.296	0	23.144	901150000	21	0.066012	-0.247653	-0.185445	sp|O09110|MP2K3_MOUSE;sp|P70236|MP2K6_MOUSE	sp|O09110|MP2K3_MOUSE
>sp|O09117|SYPL1_MOUSE Synaptophysin-like protein 1 OS=Mus musculus OX=10090 GN=Sypl1 PE=1 SV=2	O09117	Sypl1	25.2829	23.1713	22.398	22.6599	23.8786	23.3987	22.3533	22.803						3	3	3	13.8	13.8	13.8	28.899	0	7.5641	541480000	10	0.138796	-0.269619	-0.366672	sp|O09117|SYPL1_MOUSE	sp|O09117|SYPL1_MOUSE
>sp|O09126|SEM4D_MOUSE Semaphorin-4D OS=Mus musculus OX=10090 GN=Sema4d PE=1 SV=2	O09126	Sema4d	21.6892	22.1901	21.7609	23.0314	21.2085	23.7199	22.6531	23.6129						3	3	3	3.6	3.6	3.6	95.639	0	4.9296	87130000	4	0.425843	0.630699	0.957889	sp|O09126|SEM4D_MOUSE	sp|O09126|SEM4D_MOUSE
>sp|O09130|NF2IP_MOUSE NFATC2-interacting protein OS=Mus musculus OX=10090 GN=Nfatc2ip PE=1 SV=1	O09130	Nfatc2ip	21.8789	22.0536	22.7938	23.3212	21.1313	24.3043	21.6163	21.9908						4	4	4	14.8	14.8	14.8	45.121	0	4.6019	42659000	4	0.120282	-0.251204	-0.322402	sp|O09130|NF2IP_MOUSE	sp|O09130|NF2IP_MOUSE
>sp|O09131|GSTO1_MOUSE Glutathione S-transferase omega-1 OS=Mus musculus OX=10090 GN=Gsto1 PE=1 SV=2	O09131	Gsto1	28.8903	28.3228	28.3244	28.1007	28.1132	27.0834	27.9313	28.5708						14	14	14	55.4	55.4	55.4	27.497	0	73.872	10657000000	139	0.658351	-0.484839	-1.37044	sp|O09131|GSTO1_MOUSE;sp|Q8K2Q2|GSTO2_MOUSE	sp|O09131|GSTO1_MOUSE
>sp|O09167|RL21_MOUSE 60S ribosomal protein L21 OS=Mus musculus OX=10090 GN=Rpl21 PE=1 SV=3	O09167	Rpl21	27.3562	27.947	21.8622	22.5404	26.7779	23.6526	26.2434	23.2424						9	9	9	48.8	48.8	48.8	18.562	0	95.173	5550000000	38	0.00972419	0.0526352	0.0289309	sp|O09167|RL21_MOUSE	sp|O09167|RL21_MOUSE
>sp|O09172|GSH0_MOUSE Glutamate--cysteine ligase regulatory subunit OS=Mus musculus OX=10090 GN=Gclm PE=1 SV=1	O09172	Gclm	21.7643	23.426	22.0017	22.3254	25.5779	23.1325	22.8597	24.8227						5	5	5	20.4	20.4	20.4	30.534	0	18.911	767740000	22	1.20403	1.71884	2.28334	sp|O09172|GSH0_MOUSE	sp|O09172|GSH0_MOUSE
>sp|O09173|HGD_MOUSE Homogentisate 1,2-dioxygenase OS=Mus musculus OX=10090 GN=Hgd PE=1 SV=2	O09173	Hgd	23.2255	22.0547	21.7038	22.409	20.8293	23.0957	22.1041	22.1734						4	4	4	13.7	13.7	13.7	49.959	0	5.3241	132130000	7	0.208098	-0.297618	-0.523635	sp|O09173|HGD_MOUSE	sp|O09173|HGD_MOUSE
>sp|O09174|AMACR_MOUSE Alpha-methylacyl-CoA racemase OS=Mus musculus OX=10090 GN=Amacr PE=1 SV=4	O09174	Amacr	21.0881	24.5889	24.0632	24.3045	20.3141	23.6743	24.7625	24.1917						6	6	6	15	15	15	41.704	0	13.026	229700000	12	0.0768538	-0.275555	-0.213762	sp|O09174|AMACR_MOUSE	sp|O09174|AMACR_MOUSE
>sp|O35071|KIF1C_MOUSE Kinesin-like protein KIF1C OS=Mus musculus OX=10090 GN=Kif1c PE=1 SV=2	O35071	Kif1c	20.3779	22.5917	23.0265	22.1011	23.8111	22.7131	22.8071	24.098						5	4	2	5.2	4.4	2.2	122.43	0	5.5135	69270000	7	1.01392	1.333	1.96631	sp|O35071|KIF1C_MOUSE	sp|O35071|KIF1C_MOUSE
>sp|O35075|DSCR3_MOUSE Down syndrome critical region protein 3 homolog OS=Mus musculus OX=10090 GN=Dscr3 PE=1 SV=1	O35075	Dscr3	21.3439	22.9929	21.9697	21.47	21.824	23.5532	21.9586	22.5459						3	3	3	11.1	11.1	11.1	32.97	0	5.1925	694650000	3	0.43156	0.52629	0.968489	sp|O35075|DSCR3_MOUSE	sp|O35075|DSCR3_MOUSE
>sp|O35114|SCRB2_MOUSE Lysosome membrane protein 2 OS=Mus musculus OX=10090 GN=Scarb2 PE=1 SV=3	O35114	Scarb2	21.4542	23.8241	22.121	22.2288	22.9311	24.1016	21.5483	22.1809						2	2	2	4.2	4.2	4.2	54.043	0.0057111	1.62	87714000	2	0.14487	0.283441	0.380959	sp|O35114|SCRB2_MOUSE	sp|O35114|SCRB2_MOUSE
>sp|O35127|C10_MOUSE Protein C10 OS=Mus musculus OX=10090 GN=Grcc10 PE=1 SV=1	O35127	Grcc10	22.863	22.8119	25.9785	26.2792	23.7191	24.2849	25.8917	25.1906						5	5	5	63.5	63.5	63.5	13.194	0	26.411	391860000	34	0.0991437	0.288464	0.270423	sp|O35127|C10_MOUSE	sp|O35127|C10_MOUSE
>sp|O35129|PHB2_MOUSE Prohibitin-2 OS=Mus musculus OX=10090 GN=Phb2 PE=1 SV=1	O35129	Phb2	28.6965	27.8699	26.1959	26.7727	28.6161	23.5174	26.7671	26.6701						16	16	16	61.2	61.2	61.2	33.296	0	147.47	11800000000	108	0.357425	-0.991066	-0.828467	sp|O35129|PHB2_MOUSE	sp|O35129|PHB2_MOUSE
>sp|O35130|NEP1_MOUSE Ribosomal RNA small subunit methyltransferase NEP1 OS=Mus musculus OX=10090 GN=Emg1 PE=1 SV=1	O35130	Emg1	21.1025	22.0388	24.1634	22.0841	23.2608	22.7231	21.2269	21.3181						6	6	6	26.2	26.2	26.2	26.974	0	9.4794	149440000	7	0.0955366	-0.214988	-0.261389	sp|O35130|NEP1_MOUSE	sp|O35130|NEP1_MOUSE
>sp|O35134|RPA1_MOUSE DNA-directed RNA polymerase I subunit RPA1 OS=Mus musculus OX=10090 GN=Polr1a PE=1 SV=2	O35134	Polr1a	21.3516	22.5889	21.5028	22.3027	20.8135	23.125	22.0109	20.7517						2	2	2	1.7	1.7	1.7	194.11	0	8.4516	45930000	3	0.156874	-0.261267	-0.40887	sp|O35134|RPA1_MOUSE	sp|O35134|RPA1_MOUSE
>sp|O35143|ATIF1_MOUSE ATPase inhibitor, mitochondrial OS=Mus musculus OX=10090 GN=Atpif1 PE=1 SV=2	O35143	Atpif1	28.2989	23.329	29.587	29.3769	26.9849	23.4445	29.2057	28.3628						4	4	4	18.9	18.9	18.9	12.159	0	15.179	8377000000	37	0.125159	-0.648487	-0.334173	sp|O35143|ATIF1_MOUSE	sp|O35143|ATIF1_MOUSE
>sp|O35144|TERF2_MOUSE Telomeric repeat-binding factor 2 OS=Mus musculus OX=10090 GN=Terf2 PE=1 SV=3	O35144	Terf2	21.5946	21.8005	20.6656	21.9524	20.9481	24.0271	22.6775	22.4414						3	3	3	10	10	10	60.263	0	4.7653	25365000	6	0.717288	1.02021	1.47084	sp|O35144|TERF2_MOUSE	sp|O35144|TERF2_MOUSE
>sp|O35166|GOSR2_MOUSE Golgi SNAP receptor complex member 2 OS=Mus musculus OX=10090 GN=Gosr2 PE=1 SV=2	O35166	Gosr2	23.7109	22.2247	22.5683	22.3673	23.4767	23.169	22.1186	21.83						6	6	6	32.1	32.1	32.1	24.725	0	11.796	339150000	11	0.0462444	-0.0692468	-0.132406	sp|O35166|GOSR2_MOUSE	sp|O35166|GOSR2_MOUSE
>sp|O35177|CASL_MOUSE Enhancer of filamentation 1 OS=Mus musculus OX=10090 GN=Nedd9 PE=1 SV=2	O35177	Nedd9	21.9742	23.2239	25.201	22.5542	20.0926	22.2505	21.8032	24.3623						6	6	6	13.9	13.9	13.9	93.051	0	9.7391	90957000	10	0.442205	-1.11117	-0.988146	sp|O35177|CASL_MOUSE;sp|Q61140|BCAR1_MOUSE	sp|O35177|CASL_MOUSE
>sp|O35207|CDKA1_MOUSE Cyclin-dependent kinase 2-associated protein 1 OS=Mus musculus OX=10090 GN=Cdk2ap1 PE=1 SV=2;>sp|Q9CPY4|CDKA2_MOUSE Cyclin-dependent kinase 2-associated protein 2 OS=Mus musculus OX=10090 GN=Cdk2ap2 PE=1 SV=1	O35207	Cdk2ap1	21.5598	22.8758	27.9534	22.242	20.5635	24.6155	22.244	22.5827						1	1	1	8.8	8.8	8.8	12.354	0.007286	1.5053	335690000	9	0.287029	-1.15632	-0.689316	sp|O35207|CDKA1_MOUSE;sp|Q9CPY4|CDKA2_MOUSE	sp|O35207|CDKA1_MOUSE;sp|Q9CPY4|CDKA2_MOUSE
>sp|O35215|DOPD_MOUSE D-dopachrome decarboxylase OS=Mus musculus OX=10090 GN=Ddt PE=1 SV=3	O35215	Ddt	24.6822	23.8907	30.1334	30.209	27.1708	22.9433	29.6703	29.6064						9	9	9	95.8	95.8	95.8	13.077	0	185.46	6393300000	120	0.0173279	0.118867	0.0511235	sp|O35215|DOPD_MOUSE	sp|O35215|DOPD_MOUSE
>sp|O35216|CENPA_MOUSE Histone H3-like centromeric protein A OS=Mus musculus OX=10090 GN=Cenpa PE=2 SV=1	O35216	Cenpa	21.4189	23.7993	22.9535	23.5686	19.8814	24.0144	22.7618	21.3488						2	2	2	13.4	13.4	13.4	15.509	0.0017358	2.0203	90050000	7	0.393285	-0.933461	-0.896922	sp|O35216|CENPA_MOUSE	sp|O35216|CENPA_MOUSE
>sp|O35218|CPSF2_MOUSE Cleavage and polyadenylation specificity factor subunit 2 OS=Mus musculus OX=10090 GN=Cpsf2 PE=1 SV=1	O35218	Cpsf2	25.9771	23.017	20.4181	21.5929	25.6334	23.1721	22.4526	23.5369						13	13	13	19.1	19.1	19.1	88.382	0	22.793	1326500000	22	0.285619	0.947484	0.686454	sp|O35218|CPSF2_MOUSE	sp|O35218|CPSF2_MOUSE
>sp|O35226|PSMD4_MOUSE 26S proteasome non-ATPase regulatory subunit 4 OS=Mus musculus OX=10090 GN=Psmd4 PE=1 SV=1	O35226	Psmd4	27.4357	24.3444	27.3286	27.5665	26.8221	23.8077	28.075	28.2095						14	14	14	48.4	48.4	48.4	40.703	0	139.42	4837600000	67	0.0157617	0.059803	0.0465823	sp|O35226|PSMD4_MOUSE	sp|O35226|PSMD4_MOUSE
>sp|O35250|EXOC7_MOUSE Exocyst complex component 7 OS=Mus musculus OX=10090 GN=Exoc7 PE=1 SV=2	O35250	Exoc7	23.3898	23.1337	22.3715	21.3904	19.9579	23.3591	21.8883	20.3425						10	10	10	19.1	19.1	19.1	79.959	0	19.827	273190000	10	0.627696	-1.1844	-1.31773	sp|O35250|EXOC7_MOUSE	sp|O35250|EXOC7_MOUSE
>sp|O35286|DHX15_MOUSE Pre-mRNA-splicing factor ATP-dependent RNA helicase DHX15 OS=Mus musculus OX=10090 GN=Dhx15 PE=1 SV=2	O35286	Dhx15	28.7364	27.0311	26.5271	27.1315	29.1285	25.5333	26.4506	26.8787						34	34	33	45	45	43.9	91.006	0	215.32	12096000000	146	0.152215	-0.358776	-0.398086	sp|O35286|DHX15_MOUSE	sp|O35286|DHX15_MOUSE
>sp|O35295|PURB_MOUSE Transcriptional activator protein Pur-beta OS=Mus musculus OX=10090 GN=Purb PE=1 SV=3	O35295	Purb	24.3026	23.0322	27.3279	26.976	25.9538	24.2425	26.2564	26.6429						10	10	10	47.2	47.2	47.2	33.901	0	195.71	1710000000	35	0.115911	0.364227	0.311785	sp|O35295|PURB_MOUSE;sp|Q8R4E6|PURG_MOUSE	sp|O35295|PURB_MOUSE
>sp|O35305|TNR11_MOUSE Tumor necrosis factor receptor superfamily member 11A OS=Mus musculus OX=10090 GN=Tnfrsf11a PE=1 SV=1	O35305	Tnfrsf11a	21.356	22.1774	22.9014	21.9075	21.3933	23.2219	22.5662	21.2097						1	1	1	2.9	2.9	2.9	66.621	0.0058888	1.6054	8770900	2	0.0070609	0.0121737	0.0210699	sp|O35305|TNR11_MOUSE	sp|O35305|TNR11_MOUSE
>sp|O35309|NMI_MOUSE N-myc-interactor OS=Mus musculus OX=10090 GN=Nmi PE=1 SV=1	O35309	Nmi	25.5765	22.6994	21.9663	23.2478	26.5668	23.0893	20.7307	20.025						9	9	9	37.6	37.6	37.6	35.235	0	16.402	1723000000	22	0.179878	-0.769534	-0.461233	sp|O35309|NMI_MOUSE	sp|O35309|NMI_MOUSE
>sp|O35326|SRSF5_MOUSE Serine/arginine-rich splicing factor 5 OS=Mus musculus OX=10090 GN=Srsf5 PE=1 SV=2	O35326	Srsf5	25.7912	25.6865	24.8958	26.3988	25.842	24.0634	25.7274	26.1275						8	7	7	25.7	22.3	22.3	30.891	0	29.713	2202300000	33	0.175873	-0.252973	-0.452216	sp|O35326|SRSF5_MOUSE	sp|O35326|SRSF5_MOUSE
>sp|O35343|IMA3_MOUSE Importin subunit alpha-3 OS=Mus musculus OX=10090 GN=Kpna4 PE=1 SV=1	O35343	Kpna4	25.8856	21.4004	25.1975	22.6533	27.455	23.0459	25.5929	25.6976						13	13	8	37.6	37.6	30.5	57.922	0	216.21	3557300000	43	0.557264	1.66363	1.19503	sp|O35343|IMA3_MOUSE	sp|O35343|IMA3_MOUSE
>sp|O35344|IMA4_MOUSE Importin subunit alpha-4 OS=Mus musculus OX=10090 GN=Kpna3 PE=1 SV=1	O35344	Kpna3	26.0232	22.4152	21.8056	22.6642	26.6615	23.237	26.105	26.3852						12	7	7	21.3	14.2	14.2	57.772	0	74.173	2328700000	25	0.982554	2.37013	1.91421	sp|O35344|IMA4_MOUSE	sp|O35344|IMA4_MOUSE
>sp|O35350|CAN1_MOUSE Calpain-1 catalytic subunit OS=Mus musculus OX=10090 GN=Capn1 PE=1 SV=1	O35350	Capn1	28.0584	26.1524	23.1099	22.8986	28.091	27.1327	21.9238	20.5492						30	30	30	47.5	47.5	47.5	82.105	0	323.31	6348900000	81	0.103145	-0.630649	-0.280387	sp|O35350|CAN1_MOUSE	sp|O35350|CAN1_MOUSE
>sp|O35368|IFI3_MOUSE Interferon-activable protein 203 OS=Mus musculus OX=10090 GN=Ifi203 PE=1 SV=1	O35368	Ifi203	22.2206	22.8423	21.5816	22.9691	20.5053	23.2817	23.3954	20.0221						8	4	4	24.3	14	14	46.299	0	8.6159	63959000	4	0.260472	-0.602264	-0.634866	sp|O35368|IFI3_MOUSE	sp|O35368|IFI3_MOUSE
>sp|O35381|AN32A_MOUSE Acidic leucine-rich nuclear phosphoprotein 32 family member A OS=Mus musculus OX=10090 GN=Anp32a PE=1 SV=1	O35381	Anp32a	30.0247	26.9413	28.6025	28.7528	29.7141	23.1547	27.9997	28.3642						11	11	8	28.7	28.7	22.3	28.537	0	114.95	20992000000	126	0.349045	-1.27216	-0.812251	sp|O35381|AN32A_MOUSE;sp|Q64G17|AN32C_MOUSE	sp|O35381|AN32A_MOUSE
>sp|O35382|EXOC4_MOUSE Exocyst complex component 4 OS=Mus musculus OX=10090 GN=Exoc4 PE=1 SV=2	O35382	Exoc4	24.0246	22.7043	21.197	22.9742	25.2386	23.9147	21.4212	22.6222						14	14	14	18.8	18.8	18.8	110.54	0	62.531	561620000	21	0.229221	0.574159	0.569163	sp|O35382|EXOC4_MOUSE	sp|O35382|EXOC4_MOUSE
>sp|O35385|PPE2_MOUSE Serine/threonine-protein phosphatase with EF-hands 2 OS=Mus musculus OX=10090 GN=Ppef2 PE=2 SV=1	O35385	Ppef2	20.7993	21.5	22.1506	22.2731	24.9793	23.9816	22.4718	21.3635						3	3	3	3.4	3.4	3.4	86.644	0.0032179	1.8623	362760000	6	0.882072	1.51827	1.7472	sp|O35385|PPE2_MOUSE	sp|O35385|PPE2_MOUSE
>sp|O35386|PAHX_MOUSE Phytanoyl-CoA dioxygenase, peroxisomal OS=Mus musculus OX=10090 GN=Phyh PE=1 SV=1	O35386	Phyh	24.3416	22.2603	22.1241	22.3942	24.0093	23.1765	21.8756	21.8114						6	6	6	23.1	23.1	23.1	38.607	0	9.3568	403830000	12	0.0283929	-0.0618458	-0.0827863	sp|O35386|PAHX_MOUSE	sp|O35386|PAHX_MOUSE
>sp|O35405|PLD3_MOUSE Phospholipase D3 OS=Mus musculus OX=10090 GN=Pld3 PE=1 SV=1	O35405	Pld3	20.2306	24.4244	22.0299	22.9267	27.5036	24.5593	21.8648	21.9134						9	9	9	18.4	18.4	18.4	54.388	0	15.21	1979400000	26	0.434245	1.55737	0.973456	sp|O35405|PLD3_MOUSE	sp|O35405|PLD3_MOUSE
>sp|O35423|SPYA_MOUSE Serine--pyruvate aminotransferase, mitochondrial OS=Mus musculus OX=10090 GN=Agxt PE=1 SV=3	O35423	Agxt	25.7034	21.9331	22.5847	22.6732	24.8335	22.9735	22.2359	20.9419						7	7	7	17.4	17.4	17.4	45.912	0	6.4046	936900000	11	0.156384	-0.477395	-0.407739	sp|O35423|SPYA_MOUSE	sp|O35423|SPYA_MOUSE
>sp|O35435|PYRD_MOUSE Dihydroorotate dehydrogenase (quinone), mitochondrial OS=Mus musculus OX=10090 GN=Dhodh PE=1 SV=2	O35435	Dhodh	23.7216	23.7307	21.2597	23.7015	22.1403	24.0403	22.0093	20.9694						5	5	5	18.7	18.7	18.7	42.699	0	8.8329	291680000	10	0.404064	-0.813565	-0.917222	sp|O35435|PYRD_MOUSE	sp|O35435|PYRD_MOUSE
>sp|O35448|PPT2_MOUSE Lysosomal thioesterase PPT2 OS=Mus musculus OX=10090 GN=Ppt2 PE=1 SV=1	O35448	Ppt2	21.3371	22.6461	22.7791	21.6347	22.489	23.0958	22.5096	25.3393						3	3	3	14.6	14.6	14.6	34.366	0	14.789	241540000	11	0.8211	1.25919	1.64548	sp|O35448|PPT2_MOUSE	sp|O35448|PPT2_MOUSE
>sp|O35450|FKBPL_MOUSE FK506-binding protein-like OS=Mus musculus OX=10090 GN=Fkbpl PE=2 SV=1	O35450	Fkbpl	20.5877	23.2731	23.3717	20.9835	21.7102	22.0394	23.3612	22.2918						4	4	4	14.1	14.1	14.1	38.301	0	7.488	109880000	6	0.136884	0.296622	0.362152	sp|O35450|FKBPL_MOUSE	sp|O35450|FKBPL_MOUSE
>sp|O35459|ECH1_MOUSE Delta(3,5)-Delta(2,4)-dienoyl-CoA isomerase, mitochondrial OS=Mus musculus OX=10090 GN=Ech1 PE=1 SV=1	O35459	Ech1	26.8529	24.002	22.4871	21.9875	27.1964	23.9946	21.6306	23.1026						11	11	11	45.6	45.6	45.6	36.118	0	165.8	2945300000	48	0.0318385	0.148675	0.0925002	sp|O35459|ECH1_MOUSE	sp|O35459|ECH1_MOUSE
>sp|O35465|FKBP8_MOUSE Peptidyl-prolyl cis-trans isomerase FKBP8 OS=Mus musculus OX=10090 GN=Fkbp8 PE=1 SV=2	O35465	Fkbp8	23.6915	24.0186	22.9565	22.7057	26.375	23.6506	24.2947	26.1082						9	9	9	28.6	28.6	28.6	43.528	0	194.14	1182600000	26	1.26878	1.76404	2.39234	sp|O35465|FKBP8_MOUSE	sp|O35465|FKBP8_MOUSE
>sp|O35488|S27A2_MOUSE Very long-chain acyl-CoA synthetase OS=Mus musculus OX=10090 GN=Slc27a2 PE=1 SV=2	O35488	Slc27a2	25.5912	22.8688	21.7159	22.3348	20.4621	22.6774	21.136	21.0172						12	12	12	21.9	21.9	21.9	70.422	0	31.449	673900000	19	0.941705	-1.80445	-1.84636	sp|O35488|S27A2_MOUSE	sp|O35488|S27A2_MOUSE
>sp|O35490|BHMT1_MOUSE Betaine--homocysteine S-methyltransferase 1 OS=Mus musculus OX=10090 GN=Bhmt PE=1 SV=1	O35490	Bhmt	29.3213	23.0825	24.5892	22.2078	28.2931	24.0654	26.3231	26.7665						18	18	15	64.1	64.1	56	45.02	0	323.31	11066000000	91	0.375302	1.56184	0.862774	sp|O35490|BHMT1_MOUSE	sp|O35490|BHMT1_MOUSE
>sp|O35492|CLK3_MOUSE Dual specificity protein kinase CLK3 OS=Mus musculus OX=10090 GN=Clk3 PE=1 SV=2	O35492	Clk3	23.3964	21.9626	21.3887	21.9399	21.3119	23.6758	22.1819	22.0191						3	3	3	5	5	5	73.797	0	4.8706	118750000	4	0.0680589	0.125286	0.190832	sp|O35492|CLK3_MOUSE	sp|O35492|CLK3_MOUSE
>sp|O35516|NOTC2_MOUSE Neurogenic locus notch homolog protein 2 OS=Mus musculus OX=10090 GN=Notch2 PE=1 SV=1	O35516	Notch2	21.4394	22.3392	24.668	25.5182	21.6612	21.9534	24.5485	24.5627						12	12	12	7.7	7.7	7.7	265.33	0	28.067	134860000	24	0.0904569	-0.309698	-0.248579	sp|O35516|NOTC2_MOUSE	sp|O35516|NOTC2_MOUSE
>sp|O35551|RABE1_MOUSE Rab GTPase-binding effector protein 1 OS=Mus musculus OX=10090 GN=Rabep1 PE=1 SV=2	O35551	Rabep1	19.9279	23.1908	24.1872	23.0507	23.208	24.605	22.7119	21.7425						5	5	5	7.5	7.5	7.5	99.523	0	5.6193	109590000	7	0.168228	0.47767	0.434891	sp|O35551|RABE1_MOUSE	sp|O35551|RABE1_MOUSE
>sp|O35566|CD151_MOUSE CD151 antigen OS=Mus musculus OX=10090 GN=Cd151 PE=1 SV=2	O35566	Cd151	23.5419	22.91	21.9343	21.5216	21.7253	23.1258	22.3514	21.8972						2	2	2	6.3	6.3	6.3	28.246	0	18.986	31267000	2	0.137531	-0.202037	-0.363682	sp|O35566|CD151_MOUSE	sp|O35566|CD151_MOUSE
>sp|O35593|PSDE_MOUSE 26S proteasome non-ATPase regulatory subunit 14 OS=Mus musculus OX=10090 GN=Psmd14 PE=1 SV=2	O35593	Psmd14	27.3617	26.6033	21.8756	22.9938	27.3063	23.111	22.3175	25.5601						10	10	10	43.5	43.5	43.5	34.577	0	130.54	3783900000	40	0.0261845	-0.134854	-0.0765248	sp|O35593|PSDE_MOUSE	sp|O35593|PSDE_MOUSE
>sp|O35598|ADA10_MOUSE Disintegrin and metalloproteinase domain-containing protein 10 OS=Mus musculus OX=10090 GN=Adam10 PE=1 SV=2	O35598	Adam10	26.7117	25.4846	22.2652	22.0529	26.7335	22.603	23.6728	22.8728						18	18	18	33.2	33.2	33.2	83.967	0	74.839	2670600000	46	0.03639	-0.158106	-0.10523	sp|O35598|ADA10_MOUSE	sp|O35598|ADA10_MOUSE
>sp|O35601|FYB1_MOUSE FYN-binding protein 1 OS=Mus musculus OX=10090 GN=Fyb1 PE=1 SV=2	O35601	Fyb1	28.0209	26.7358	29.9265	29.8943	28.8007	26.3229	30.3666	30.0714						33	33	33	51.4	51.4	51.4	90.054	0	323.31	14466000000	331	0.0731867	0.246021	0.204243	sp|O35601|FYB1_MOUSE	sp|O35601|FYB1_MOUSE
>sp|O35604|NPC1_MOUSE NPC intracellular cholesterol transporter 1 OS=Mus musculus OX=10090 GN=Npc1 PE=1 SV=2	O35604	Npc1	25.4322	23.3399	24.0197	21.565	21.8092	22.8374	25.8279	25.6458						6	6	6	4.2	4.2	4.2	142.88	0	8.0298	726240000	23	0.128416	0.440835	0.341991	sp|O35604|NPC1_MOUSE	sp|O35604|NPC1_MOUSE
>sp|O35609|SCAM3_MOUSE Secretory carrier-associated membrane protein 3 OS=Mus musculus OX=10090 GN=Scamp3 PE=1 SV=3	O35609	Scamp3	21.0201	22.7391	24.5929	21.7487	21.5202	23.1792	26.3934	25.8932						7	7	7	31.2	31.2	31.2	38.458	0	86.864	1150100000	32	0.583543	1.72128	1.2411	sp|O35609|SCAM3_MOUSE	sp|O35609|SCAM3_MOUSE
>sp|O35613|DAXX_MOUSE Death domain-associated protein 6 OS=Mus musculus OX=10090 GN=Daxx PE=1 SV=1	O35613	Daxx	21.0206	23.3284	21.3678	22.0965	21.9836	22.6769	22.278	23.4004						4	4	4	12.2	12.2	12.2	81.488	0	11.019	83987000	9	0.481861	0.631401	1.06053	sp|O35613|DAXX_MOUSE	sp|O35613|DAXX_MOUSE
>sp|O35638|STAG2_MOUSE Cohesin subunit SA-2 OS=Mus musculus OX=10090 GN=Stag2 PE=1 SV=3	O35638	Stag2	26.1694	22.9871	22.3243	22.6796	25.8964	23.8046	21.8753	20.1455						23	23	19	20.7	20.7	17.7	141.28	0	84.259	1519500000	31	0.153058	-0.609631	-0.400042	sp|O35638|STAG2_MOUSE	sp|O35638|STAG2_MOUSE
>sp|O35639|ANXA3_MOUSE Annexin A3 OS=Mus musculus OX=10090 GN=Anxa3 PE=1 SV=4	O35639	Anxa3	29.639	28.1498	32.1243	32.1742	30.2118	28.9418	30.5481	29.9787						32	32	32	74.9	74.9	74.9	36.384	0	323.31	33577000000	378	0.231945	-0.601747	-0.574964	sp|O35639|ANXA3_MOUSE	sp|O35639|ANXA3_MOUSE
>sp|O35643|AP1B1_MOUSE AP-1 complex subunit beta-1 OS=Mus musculus OX=10090 GN=Ap1b1 PE=1 SV=2	O35643	Ap1b1	26.5787	25.8321	25.7559	22.7978	27.7442	23.9186	26.266	27.3753						39	21	21	39.6	22.9	22.9	103.93	0	86.921	4010100000	79	0.397001	1.08487	0.903933	sp|O35643|AP1B1_MOUSE	sp|O35643|AP1B1_MOUSE
>sp|O35654|DPOD2_MOUSE DNA polymerase delta subunit 2 OS=Mus musculus OX=10090 GN=Pold2 PE=1 SV=2	O35654	Pold2	23.7866	23.8841	24.7319	24.772	23.8579	23.5429	25.3698	24.3679						11	11	11	30.9	30.9	30.9	51.354	0	31.603	765950000	36	0.00627971	-0.00899887	-0.0187553	sp|O35654|DPOD2_MOUSE	sp|O35654|DPOD2_MOUSE
>sp|O35657|NEUR1_MOUSE Sialidase-1 OS=Mus musculus OX=10090 GN=Neu1 PE=1 SV=1	O35657	Neu1	23.6246	23.8279	22.0497	21.4386	22.0366	24.234	21.8745	23.568						4	4	4	13.7	13.7	13.7	44.591	0	3.9786	129030000	6	0.0848048	0.193079	0.234206	sp|O35657|NEUR1_MOUSE	sp|O35657|NEUR1_MOUSE
>sp|O35658|C1QBP_MOUSE Complement component 1 Q subcomponent-binding protein, mitochondrial OS=Mus musculus OX=10090 GN=C1qbp PE=1 SV=1	O35658	C1qbp	20.5758	27.0108	25.6077	25.52	21.7036	25.9117	26.4533	26.7247						5	5	5	24.8	24.8	24.8	31.013	0	125.02	2047600000	27	0.104207	0.519752	0.283021	sp|O35658|C1QBP_MOUSE	sp|O35658|C1QBP_MOUSE
>sp|O35660|GSTM6_MOUSE Glutathione S-transferase Mu 6 OS=Mus musculus OX=10090 GN=Gstm6 PE=1 SV=4	O35660	Gstm6	22.1235	23.2241	23.1258	21.981	22.0153	23.5762	23.1373	22.7159						5	3	3	23.9	16.1	16.1	25.621	0.0010024	2.4545	22396000	4	0.211907	0.247566	0.531917	sp|O35660|GSTM6_MOUSE	sp|O35660|GSTM6_MOUSE
>sp|O35664|INAR2_MOUSE Interferon alpha/beta receptor 2 OS=Mus musculus OX=10090 GN=Ifnar2 PE=1 SV=2	O35664	Ifnar2	21.2403	22.7209	22.808	21.8338	21.1356	23.6251	20.8832	21.4287						1	1	1	1.9	1.9	1.9	56.578	0	5.1689	26701000	1	0.207591	-0.382595	-0.522531	sp|O35664|INAR2_MOUSE	sp|O35664|INAR2_MOUSE
>sp|O35671|ITBP1_MOUSE Integrin beta-1-binding protein 1 OS=Mus musculus OX=10090 GN=Itgb1bp1 PE=1 SV=1	O35671	Itgb1bp1	21.5355	20.6743	23.3092	21.6526	22.3273	23.4867	22.2516	23.0162						1	1	1	6	6	6	21.644	0.0019113	1.9328	33901000	2	0.773776	0.977548	1.56615	sp|O35671|ITBP1_MOUSE	sp|O35671|ITBP1_MOUSE
>sp|O35678|MGLL_MOUSE Monoglyceride lipase OS=Mus musculus OX=10090 GN=Mgll PE=1 SV=1	O35678	Mgll	20.7618	22.2671	22.4384	22.5817	22.3077	23.9458	22.735	20.5496						3	3	3	12.2	12.2	12.2	33.387	0.0044927	1.7294	53147000	1	0.176685	0.372294	0.454047	sp|O35678|MGLL_MOUSE	sp|O35678|MGLL_MOUSE
>sp|O35680|RT12_MOUSE 28S ribosomal protein S12, mitochondrial OS=Mus musculus OX=10090 GN=Mrps12 PE=2 SV=1	O35680	Mrps12	22.3553	22.3962	22.6214	21.6922	21.9519	23.8847	23.9317	22.4746						1	1	1	7.9	7.9	7.9	15.437	0.0034039	1.8589	52011000	4	0.718506	0.794451	1.47291	sp|O35680|RT12_MOUSE	sp|O35680|RT12_MOUSE
>sp|O35682|MYADM_MOUSE Myeloid-associated differentiation marker OS=Mus musculus OX=10090 GN=Myadm PE=1 SV=2	O35682	Myadm	23.5991	26.2661	22.7402	22.3334	22.9761	23.8748	21.1128	22.4378						3	3	3	10.3	10.3	10.3	35.284	0	57.119	556340000	27	0.489371	-1.13435	-1.0741	sp|O35682|MYADM_MOUSE	sp|O35682|MYADM_MOUSE
>sp|O35683|NDUA1_MOUSE NADH dehydrogenase [ubiquinone] 1 alpha subcomplex subunit 1 OS=Mus musculus OX=10090 GN=Ndufa1 PE=1 SV=1	O35683	Ndufa1	20.9913	22.8637	22.0831	21.6992	22.2323	23.7123	21.5147	22.2161						1	1	1	14.3	14.3	14.3	8.1384	0.0058899	1.6063	50913000	2	0.364454	0.509524	0.842	sp|O35683|NDUA1_MOUSE	sp|O35683|NDUA1_MOUSE
>sp|O35685|NUDC_MOUSE Nuclear migration protein nudC OS=Mus musculus OX=10090 GN=Nudc PE=1 SV=1	O35685	Nudc	28.8005	27.3964	27.2091	27.0155	28.8821	26.2476	27.3132	27.0998						14	14	14	41	41	41	38.358	0	289.53	14949000000	85	0.119984	-0.219719	-0.321682	sp|O35685|NUDC_MOUSE	sp|O35685|NUDC_MOUSE
>sp|O35691|PININ_MOUSE Pinin OS=Mus musculus OX=10090 GN=Pnn PE=1 SV=4	O35691	Pnn	27.1335	26.9201	28.0839	27.8965	25.5972	23.0065	28.2071	28.1381						14	14	14	20.8	20.8	20.8	82.435	0	60.221	2557700000	62	0.449851	-1.2713	-1.0022	sp|O35691|PININ_MOUSE	sp|O35691|PININ_MOUSE
>sp|O35704|SPTC1_MOUSE Serine palmitoyltransferase 1 OS=Mus musculus OX=10090 GN=Sptlc1 PE=1 SV=2	O35704	Sptlc1	25.4998	22.4514	25.5778	25.7029	25.5791	24.3228	26.5634	26.6747						6	6	6	15.2	15.2	15.2	52.534	0	28.439	1174100000	29	0.459722	0.977007	1.02028	sp|O35704|SPTC1_MOUSE	sp|O35704|SPTC1_MOUSE
>sp|O35711|LIPB2_MOUSE Liprin-beta-2 OS=Mus musculus OX=10090 GN=Ppfibp2 PE=1 SV=3	O35711	Ppfibp2	20.8332	22.5269	22.5728	21.8734	20.7991	23.8496	23.4633	21.0621						4	4	4	4.9	4.9	4.9	98.752	0	11.896	45197000	7	0.146182	0.341933	0.38403	sp|O35711|LIPB2_MOUSE	sp|O35711|LIPB2_MOUSE
>sp|O35728|CP4AE_MOUSE Cytochrome P450 4A14 OS=Mus musculus OX=10090 GN=Cyp4a14 PE=1 SV=1	O35728	Cyp4a14	25.5111	21.7268	22.4497	22.6484	24.2231	23.3637	25.5892	24.6105						10	10	7	25.4	25.4	19.7	58.719	0	47.738	1185900000	20	0.693864	1.36264	1.43107	sp|O35728|CP4AE_MOUSE	sp|O35728|CP4AE_MOUSE
>sp|O35737|HNRH1_MOUSE Heterogeneous nuclear ribonucleoprotein H OS=Mus musculus OX=10090 GN=Hnrnph1 PE=1 SV=3	O35737	Hnrnph1	30.7501	29.9956	31.7716	31.519	30.0618	29.5566	30.9296	30.9704						19	19	11	53.7	53.7	31.4	49.199	0	323.31	38232000000	392	0.55366	-0.629504	-1.18868	sp|O35737|HNRH1_MOUSE	sp|O35737|HNRH1_MOUSE
>sp|O35740|CITE2_MOUSE Cbp/p300-interacting transactivator 2 OS=Mus musculus OX=10090 GN=Cited2 PE=1 SV=2	O35740	Cited2	22.0859	21.8732	21.3907	22.0179	20.6454	24.3997	22.2384	22.8143						1	1	1	5.6	5.6	5.6	28.321	0.001183	2.2601	1964000	2	0.375365	0.682559	0.862894	sp|O35740|CITE2_MOUSE	sp|O35740|CITE2_MOUSE
>sp|O35841|API5_MOUSE Apoptosis inhibitor 5 OS=Mus musculus OX=10090 GN=Api5 PE=1 SV=2	O35841	Api5	28.1219	27.2983	26.631	27.2949	27.1097	26.6596	26.3997	27.7447						15	15	15	31.7	31.7	31.7	56.784	0	227.67	6532600000	81	0.365678	-0.358125	-0.844351	sp|O35841|API5_MOUSE	sp|O35841|API5_MOUSE
>sp|O35855|BCAT2_MOUSE Branched-chain-amino-acid aminotransferase, mitochondrial OS=Mus musculus OX=10090 GN=Bcat2 PE=1 SV=2	O35855	Bcat2	26.5617	23.9865	24.5303	21.4999	25.3938	23.4764	25.906	26.0604						12	12	12	34.1	34.1	34.1	44.127	0	72.796	2234800000	43	0.388416	1.06455	0.887711	sp|O35855|BCAT2_MOUSE	sp|O35855|BCAT2_MOUSE
>sp|O35857|TIM44_MOUSE Mitochondrial import inner membrane translocase subunit TIM44 OS=Mus musculus OX=10090 GN=Timm44 PE=1 SV=2	O35857	Timm44	25.5441	23.1583	21.5384	22.4366	24.9745	24.4013	21.582	22.2734						7	7	7	17	17	17	51.091	0	41.922	858040000	15	0.0405711	0.138468	0.116823	sp|O35857|TIM44_MOUSE	sp|O35857|TIM44_MOUSE
>sp|O35864|CSN5_MOUSE COP9 signalosome complex subunit 5 OS=Mus musculus OX=10090 GN=Cops5 PE=1 SV=3	O35864	Cops5	25.659	22.6558	22.0758	24.574	26.5174	23.1111	23.8121	22.4319						9	9	9	30.2	30.2	30.2	37.548	0	131.66	1802800000	28	0.0660755	0.226953	0.185613	sp|O35864|CSN5_MOUSE	sp|O35864|CSN5_MOUSE
>sp|O35887|CALU_MOUSE Calumenin OS=Mus musculus OX=10090 GN=Calu PE=1 SV=1	O35887	Calu	27.09	25.8863	26.2692	25.6695	28.4165	24.8018	25.0517	26.2652						17	17	17	57.5	57.5	57.5	37.063	0	323.31	5258600000	58	0.0372339	-0.0949411	-0.107577	sp|O35887|CALU_MOUSE	sp|O35887|CALU_MOUSE
>sp|O35892|SP100_MOUSE Nuclear autoantigen Sp-100 OS=Mus musculus OX=10090 GN=Sp100 PE=1 SV=2	O35892	Sp100	27.9321	25.0819	26.2571	26.4047	26.7169	23.1182	25.9393	26.0983						16	16	10	28.8	28.8	18.3	54.726	0	68.352	4766500000	57	0.426231	-0.950766	-0.958609	sp|O35892|SP100_MOUSE	sp|O35892|SP100_MOUSE
>sp|O35900|LSM2_MOUSE U6 snRNA-associated Sm-like protein LSm2 OS=Mus musculus OX=10090 GN=Lsm2 PE=1 SV=1	O35900	Lsm2	25.4099	22.8737	25.1326	26.3319	26.3297	27.3527	25.0664	24.0428						6	6	6	81.1	81.1	81.1	10.834	0	37.116	2258100000	32	0.311465	0.760857	0.738414	sp|O35900|LSM2_MOUSE	sp|O35900|LSM2_MOUSE
>sp|O35929|REM1_MOUSE GTP-binding protein REM 1 OS=Mus musculus OX=10090 GN=Rem1 PE=1 SV=1	O35929	Rem1	21.6733	22.7409	23.8023	22.4952	21.6986	23.6016	20.5874	21.0638						1	1	1	4.4	4.4	4.4	32.909	0.0011945	2.384	19702000	6	0.55101	-0.940044	-1.18401	sp|O35929|REM1_MOUSE	sp|O35929|REM1_MOUSE
>sp|O35943|FRDA_MOUSE Frataxin, mitochondrial OS=Mus musculus OX=10090 GN=Fxn PE=1 SV=1	O35943	Fxn	23.8678	21.3679	24.9235	26.3741	22.7997	23.7824	24.6519	20.6004						4	4	4	25.1	25.1	25.1	22.924	0	7.5545	387430000	20	0.372789	-1.17472	-0.857974	sp|O35943|FRDA_MOUSE	sp|O35943|FRDA_MOUSE
>sp|O35955|PSB10_MOUSE Proteasome subunit beta type-10 OS=Mus musculus OX=10090 GN=Psmb10 PE=1 SV=1	O35955	Psmb10	26.738	27.2837	26.8271	27.0107	26.4919	27.3432	27.2368	27.0348						12	12	12	58.6	58.6	58.6	29.063	0	107.24	3341300000	70	0.101095	0.0617924	0.27529	sp|O35955|PSB10_MOUSE	sp|O35955|PSB10_MOUSE
>sp|O35969|GAMT_MOUSE Guanidinoacetate N-methyltransferase OS=Mus musculus OX=10090 GN=Gamt PE=1 SV=1	O35969	Gamt	22.0399	22.5447	23.8698	22.5301	20.7005	24.6922	25.3227	24.9737						7	7	7	44.1	44.1	44.1	26.336	0	15.483	204520000	22	0.460771	1.17617	1.0222	sp|O35969|GAMT_MOUSE	sp|O35969|GAMT_MOUSE
>sp|O35972|RM23_MOUSE 39S ribosomal protein L23, mitochondrial OS=Mus musculus OX=10090 GN=Mrpl23 PE=1 SV=1	O35972	Mrpl23	20.5805	22.6328	22.4229	23.3275	22.1294	23.9349	21.8842	21.7841						2	2	2	19.2	19.2	19.2	17.121	0	3.5482	15368000	3	0.0903444	0.192251	0.248295	sp|O35972|RM23_MOUSE	sp|O35972|RM23_MOUSE
>sp|O54692|ZW10_MOUSE Centromere/kinetochore protein zw10 homolog OS=Mus musculus OX=10090 GN=Zw10 PE=1 SV=3	O54692	Zw10	21.1657	22.3894	22.1854	24.1409	21.2375	22.9077	22.7158	23.4741						9	9	9	12.1	12.1	12.1	88.062	0	54.543	410340000	13	0.051001	0.113425	0.145344	sp|O54692|ZW10_MOUSE	sp|O54692|ZW10_MOUSE
>sp|O54734|OST48_MOUSE Dolichyl-diphosphooligosaccharide--protein glycosyltransferase 48 kDa subunit OS=Mus musculus OX=10090 GN=Ddost PE=1 SV=2	O54734	Ddost	28.0641	28.0645	25.1377	23.6042	28.2489	23.5017	25.2554	26.3164						13	13	13	36.3	36.3	36.3	49.027	0	170.63	7333600000	99	0.0948534	-0.387015	-0.259672	sp|O54734|OST48_MOUSE	sp|O54734|OST48_MOUSE
>sp|O54774|AP3D1_MOUSE AP-3 complex subunit delta-1 OS=Mus musculus OX=10090 GN=Ap3d1 PE=1 SV=1	O54774	Ap3d1	26.6513	21.817	21.152	21.2692	27.8215	23.6623	22.8205	22.7733						25	25	25	28.9	28.9	28.9	135.08	0	102.33	3547300000	46	0.37781	1.54702	0.867558	sp|O54774|AP3D1_MOUSE	sp|O54774|AP3D1_MOUSE
>sp|O54782|MA2B2_MOUSE Epididymis-specific alpha-mannosidase OS=Mus musculus OX=10090 GN=Man2b2 PE=1 SV=2	O54782	Man2b2	23.7036	22.7789	22.6908	25.0617	25.8179	23.1842	27.8394	27.914						16	16	16	18.4	18.4	18.4	115.61	0	35.013	1714200000	59	1.10506	2.63015	2.11789	sp|O54782|MA2B2_MOUSE	sp|O54782|MA2B2_MOUSE
>sp|O54786|DFFA_MOUSE DNA fragmentation factor subunit alpha OS=Mus musculus OX=10090 GN=Dffa PE=1 SV=2	O54786	Dffa	21.2358	22.6073	23.523	23.3575	25.1062	23.8756	22.171	21.6377						6	6	6	25.4	25.4	25.4	36.572	0	15.444	482060000	11	0.217211	0.516707	0.543394	sp|O54786|DFFA_MOUSE	sp|O54786|DFFA_MOUSE
>sp|O54790|MAFG_MOUSE Transcription factor MafG OS=Mus musculus OX=10090 GN=Mafg PE=1 SV=1	O54790	Mafg	22.85	22.5447	24.2471	21.449	19.3916	22.9541	21.8423	21.5602						5	5	5	26.5	26.5	26.5	17.876	0	5.1532	97611000	6	0.686135	-1.3357	-1.41791	sp|O54790|MAFG_MOUSE;sp|Q61827|MAFK_MOUSE;sp|O54791|MAFF_MOUSE	sp|O54790|MAFG_MOUSE
>sp|O54824|IL16_MOUSE Pro-interleukin-16 OS=Mus musculus OX=10090 GN=Il16 PE=1 SV=3	O54824	Il16	28.5187	26.0209	30.3193	30.2225	28.1826	27.803	29.8282	29.6129						28	28	28	27	27	27	141.43	0	172.39	10964000000	233	0.0262513	0.0863719	0.0767145	sp|O54824|IL16_MOUSE	sp|O54824|IL16_MOUSE
>sp|O54825|BYST_MOUSE Bystin OS=Mus musculus OX=10090 GN=Bysl PE=1 SV=3	O54825	Bysl	22.3622	22.2133	22.3482	20.8615	23.6718	25.0607	21.6818	20.0317						3	3	3	7.8	7.8	7.8	49.783	0.0011872	2.2956	128330000	4	0.230582	0.665198	0.572062	sp|O54825|BYST_MOUSE	sp|O54825|BYST_MOUSE
>sp|O54826|AF10_MOUSE Protein AF-10 OS=Mus musculus OX=10090 GN=Mllt10 PE=1 SV=2	O54826	Mllt10	20.7453	23.3398	23.0551	22.3022	20.7094	22.9782	22.5119	21.5118						1	1	1	1.9	1.9	1.9	113.03	0.0088193	1.3871	6752800	2	0.225119	-0.432744	-0.560395	sp|O54826|AF10_MOUSE	sp|O54826|AF10_MOUSE
>sp|O54833|CSK22_MOUSE Casein kinase II subunit alpha OS=Mus musculus OX=10090 GN=Csnk2a2 PE=1 SV=1	O54833	Csnk2a2	25.3036	24.8406	23.4533	22.2877	25.284	23.8174	23.4479	21.5352						11	11	11	37.7	37.7	37.7	41.215	0	28.355	909600000	20	0.168811	-0.450146	-0.436219	sp|O54833|CSK22_MOUSE	sp|O54833|CSK22_MOUSE
>sp|O54834|RHG06_MOUSE Rho GTPase-activating protein 6 OS=Mus musculus OX=10090 GN=Arhgap6 PE=1 SV=3	O54834	Arhgap6	23.2954	22.5287	21.5659	22.0404	21.1919	23.6922	21.4865	20.8817						1	1	1	2.4	2.4	2.4	108.84	0.0019106	1.9287	3452700	1	0.311416	-0.544519	-0.738315	sp|O54834|RHG06_MOUSE	sp|O54834|RHG06_MOUSE
>sp|O54879|HMGB3_MOUSE High mobility group protein B3 OS=Mus musculus OX=10090 GN=Hmgb3 PE=1 SV=3	O54879	Hmgb3	24.2909	21.2629	27.0202	28.5338	24.1177	23.6967	24.9189	25.2824						8	7	7	32.5	29	29	23.01	0	11.923	896250000	27	0.184286	-0.773032	-0.471107	sp|O54879|HMGB3_MOUSE	sp|O54879|HMGB3_MOUSE
>sp|O54885|TYOBP_MOUSE TYRO protein tyrosine kinase-binding protein OS=Mus musculus OX=10090 GN=Tyrobp PE=1 SV=1	O54885	Tyrobp	24.5298	21.6564	21.7021	22.0495	21.3691	23.0307	21.8656	22.946						2	2	2	25.4	25.4	25.4	12.367	0	95.1	508470000	8	0.08201	-0.181603	-0.22705	sp|O54885|TYOBP_MOUSE	sp|O54885|TYOBP_MOUSE
>sp|O54890|ITB3_MOUSE Integrin beta-3 OS=Mus musculus OX=10090 GN=Itgb3 PE=1 SV=2	O54890	Itgb3	22.4794	22.6871	23.5586	23.8646	21.2638	24.0283	22.9208	23.7614						5	5	5	10.7	10.7	10.7	86.738	0	13.599	129140000	21	0.0783105	-0.153805	-0.217528	sp|O54890|ITB3_MOUSE	sp|O54890|ITB3_MOUSE
>sp|O54910|IKBE_MOUSE NF-kappa-B inhibitor epsilon OS=Mus musculus OX=10090 GN=Nfkbie PE=1 SV=2	O54910	Nfkbie	20.4948	23.2605	23.353	23.8491	21.0019	24.2014	22.3015	22.3936						5	5	5	27.2	27.2	27.2	39.2	0	14.735	127970000	15	0.096428	-0.264774	-0.263626	sp|O54910|IKBE_MOUSE	sp|O54910|IKBE_MOUSE
>sp|O54916|REPS1_MOUSE RalBP1-associated Eps domain-containing protein 1 OS=Mus musculus OX=10090 GN=Reps1 PE=1 SV=2	O54916	Reps1	21.1003	23.4868	23.995	23.7073	21.1614	23.1588	21.3121	21.7264						8	8	7	12.8	12.8	11.6	86.518	0	39.305	228950000	19	0.751316	-1.23269	-1.52835	sp|O54916|REPS1_MOUSE	sp|O54916|REPS1_MOUSE
>sp|O54918|B2L11_MOUSE Bcl-2-like protein 11 OS=Mus musculus OX=10090 GN=Bcl2l11 PE=1 SV=1	O54918	Bcl2l11	21.0249	24.894	20.1412	22.6545	19.7993	22.7893	22.2649	22.5666						1	1	1	18.4	18.4	18.4	22.066	0	4.4727	19064000	2	0.0942642	-0.323642	-0.25819	sp|O54918|B2L11_MOUSE	sp|O54918|B2L11_MOUSE
>sp|O54941|SMCE1_MOUSE SWI/SNF-related matrix-associated actin-dependent regulator of chromatin subfamily E member 1 OS=Mus musculus OX=10090 GN=Smarce1 PE=1 SV=1	O54941	Smarce1	27.3544	24.4057	22.9228	24.1273	27.2448	24.2054	23.6491	24.7102						12	12	12	30.2	30.2	30.2	46.638	0	128.73	3314000000	43	0.0726799	0.249831	0.202922	sp|O54941|SMCE1_MOUSE	sp|O54941|SMCE1_MOUSE
>sp|O54946|DNJB6_MOUSE DnaJ homolog subfamily B member 6 OS=Mus musculus OX=10090 GN=Dnajb6 PE=1 SV=4	O54946	Dnajb6	21.0421	22.566	25.7502	24.8745	24.5125	23.2131	24.4112	24.821						8	8	8	31.5	31.5	31.5	39.807	0	14.157	330430000	23	0.244919	0.681283	0.602399	sp|O54946|DNJB6_MOUSE;sp|Q9QYI8|DNJB7_MOUSE;sp|Q9QYI5|DNJB2_MOUSE	sp|O54946|DNJB6_MOUSE
>sp|O54950|AAKG1_MOUSE 5-AMP-activated protein kinase subunit gamma-1 OS=Mus musculus OX=10090 GN=Prkag1 PE=1 SV=2	O54950	Prkag1	23.7938	23.3464	23.0803	22.0448	24.9911	23.7441	21.4754	20.3641						6	6	5	20	20	17	37.52	0	11.988	495410000	9	0.143969	-0.422633	-0.378847	sp|O54950|AAKG1_MOUSE	sp|O54950|AAKG1_MOUSE
>sp|O54962|BAF_MOUSE Barrier-to-autointegration factor OS=Mus musculus OX=10090 GN=Banf1 PE=1 SV=1	O54962	Banf1	27.7889	28.2316	28.7025	29.1005	27.8885	29.7665	27.5644	27.6373						8	8	8	66.3	66.3	66.3	10.102	0	133.38	6308800000	82	0.155851	-0.241698	-0.406508	sp|O54962|BAF_MOUSE	sp|O54962|BAF_MOUSE
>sp|O54965|RNF13_MOUSE E3 ubiquitin-protein ligase RNF13 OS=Mus musculus OX=10090 GN=Rnf13 PE=1 SV=2	O54965	Rnf13	22.8743	22.6698	22.7402	22.2045	23.2484	22.485	22.0793	20.2472						3	3	3	11	11	11	42.732	0	5.347	232350000	7	0.410368	-0.607195	-0.929042	sp|O54965|RNF13_MOUSE	sp|O54965|RNF13_MOUSE
>sp|O54984|ASNA_MOUSE ATPase Asna1 OS=Mus musculus OX=10090 GN=Asna1 PE=1 SV=2	O54984	Asna1	25.874	25.5968	21.5106	22.0201	27.3102	26.0542	22.0685	20.9259						10	10	10	41.1	41.1	41.1	38.822	0	37.24	2451000000	27	0.0626925	0.339276	0.176669	sp|O54984|ASNA_MOUSE	sp|O54984|ASNA_MOUSE
>sp|O54988|SLK_MOUSE STE20-like serine/threonine-protein kinase OS=Mus musculus OX=10090 GN=Slk PE=1 SV=2	O54988	Slk	28.2943	21.5639	27.3602	24.8694	28.1662	23.1954	26.8573	27.3421						36	36	34	38.4	38.4	36.7	141.46	0	323.31	7083900000	112	0.182061	0.868324	0.466128	sp|O54988|SLK_MOUSE	sp|O54988|SLK_MOUSE
>sp|O54998|FKBP7_MOUSE Peptidyl-prolyl cis-trans isomerase FKBP7 OS=Mus musculus OX=10090 GN=Fkbp7 PE=1 SV=1	O54998	Fkbp7	20.4162	22.8931	21.8136	21.2149	19.4364	23.6931	21.3135	21.6173						2	2	2	11	11	11	24.913	0.0058932	1.6144	185480000	2	0.0232956	-0.0693703	-0.0682908	sp|O54998|FKBP7_MOUSE	sp|O54998|FKBP7_MOUSE
>sp|O55013|TPPC3_MOUSE Trafficking protein particle complex subunit 3 OS=Mus musculus OX=10090 GN=Trappc3 PE=1 SV=1	O55013	Trappc3	24.9607	23.7365	21.8169	21.3264	25.0346	22.7356	21.8824	20.6868						6	6	6	40	40	40	20.302	0	7.7385	672670000	16	0.111328	-0.375236	-0.30058	sp|O55013|TPPC3_MOUSE	sp|O55013|TPPC3_MOUSE
>sp|O55022|PGRC1_MOUSE Membrane-associated progesterone receptor component 1 OS=Mus musculus OX=10090 GN=Pgrmc1 PE=1 SV=4	O55022	Pgrmc1	26.173	21.5577	22.4408	22.4988	24.9608	23.3713	25.9691	25.5526						8	8	7	48.2	48.2	43.6	21.694	0	25.155	1295300000	33	0.753402	1.79587	1.53186	sp|O55022|PGRC1_MOUSE	sp|O55022|PGRC1_MOUSE
>sp|O55023|IMPA1_MOUSE Inositol monophosphatase 1 OS=Mus musculus OX=10090 GN=Impa1 PE=1 SV=1	O55023	Impa1	27.7893	27.2616	27.5844	27.4078	28.171	27.0481	26.5756	25.1845						15	15	15	52.3	52.3	52.3	30.436	0	96.333	7039200000	82	0.570398	-0.765979	-1.2181	sp|O55023|IMPA1_MOUSE	sp|O55023|IMPA1_MOUSE
>sp|O55028|BCKD_MOUSE [3-methyl-2-oxobutanoate dehydrogenase [lipoamide]] kinase, mitochondrial OS=Mus musculus OX=10090 GN=Bckdk PE=1 SV=1	O55028	Bckdk	21.2062	22.6474	21.342	23.1976	20.5312	23.1269	21.1607	20.8165						4	4	4	15	15	15	46.587	0	19.196	91108000	5	0.395939	-0.689452	-0.90193	sp|O55028|BCKD_MOUSE	sp|O55028|BCKD_MOUSE
>sp|O55029|COPB2_MOUSE Coatomer subunit beta OS=Mus musculus OX=10090 GN=Copb2 PE=1 SV=2	O55029	Copb2	28.2223	28.3337	23.5229	22.1425	28.4442	28.1042	21.6996	21.9837						33	33	33	44.1	44.1	44.1	102.45	0	195.43	9754200000	114	0.0726919	-0.497429	-0.202954	sp|O55029|COPB2_MOUSE	sp|O55029|COPB2_MOUSE
>sp|O55055|TRDMT_MOUSE tRNA (cytosine(38)-C(5))-methyltransferase OS=Mus musculus OX=10090 GN=Trdmt1 PE=1 SV=2	O55055	Trdmt1	21.3104	24.0247	21.9334	20.6989	22.6734	23.4343	22.4838	22.1927						2	2	2	7.2	7.2	7.2	46.794	0.000814	2.6744	1550700	2	0.402588	0.704181	0.914451	sp|O55055|TRDMT_MOUSE	sp|O55055|TRDMT_MOUSE
>sp|O55057|PDE6D_MOUSE Retinal rod rhodopsin-sensitive cGMP 3,5-cyclic phosphodiesterase subunit delta OS=Mus musculus OX=10090 GN=Pde6d PE=1 SV=1	O55057	Pde6d	22.2173	22.4462	21.9486	22.6868	20.8786	23.2473	24.1904	23.5094						4	4	4	33.3	33.3	33.3	17.348	0	7.3604	128200000	19	0.371973	0.631726	0.856413	sp|O55057|PDE6D_MOUSE	sp|O55057|PDE6D_MOUSE
>sp|O55060|TPMT_MOUSE Thiopurine S-methyltransferase OS=Mus musculus OX=10090 GN=Tpmt PE=1 SV=1	O55060	Tpmt	21.8967	21.7199	22.8133	22.0239	22.9258	23.3992	22.2711	20.4604						4	4	4	15	15	15	27.585	0.00080532	2.5094	160150000	4	0.0788695	0.150641	0.21897	sp|O55060|TPMT_MOUSE	sp|O55060|TPMT_MOUSE
>sp|O55098|STK10_MOUSE Serine/threonine-protein kinase 10 OS=Mus musculus OX=10090 GN=Stk10 PE=1 SV=2	O55098	Stk10	27.3747	24.5832	27.5933	27.0984	26.8048	23.439	25.7848	26.0204						26	24	24	30.6	28.6	28.6	111.9	0	213.91	4364500000	73	0.526822	-1.1501	-1.14117	sp|O55098|STK10_MOUSE	sp|O55098|STK10_MOUSE
>sp|O55100|SNG1_MOUSE Synaptogyrin-1 OS=Mus musculus OX=10090 GN=Syngr1 PE=1 SV=2	O55100	Syngr1	22.3407	22.241	22.054	21.9085	21.2117	22.8618	22.1379	21.9766						1	1	1	5.1	5.1	5.1	25.652	0.0083062	1.416	25095000	2	0.0922287	-0.0890584	-0.253059	sp|O55100|SNG1_MOUSE	sp|O55100|SNG1_MOUSE
>sp|O55101|SNG2_MOUSE Synaptogyrin-2 OS=Mus musculus OX=10090 GN=Syngr2 PE=2 SV=1	O55101	Syngr2	20.4507	22.2666	22.7936	21.8539	24.1405	23.081	21.1977	21.4885						1	1	1	4.5	4.5	4.5	24.778	0.0011776	2.1896	291310000	5	0.314139	0.635709	0.743732	sp|O55101|SNG2_MOUSE	sp|O55101|SNG2_MOUSE
>sp|O55102|BL1S1_MOUSE Biogenesis of lysosome-related organelles complex 1 subunit 1 OS=Mus musculus OX=10090 GN=Bloc1s1 PE=1 SV=2	O55102	Bloc1s1	22.9975	22.6709	22.0262	24.0766	19.4371	24.1139	22.1634	20.7197						3	3	3	40.8	40.8	40.8	14.281	0	23.5	166110000	3	0.572965	-1.33428	-1.2226	sp|O55102|BL1S1_MOUSE	sp|O55102|BL1S1_MOUSE
>sp|O55106|STRN_MOUSE Striatin OS=Mus musculus OX=10090 GN=Strn PE=1 SV=2	O55106	Strn	26.295	24.1524	21.8488	25.4719	26.4787	22.8436	27.3977	27.3261						21	21	20	41.4	41.4	40.5	85.965	0	86.304	2528500000	61	0.494289	1.56956	1.08297	sp|O55106|STRN_MOUSE	sp|O55106|STRN_MOUSE
>sp|O55125|NIPS1_MOUSE Protein NipSnap homolog 1 OS=Mus musculus OX=10090 GN=Nipsnap1 PE=1 SV=1	O55125	Nipsnap1	25.4049	21.9505	24.5306	23.7265	25.7393	22.806	25.2891	25.2065						7	7	7	40.1	40.1	40.1	33.363	0	56.028	1272800000	28	0.377097	0.857101	0.866199	sp|O55125|NIPS1_MOUSE	sp|O55125|NIPS1_MOUSE
>sp|O55126|NIPS2_MOUSE Protein NipSnap homolog 2 OS=Mus musculus OX=10090 GN=Nipsnap2 PE=1 SV=1	O55126	Nipsnap2	24.8338	22.6229	21.1758	22.7785	21.8221	23.425	22.4075	22.5758						6	6	6	18.9	18.9	18.9	32.932	0	4.4383	561440000	8	0.135548	-0.295142	-0.358985	sp|O55126|NIPS2_MOUSE	sp|O55126|NIPS2_MOUSE
>sp|O55128|SAP18_MOUSE Histone deacetylase complex subunit SAP18 OS=Mus musculus OX=10090 GN=Sap18 PE=1 SV=1	O55128	Sap18	26.7465	22.4633	27.9765	27.6333	25.3988	22.9915	24.8113	25.7689						8	8	8	40.5	40.5	40.5	17.595	0	204.46	2429300000	41	0.466926	-1.46231	-1.03342	sp|O55128|SAP18_MOUSE	sp|O55128|SAP18_MOUSE
>sp|O55131|SEPT7_MOUSE Septin-7 OS=Mus musculus OX=10090 GN=Sept7 PE=1 SV=1	O55131	2018-09-07	27.6674	27.8737	27.7386	26.9292	27.9411	27.8419	27.5338	27.2257						19	19	18	49.8	49.8	47.7	50.549	0	150.77	9029300000	115	0.116287	0.083405	0.312701	sp|O55131|SEPT7_MOUSE	sp|O55131|SEPT7_MOUSE
>sp|O55135|IF6_MOUSE Eukaryotic translation initiation factor 6 OS=Mus musculus OX=10090 GN=Eif6 PE=1 SV=2	O55135	Eif6	26.8523	26.5342	24.8074	24.7591	27.3405	25.3547	25.2091	25.8006						9	9	9	56.7	56.7	56.7	26.511	0	129.03	3752300000	59	0.0927108	0.187955	0.254276	sp|O55135|IF6_MOUSE	sp|O55135|IF6_MOUSE
>sp|O55143|AT2A2_MOUSE Sarcoplasmic/endoplasmic reticulum calcium ATPase 2 OS=Mus musculus OX=10090 GN=Atp2a2 PE=1 SV=2	O55143	Atp2a2	29.1305	25.4684	22.3608	22.7752	27.6187	24.1207	25.5562	25.9803						35	35	23	36.7	36.7	22.5	114.86	0	290.85	8717100000	110	0.204344	0.885259	0.515442	sp|O55143|AT2A2_MOUSE	sp|O55143|AT2A2_MOUSE
>sp|O55201|SPT5H_MOUSE Transcription elongation factor SPT5 OS=Mus musculus OX=10090 GN=Supt5h PE=1 SV=1	O55201	Supt5h	27.1209	27.2092	27.5831	27.0849	26.9543	23.9056	28.6399	28.7252						29	29	29	32.3	32.3	32.3	120.66	0	307.99	6055900000	160	0.0604336	-0.193257	-0.170668	sp|O55201|SPT5H_MOUSE	sp|O55201|SPT5H_MOUSE
>sp|O55222|ILK_MOUSE Integrin-linked protein kinase OS=Mus musculus OX=10090 GN=Ilk PE=1 SV=2	O55222	Ilk	28.6854	25.4329	27.0017	25.931	28.847	26.2563	25.3732	25.6474						19	19	19	45.6	45.6	45.6	51.373	0	127.78	9866400000	104	0.0778566	-0.231803	-0.216355	sp|O55222|ILK_MOUSE	sp|O55222|ILK_MOUSE
>sp|O55225|OTOG_MOUSE Otogelin OS=Mus musculus OX=10090 GN=Otog PE=1 SV=2	O55225	Otog	20.5604	23.2966	22.536	22.5872	21.3767	23.0712	21.2668	22.5022						1	1	1	0.6	0.6	0.6	313.52	0.0083047	1.4149	8987600	2	0.0950169	-0.190816	-0.260083	sp|O55225|OTOG_MOUSE	sp|O55225|OTOG_MOUSE
>sp|O55229|CHKB_MOUSE Choline/ethanolamine kinase OS=Mus musculus OX=10090 GN=Chkb PE=1 SV=3	O55229	Chkb	23.5055	22.6749	22.5088	19.8841	23.954	22.9928	21.6911	23.2425						4	4	4	13.7	13.7	13.7	45.126	0	6.9919	321440000	11	0.396623	0.826766	0.903221	sp|O55229|CHKB_MOUSE	sp|O55229|CHKB_MOUSE
>sp|O55234|PSB5_MOUSE Proteasome subunit beta type-5 OS=Mus musculus OX=10090 GN=Psmb5 PE=1 SV=3	O55234	Psmb5	25.1721	22.8997	21.7064	23.4408	24.9851	22.0156	22.0814	21.0364						7	7	7	27.3	27.3	27.3	28.532	0	11.14	743740000	17	0.289584	-0.775143	-0.694493	sp|O55234|PSB5_MOUSE	sp|O55234|PSB5_MOUSE
>sp|O70126|AURKB_MOUSE Aurora kinase B OS=Mus musculus OX=10090 GN=Aurkb PE=1 SV=2	O70126	Aurkb	21.2826	22.2505	21.6452	22.8263	21.7502	23.1803	21.4553	21.9789						3	3	3	11.6	11.6	11.6	39.384	0	6.4365	60810000	3	0.0628065	0.0900302	0.176972	sp|O70126|AURKB_MOUSE	sp|O70126|AURKB_MOUSE
>sp|O70131|NINJ1_MOUSE Ninjurin-1 OS=Mus musculus OX=10090 GN=Ninj1 PE=1 SV=1	O70131	Ninj1	24.2936	23.2243	22.4377	21.3577	24.7205	23.0592	21.6057	23.6856						1	1	1	8.6	8.6	8.6	16.555	0	33.544	538720000	9	0.192091	0.439399	0.488473	sp|O70131|NINJ1_MOUSE	sp|O70131|NINJ1_MOUSE
>sp|O70133|DHX9_MOUSE ATP-dependent RNA helicase A OS=Mus musculus OX=10090 GN=Dhx9 PE=1 SV=2	O70133	Dhx9	30.2937	27.5176	27.7106	28.0901	29.9955	27.4943	28.5012	28.6718						48	48	48	37.4	37.4	37.4	149.47	0	323.31	27086000000	252	0.119145	0.262679	0.319647	sp|O70133|DHX9_MOUSE	sp|O70133|DHX9_MOUSE
>sp|O70138|MMP8_MOUSE Neutrophil collagenase OS=Mus musculus OX=10090 GN=Mmp8 PE=2 SV=2	O70138	Mmp8	23.5339	21.3824	21.9434	22.401	24.0156	24.4778	23.21	21.414						6	6	6	11.2	11.2	11.2	53.125	0	7.4509	313500000	10	0.550767	0.964191	1.18358	sp|O70138|MMP8_MOUSE	sp|O70138|MMP8_MOUSE
>sp|O70139|IPKG_MOUSE cAMP-dependent protein kinase inhibitor gamma OS=Mus musculus OX=10090 GN=Pkig PE=1 SV=1	O70139	Pkig	21.0735	22.8459	22.4191	21.815	22.6673	23.9227	24.2914	21.9088						2	2	2	40.8	40.8	40.8	7.9434	0	8.647	81701000	6	0.866511	1.15919	1.72128	sp|O70139|IPKG_MOUSE	sp|O70139|IPKG_MOUSE
>sp|O70145|NCF2_MOUSE Neutrophil cytosol factor 2 OS=Mus musculus OX=10090 GN=Ncf2 PE=1 SV=1	O70145	Ncf2	29.9303	28.2548	25.5582	26.2995	29.5506	28.3351	27.5416	27.7654						33	33	33	62.5	62.5	62.5	59.485	0	323.31	18806000000	163	0.305301	0.787469	0.726113	sp|O70145|NCF2_MOUSE	sp|O70145|NCF2_MOUSE
>sp|O70152|DPM1_MOUSE Dolichol-phosphate mannosyltransferase subunit 1 OS=Mus musculus OX=10090 GN=Dpm1 PE=1 SV=1	O70152	Dpm1	25.002	22.9271	23.2252	22.7231	24.7508	22.7881	22.6751	20.2449						7	7	7	38.8	38.8	38.8	29.174	0	28.625	698010000	24	0.346135	-0.854639	-0.8066	sp|O70152|DPM1_MOUSE	sp|O70152|DPM1_MOUSE
>sp|O70161|PI51C_MOUSE Phosphatidylinositol 4-phosphate 5-kinase type-1 gamma OS=Mus musculus OX=10090 GN=Pip5k1c PE=1 SV=2	O70161	Pip5k1c	22.7589	22.9641	21.4172	22.8024	23.0608	23.5945	22.0234	20.9291						4	4	3	9.8	9.8	7.7	72.407	0	8.0719	108490000	8	0.0422024	-0.0837202	-0.121321	sp|O70161|PI51C_MOUSE	sp|O70161|PI51C_MOUSE
>sp|O70172|PI42A_MOUSE Phosphatidylinositol 5-phosphate 4-kinase type-2 alpha OS=Mus musculus OX=10090 GN=Pip4k2a PE=1 SV=1	O70172	Pip4k2a	26.9897	25.7615	22.5186	23.1975	27.4194	26.5618	22.7404	20.7438						13	13	8	34.6	34.6	25.7	46.151	0	167.57	3501600000	61	0.0460613	-0.250463	-0.131906	sp|O70172|PI42A_MOUSE	sp|O70172|PI42A_MOUSE
>sp|O70194|EIF3D_MOUSE Eukaryotic translation initiation factor 3 subunit D OS=Mus musculus OX=10090 GN=Eif3d PE=1 SV=2	O70194	Eif3d	27.583	26.9918	26.1935	26.3377	27.6387	25.5352	25.4188	26.4793						17	17	17	40.1	40.1	40.1	63.988	0	323.31	5001200000	75	0.362768	-0.508516	-0.838759	sp|O70194|EIF3D_MOUSE	sp|O70194|EIF3D_MOUSE
>sp|O70200|AIF1_MOUSE Allograft inflammatory factor 1 OS=Mus musculus OX=10090 GN=Aif1 PE=1 SV=1	O70200	Aif1	25.8522	22.4953	27.8635	27.7358	27.8185	22.9353	28.6551	27.9176						5	5	5	33.3	33.3	33.3	16.91	0	88.433	4351400000	60	0.182003	0.844916	0.466	sp|O70200|AIF1_MOUSE	sp|O70200|AIF1_MOUSE
>sp|O70201|BIRC5_MOUSE Baculoviral IAP repeat-containing protein 5 OS=Mus musculus OX=10090 GN=Birc5 PE=1 SV=1	O70201	Birc5	21.5438	21.5571	21.6262	22.3079	21.1109	23.9126	22.8494	22.0299						1	1	1	7.9	7.9	7.9	16.297	0.0053704	1.6489	23253000	1	0.53123	0.716926	1.14901	sp|O70201|BIRC5_MOUSE	sp|O70201|BIRC5_MOUSE
>sp|O70230|ZN143_MOUSE Zinc finger protein 143 OS=Mus musculus OX=10090 GN=Znf143 PE=1 SV=2	O70230	Znf143	21.8031	22.9944	22.6892	22.7125	23.9552	24.1488	23.0609	20.8673						5	5	5	11.9	11.9	11.9	69.04	0	8.7771	239430000	11	0.232618	0.458266	0.576398	sp|O70230|ZN143_MOUSE;sp|Q8BMU0|ZNF76_MOUSE	sp|O70230|ZN143_MOUSE
>sp|O70250|PGAM2_MOUSE Phosphoglycerate mutase 2 OS=Mus musculus OX=10090 GN=Pgam2 PE=1 SV=3	O70250	Pgam2	25.9354	21.4804	21.3039	26.5416	27.8238	22.2287	26.7826	27.1052						6	2	2	16.2	4	4	28.827	0	5.9895	2475600000	29	0.529142	2.16975	1.1453	sp|O70250|PGAM2_MOUSE	sp|O70250|PGAM2_MOUSE
>sp|O70251|EF1B_MOUSE Elongation factor 1-beta OS=Mus musculus OX=10090 GN=Eef1b PE=1 SV=5	O70251	Eef1b	28.712	29.7735	27.8565	27.0533	29.5555	30.0976	28.1504	28.6154						10	9	9	57.8	52.9	52.9	24.693	0	231.23	20061000000	109	0.466876	0.755904	1.03333	sp|O70251|EF1B_MOUSE	sp|O70251|EF1B_MOUSE
>sp|O70252|HMOX2_MOUSE Heme oxygenase 2 OS=Mus musculus OX=10090 GN=Hmox2 PE=1 SV=1	O70252	Hmox2	27.6718	25.6787	23.991	21.043	27.6476	23.5594	22.3134	25.4037						16	16	16	55.2	55.2	55.2	35.738	0	184.78	4304800000	54	0.0253262	0.134917	0.0740835	sp|O70252|HMOX2_MOUSE	sp|O70252|HMOX2_MOUSE
>sp|O70274|TP4A2_MOUSE Protein tyrosine phosphatase type IVA 2 OS=Mus musculus OX=10090 GN=Ptp4a2 PE=1 SV=1	O70274	Ptp4a2	25.3233	22.5371	21.7241	22.694	26.0143	23.827	21.2947	22.5793						5	5	5	41.3	41.3	41.3	19.127	0	40.289	1140000000	21	0.1039	0.3592	0.28226	sp|O70274|TP4A2_MOUSE;sp|Q63739|TP4A1_MOUSE	sp|O70274|TP4A2_MOUSE
>sp|O70279|ESS2_MOUSE Splicing factor ESS-2 homolog OS=Mus musculus OX=10090 GN=Ess2 PE=1 SV=2	O70279	Ess2	21.7457	23.064	23.0242	22.8679	19.4442	22.9132	22.4326	21.8237						4	4	4	13.6	13.6	13.6	52.603	0	4.2277	11918000	5	0.577472	-1.02199	-1.23049	sp|O70279|ESS2_MOUSE	sp|O70279|ESS2_MOUSE
>sp|O70293|GRK6_MOUSE G protein-coupled receptor kinase 6 OS=Mus musculus OX=10090 GN=Grk6 PE=1 SV=1	O70293	Grk6	22.1422	23.2457	25.9543	26.1648	23.3364	22.4381	21.0743	20.9876						11	11	9	24.7	24.7	20.5	65.978	0	19.825	483040000	19	1.09806	-2.41768	-2.10622	sp|O70293|GRK6_MOUSE;sp|O70291|GRK4_MOUSE	sp|O70293|GRK6_MOUSE
>sp|O70305|ATX2_MOUSE Ataxin-2 OS=Mus musculus OX=10090 GN=Atxn2 PE=1 SV=1	O70305	Atxn2	21.2026	22.7324	25.5989	25.4026	21.0306	24.0746	24.9672	25.0506						8	8	8	9	9	9	136.48	0	33.317	259470000	30	0.0110234	0.0466437	0.0327487	sp|O70305|ATX2_MOUSE	sp|O70305|ATX2_MOUSE
>sp|O70309|ITB5_MOUSE Integrin beta-5 OS=Mus musculus OX=10090 GN=Itgb5 PE=1 SV=2	O70309	Itgb5	21.1787	23.8731	22.9581	23.569	26.0382	22.6251	25.5371	26.1715						9	9	9	14	14	14	87.908	0	27.504	2287800000	24	1.11616	2.19824	2.13638	sp|O70309|ITB5_MOUSE	sp|O70309|ITB5_MOUSE
>sp|O70310|NMT1_MOUSE Glycylpeptide N-tetradecanoyltransferase 1 OS=Mus musculus OX=10090 GN=Nmt1 PE=1 SV=1	O70310	Nmt1	27.3878	26.4939	25.2039	25.8883	27.5797	25.4826	21.3916	24.7042						16	16	16	33.5	33.5	33.5	56.888	0	84.826	4235700000	64	0.48391	-1.45396	-1.06424	sp|O70310|NMT1_MOUSE;sp|O70311|NMT2_MOUSE	sp|O70310|NMT1_MOUSE
>sp|O70318|E41L2_MOUSE Band 4.1-like protein 2 OS=Mus musculus OX=10090 GN=Epb41l2 PE=1 SV=2	O70318	Epb41l2	27.7706	26.1292	26.854	28.0826	29.0733	26.8541	28.9744	28.9387						40	40	36	48.6	48.6	46.2	109.94	0	318.41	7245900000	144	0.911657	1.251	1.79642	sp|O70318|E41L2_MOUSE	sp|O70318|E41L2_MOUSE
>sp|O70325|GPX4_MOUSE Phospholipid hydroperoxide glutathione peroxidase OS=Mus musculus OX=10090 GN=Gpx4 PE=1 SV=4	O70325	Gpx4	29.8294	21.343	25.698	26.2294	30.0233	23.7793	26.8941	27.0846						7	7	7	37.1	37.1	37.1	22.228	0	22.664	36663000000	56	0.216886	1.17039	0.542692	sp|O70325|GPX4_MOUSE	sp|O70325|GPX4_MOUSE
>sp|O70333|CRIPT_MOUSE Cysteine-rich PDZ-binding protein OS=Mus musculus OX=10090 GN=Cript PE=1 SV=1	O70333	Cript	21.4697	22.7816	27.615	25.8989	22.7743	24.2245	26.9911	26.4266						3	3	3	33.7	33.7	33.7	11.271	0	10.07	674930000	33	0.147236	0.662824	0.386494	sp|O70333|CRIPT_MOUSE	sp|O70333|CRIPT_MOUSE
>sp|O70338|RNH1_MOUSE Ribonuclease H1 OS=Mus musculus OX=10090 GN=Rnaseh1 PE=2 SV=1	O70338	Rnaseh1	21.9961	22.2146	22.3719	21.9594	21.8585	24.0441	21.0186	21.0334						2	2	2	9.5	9.5	9.5	31.805	0.0011762	2.1842	41949000	3	0.0731603	-0.146851	-0.204174	sp|O70338|RNH1_MOUSE	sp|O70338|RNH1_MOUSE
>sp|O70362|PHLD_MOUSE Phosphatidylinositol-glycan-specific phospholipase D OS=Mus musculus OX=10090 GN=Gpld1 PE=1 SV=1	O70362	Gpld1	20.4484	22.6359	23.949	24.4368	23.8097	23.1929	27.5472	26.681						11	11	11	15.5	15.5	15.5	93.254	0	16.074	612720000	26	0.887719	2.44012	1.7566	sp|O70362|PHLD_MOUSE	sp|O70362|PHLD_MOUSE
>sp|O70370|CATS_MOUSE Cathepsin S OS=Mus musculus OX=10090 GN=Ctss PE=1 SV=2	O70370	Ctss	28.6189	28.1766	27.7323	28.182	30.336	28.2369	28.8642	29.1394						15	15	15	57.1	57.1	57.1	38.474	0	323.31	21802000000	190	1.05357	0.966637	2.03218	sp|O70370|CATS_MOUSE	sp|O70370|CATS_MOUSE
>sp|O70378|EMC8_MOUSE ER membrane protein complex subunit 8 OS=Mus musculus OX=10090 GN=Emc8 PE=1 SV=1	O70378	Emc8	24.777	23.1697	22.088	21.8194	26.2147	23.4026	22.3813	24.2003						7	7	7	44	44	44	23.348	0	14.683	1213800000	18	0.465612	1.08621	1.03103	sp|O70378|EMC8_MOUSE	sp|O70378|EMC8_MOUSE
>sp|O70400|PDLI1_MOUSE PDZ and LIM domain protein 1 OS=Mus musculus OX=10090 GN=Pdlim1 PE=1 SV=4	O70400	Pdlim1	27.9218	27.3946	30.3105	29.9898	27.2057	27.1809	28.9038	28.7323						24	24	24	83.2	83.2	83.2	35.774	0	323.31	7017600000	223	0.467424	-0.898491	-1.03433	sp|O70400|PDLI1_MOUSE	sp|O70400|PDLI1_MOUSE
>sp|O70404|VAMP8_MOUSE Vesicle-associated membrane protein 8 OS=Mus musculus OX=10090 GN=Vamp8 PE=1 SV=1	O70404	Vamp8	27.4586	22.0749	21.6952	24.9651	26.5911	21.7334	22.6828	26.5608						5	5	5	52.5	52.5	52.5	11.451	0	42.694	3069700000	26	0.0658077	0.343578	0.184907	sp|O70404|VAMP8_MOUSE	sp|O70404|VAMP8_MOUSE
>sp|O70435|PSA3_MOUSE Proteasome subunit alpha type-3 OS=Mus musculus OX=10090 GN=Psma3 PE=1 SV=3	O70435	Psma3	27.8731	28.2927	26.5083	27.0679	28.2619	27.7879	27.8803	28.3964						11	11	11	42.4	42.4	42.4	28.405	0	112.81	10608000000	106	0.744051	0.646113	1.51609	sp|O70435|PSA3_MOUSE	sp|O70435|PSA3_MOUSE
>sp|O70439|STX7_MOUSE Syntaxin-7 OS=Mus musculus OX=10090 GN=Stx7 PE=1 SV=3	O70439	Stx7	26.9448	27.7062	26.9711	27.2938	26.1362	26.736	27.9205	27.7971						8	8	8	53.3	53.3	53.3	29.82	0	106.54	3563700000	67	0.0622261	-0.0815144	-0.175432	sp|O70439|STX7_MOUSE	sp|O70439|STX7_MOUSE
>sp|O70456|1433S_MOUSE 14-3-3 protein sigma OS=Mus musculus OX=10090 GN=Sfn PE=1 SV=2	O70456	Sfn	21.9708	21.8532	28.6103	22.6768	19.9908	24.6671	23.1539	22.8375						7	4	4	27	19.8	19.8	27.706	0	5.3222	12993000000	14	0.238797	-1.11542	-0.589497	sp|O70456|1433S_MOUSE	sp|O70456|1433S_MOUSE
>sp|O70475|UGDH_MOUSE UDP-glucose 6-dehydrogenase OS=Mus musculus OX=10090 GN=Ugdh PE=1 SV=1	O70475	Ugdh	26.7718	25.6867	22.0577	22.1836	26.3896	22.467	21.7316	21.8831						14	14	14	37.7	37.7	37.7	54.831	0	71.735	2026700000	33	0.266266	-1.05715	-0.646849	sp|O70475|UGDH_MOUSE	sp|O70475|UGDH_MOUSE
>sp|O70480|VAMP4_MOUSE Vesicle-associated membrane protein 4 OS=Mus musculus OX=10090 GN=Vamp4 PE=1 SV=1	O70480	Vamp4	22.0382	23.6064	22.318	22.3132	23.3752	22.6833	22.9058	22.9252						2	2	2	22	22	22	16.353	0	4.1936	154770000	2	0.481459	0.403429	1.05981	sp|O70480|VAMP4_MOUSE	sp|O70480|VAMP4_MOUSE
>sp|O70492|SNX3_MOUSE Sorting nexin-3 OS=Mus musculus OX=10090 GN=Snx3 PE=1 SV=3	O70492	Snx3	27.6082	26.055	26.9967	27.3961	29.4432	24.5964	29.606	30.0467						14	14	12	75.3	75.3	71	18.757	0	183.48	13971000000	145	0.482489	1.40909	1.06167	sp|O70492|SNX3_MOUSE	sp|O70492|SNX3_MOUSE
>sp|O70494|SP3_MOUSE Transcription factor Sp3 OS=Mus musculus OX=10090 GN=Sp3 PE=1 SV=2	O70494	Sp3	24.2618	21.7295	20.9602	23.1602	23.0143	22.9791	21.879	22.6747						7	7	7	9.8	9.8	9.8	82.361	0	45.959	372030000	14	0.0487458	0.108862	0.139224	sp|O70494|SP3_MOUSE	sp|O70494|SP3_MOUSE
>sp|O70496|CLCN7_MOUSE H(+)/Cl(-) exchange transporter 7 OS=Mus musculus OX=10090 GN=Clcn7 PE=1 SV=1	O70496	Clcn7	21.9472	23.9884	21.8954	21.4434	21.1887	23.1509	22.0173	23.1008						4	4	4	7.6	7.6	7.6	88.712	0	16.495	177920000	10	0.0211285	0.0458131	0.0620816	sp|O70496|CLCN7_MOUSE	sp|O70496|CLCN7_MOUSE
>sp|O70503|DHB12_MOUSE Very-long-chain 3-oxoacyl-CoA reductase OS=Mus musculus OX=10090 GN=Hsd17b12 PE=1 SV=1	O70503	Hsd17b12	26.7958	22.7388	22.8702	23.2699	26.5138	22.9777	21.9561	21.7223						11	11	11	37.8	37.8	37.8	34.741	0	142.2	2494000000	24	0.164365	-0.626174	-0.426079	sp|O70503|DHB12_MOUSE	sp|O70503|DHB12_MOUSE
>sp|O70546|KDM6A_MOUSE Lysine-specific demethylase 6A OS=Mus musculus OX=10090 GN=Kdm6a PE=1 SV=2	O70546	Kdm6a	22.5315	21.7855	22.7284	23.8035	22.0413	23.3176	22.2268	20.7549						2	2	2	1.5	1.5	1.5	154.35	0.0015531	2.081	13358000	6	0.413778	-0.627097	-0.935417	sp|O70546|KDM6A_MOUSE	sp|O70546|KDM6A_MOUSE
>sp|O70551|SRPK1_MOUSE SRSF protein kinase 1 OS=Mus musculus OX=10090 GN=Srpk1 PE=1 SV=2	O70551	Srpk1	21.664	23.059	22.4738	21.9442	22.4097	23.7388	22.5282	23.5536						6	6	5	13.1	13.1	11.7	73.088	0	16.407	228120000	10	0.839701	0.772321	1.67656	sp|O70551|SRPK1_MOUSE;sp|Q9Z0G2|SRPK3_MOUSE	sp|O70551|SRPK1_MOUSE
>sp|O70566|DIAP2_MOUSE Protein diaphanous homolog 2 OS=Mus musculus OX=10090 GN=Diaph2 PE=1 SV=2	O70566	Diaph2	21.9895	23.0374	22.0561	22.4543	21.5064	23.2557	24.596	25.4262						15	15	15	15.8	15.8	15.8	124.87	0	42.229	1520300000	41	0.719886	1.31172	1.47524	sp|O70566|DIAP2_MOUSE	sp|O70566|DIAP2_MOUSE
>sp|O70589|CSKP_MOUSE Peripheral plasma membrane protein CASK OS=Mus musculus OX=10090 GN=Cask PE=1 SV=2	O70589	Cask	20.7922	21.8936	22.0176	22.2086	22.9531	23.4985	21.6776	19.7017						4	4	4	4.2	4.2	4.2	105.11	0.0079753	1.4531	148770000	6	0.0929294	0.229707	0.254827	sp|O70589|CSKP_MOUSE	sp|O70589|CSKP_MOUSE
>sp|O70591|PFD2_MOUSE Prefoldin subunit 2 OS=Mus musculus OX=10090 GN=Pfdn2 PE=1 SV=2	O70591	Pfdn2	21.7862	28.3582	28.9794	29.3612	26.6094	27.3134	28.5957	28.3419						8	8	8	57.1	57.1	57.1	16.534	0	211.18	3087300000	94	0.119788	0.593832	0.321206	sp|O70591|PFD2_MOUSE	sp|O70591|PFD2_MOUSE
>sp|O88188|LY86_MOUSE Lymphocyte antigen 86 OS=Mus musculus OX=10090 GN=Ly86 PE=1 SV=1	O88188	Ly86	20.611	23.555	22.1175	24.3924	24.6925	24.33	22.3568	21.8539						2	2	2	26.5	26.5	26.5	17.811	0.0011834	2.2629	429280000	6	0.237224	0.639327	0.586168	sp|O88188|LY86_MOUSE	sp|O88188|LY86_MOUSE
>sp|O88271|CFDP1_MOUSE Craniofacial development protein 1 OS=Mus musculus OX=10090 GN=Cfdp1 PE=1 SV=1	O88271	Cfdp1	24.5706	23.2571	21.6495	22.3084	24.6343	22.4299	27.5042	27.4605						7	7	7	28.1	28.1	28.1	32.921	0	69.968	1054800000	39	0.947163	2.56084	1.85543	sp|O88271|CFDP1_MOUSE	sp|O88271|CFDP1_MOUSE
>sp|O88286|WIZ_MOUSE Protein Wiz OS=Mus musculus OX=10090 GN=Wiz PE=1 SV=2	O88286	Wiz	22.2079	21.6108	23.0956	20.9436	20.8035	22.715	23.9841	23.9572						11	11	11	8.3	8.3	8.3	184.29	0	13.309	139620000	19	0.463449	0.900465	1.02708	sp|O88286|WIZ_MOUSE	sp|O88286|WIZ_MOUSE
>sp|O88291|ZN326_MOUSE DBIRD complex subunit ZNF326 OS=Mus musculus OX=10090 GN=Znf326 PE=1 SV=1	O88291	Znf326	22.0818	21.9191	25.7603	25.8998	20.1866	23.911	23.88	22.0216						13	13	13	27.8	27.8	27.8	65.225	0	44.834	347920000	29	0.447264	-1.41543	-0.997453	sp|O88291|ZN326_MOUSE	sp|O88291|ZN326_MOUSE
>sp|O88307|SORL_MOUSE Sortilin-related receptor OS=Mus musculus OX=10090 GN=Sorl1 PE=1 SV=3	O88307	Sorl1	25.7044	25.6754	23.4716	21.7842	21.435	24.1405	21.3658	21.1632						16	16	16	9.5	9.5	9.5	247.08	0	39.221	567160000	18	0.915317	-2.13277	-1.80251	sp|O88307|SORL_MOUSE	sp|O88307|SORL_MOUSE
>sp|O88342|WDR1_MOUSE WD repeat-containing protein 1 OS=Mus musculus OX=10090 GN=Wdr1 PE=1 SV=3	O88342	Wdr1	31.4835	30.0469	26.8059	26.8695	32.1222	30.9106	29.2405	29.539						35	35	35	70	70	70	66.406	0	323.31	101290000000	411	0.575204	1.65165	1.22652	sp|O88342|WDR1_MOUSE	sp|O88342|WDR1_MOUSE
>sp|O88351|IKKB_MOUSE Inhibitor of nuclear factor kappa-B kinase subunit beta OS=Mus musculus OX=10090 GN=Ikbkb PE=1 SV=1	O88351	Ikbkb	26.5084	25.6975	21.6955	22.2324	26.0464	22.8532	22.3127	22.3031						22	22	21	30.4	30.4	29.3	86.689	0	65.903	2007500000	38	0.167874	-0.654619	-0.434086	sp|O88351|IKKB_MOUSE	sp|O88351|IKKB_MOUSE
>sp|O88379|BAZ1A_MOUSE Bromodomain adjacent to zinc finger domain protein 1A OS=Mus musculus OX=10090 GN=Baz1a PE=1 SV=3	O88379	Baz1a	25.4671	24.3287	26.1872	23.0186	24.6657	24.4787	24.6786	24.705						15	15	15	11.4	11.4	11.4	178.46	0	22.437	1217000000	37	0.0603505	-0.11837	-0.170447	sp|O88379|BAZ1A_MOUSE	sp|O88379|BAZ1A_MOUSE
>sp|O88384|VTI1B_MOUSE Vesicle transport through interaction with t-SNAREs homolog 1B OS=Mus musculus OX=10090 GN=Vti1b PE=1 SV=1	O88384	Vti1b	21.7028	22.9465	22.242	22.5545	21.2635	24.3562	26.6525	26.3669						7	7	7	32.8	32.8	32.8	26.713	0	48.801	629120000	20	0.920055	2.29833	1.81038	sp|O88384|VTI1B_MOUSE	sp|O88384|VTI1B_MOUSE
>sp|O88428|PAPS2_MOUSE Bifunctional 3-phosphoadenosine 5-phosphosulfate synthase 2 OS=Mus musculus OX=10090 GN=Papss2 PE=1 SV=2	O88428	Papss2	27.3123	22.0934	25.3471	25.4902	26.5692	22.7761	25.2407	25.6586						19	19	18	35.6	35.6	33.3	70.35	0	140.52	3523300000	62	9.44332e-05	0.000384808	0.000284032	sp|O88428|PAPS2_MOUSE	sp|O88428|PAPS2_MOUSE
>sp|O88441|MTX2_MOUSE Metaxin-2 OS=Mus musculus OX=10090 GN=Mtx2 PE=1 SV=1	O88441	Mtx2	24.6463	22.8906	21.7784	22.8268	21.1328	23.4267	20.9966	22.6159						6	6	6	29.7	29.7	29.7	29.758	0	12.276	496700000	8	0.552082	-0.992536	-1.1859	sp|O88441|MTX2_MOUSE	sp|O88441|MTX2_MOUSE
>sp|O88447|KLC1_MOUSE Kinesin light chain 1 OS=Mus musculus OX=10090 GN=Klc1 PE=1 SV=3	O88447	Klc1	21.8024	22.6145	24.4972	24.6224	19.8039	23.1956	24.5455	25.8946						18	18	11	37.9	37.9	23.5	61.449	0	74.674	1243700000	38	0.00546524	-0.0242186	-0.0163378	sp|O88447|KLC1_MOUSE;sp|Q91W40|KLC3_MOUSE	sp|O88447|KLC1_MOUSE
>sp|O88448|KLC2_MOUSE Kinesin light chain 2 OS=Mus musculus OX=10090 GN=Klc2 PE=1 SV=1	O88448	Klc2	20.7663	22.5993	23.018	22.1749	21.4774	24.2881	22.3321	21.3476						9	4	4	20.2	9.5	9.5	66.662	0	4.9656	109860000	6	0.096994	0.22165	0.265045	sp|O88448|KLC2_MOUSE	sp|O88448|KLC2_MOUSE
>sp|O88451|RDH7_MOUSE Retinol dehydrogenase 7 OS=Mus musculus OX=10090 GN=Rdh7 PE=1 SV=1	O88451	Rdh7	25.8083	22.5502	25.0199	24.9862	25.7207	23.2062	26.1854	25.6287						12	12	12	40.2	40.2	40.2	35.66	0	61.261	2239600000	31	0.248492	0.594108	0.609899	sp|O88451|RDH7_MOUSE;sp|Q9R092|H17B6_MOUSE	sp|O88451|RDH7_MOUSE
>sp|O88455|DHCR7_MOUSE 7-dehydrocholesterol reductase OS=Mus musculus OX=10090 GN=Dhcr7 PE=1 SV=1	O88455	Dhcr7	21.7808	21.7746	21.2145	21.8933	20.6173	23.6596	22.3504	20.8933						1	1	1	2.8	2.8	2.8	53.918	0.0011853	2.2807	40182000	1	0.11002	0.214381	0.29737	sp|O88455|DHCR7_MOUSE	sp|O88455|DHCR7_MOUSE
>sp|O88456|CPNS1_MOUSE Calpain small subunit 1 OS=Mus musculus OX=10090 GN=Capns1 PE=1 SV=1	O88456	Capns1	28.0713	24.5457	25.4901	24.8145	27.6255	26.8785	26.2452	26.3887						13	13	13	72.1	72.1	72.1	28.463	0	321.35	6128700000	60	0.572034	1.05408	1.22097	sp|O88456|CPNS1_MOUSE;sp|Q9D7J7|CPNS2_MOUSE	sp|O88456|CPNS1_MOUSE
>sp|O88487|DC1I2_MOUSE Cytoplasmic dynein 1 intermediate chain 2 OS=Mus musculus OX=10090 GN=Dync1i2 PE=1 SV=1	O88487	Dync1i2	22.8094	21.6327	20.9753	24.5977	22.4603	23.8232	24.5269	25.2809						18	18	18	42.8	42.8	42.8	68.393	0	212.69	3029600000	47	0.749922	1.51907	1.526	sp|O88487|DC1I2_MOUSE;sp|O88485|DC1I1_MOUSE	sp|O88487|DC1I2_MOUSE
>sp|O88491|NSD1_MOUSE Histone-lysine N-methyltransferase, H3 lysine-36 and H4 lysine-20 specific OS=Mus musculus OX=10090 GN=Nsd1 PE=1 SV=1	O88491	Nsd1	21.4519	23.2399	22.6641	22.7731	21.5971	22.8598	22.4778	21.0394						5	5	5	3.1	3.1	3.1	284.08	0	4.4567	12506000	4	0.42584	-0.538748	-0.957883	sp|O88491|NSD1_MOUSE	sp|O88491|NSD1_MOUSE
>sp|O88508|DNM3A_MOUSE DNA (cytosine-5)-methyltransferase 3A OS=Mus musculus OX=10090 GN=Dnmt3a PE=1 SV=2	O88508	Dnmt3a	21.2143	22.7242	22.428	21.2378	22.6392	23.0346	26.5925	26.622						18	18	18	23.2	23.2	23.2	101.67	0	63.204	990870000	43	1.29157	2.821	2.43088	sp|O88508|DNM3A_MOUSE;sp|P0DOY1|DNM3C_MOUSE;sp|O88509|DNM3B_MOUSE	sp|O88508|DNM3A_MOUSE
>sp|O88512|AP1G2_MOUSE AP-1 complex subunit gamma-like 2 OS=Mus musculus OX=10090 GN=Ap1g2 PE=1 SV=2	O88512	Ap1g2	21.8809	22.9042	23.974	24.0924	19.71	22.5816	24.2901	24.6912						10	9	9	15.4	14.5	14.5	87.862	0	28.467	459490000	20	0.118004	-0.39466	-0.316879	sp|O88512|AP1G2_MOUSE	sp|O88512|AP1G2_MOUSE
>sp|O88520|SHOC2_MOUSE Leucine-rich repeat protein SHOC-2 OS=Mus musculus OX=10090 GN=Shoc2 PE=1 SV=2	O88520	Shoc2	23.9451	23.1694	21.7951	21.2662	23.3255	23.5226	22.0392	21.7265						5	5	5	15.5	15.5	15.5	64.892	0	20.12	297690000	12	0.0502973	0.109486	0.143437	sp|O88520|SHOC2_MOUSE	sp|O88520|SHOC2_MOUSE
>sp|O88522|NEMO_MOUSE NF-kappa-B essential modulator OS=Mus musculus OX=10090 GN=Ikbkg PE=1 SV=2	O88522	Ikbkg	21.622	23.6164	23.273	23.4299	23.6946	23.4881	26.4442	27.3471						11	11	11	35.2	35.2	35.2	47.972	0	91.948	612320000	45	1.09391	2.25818	2.09931	sp|O88522|NEMO_MOUSE	sp|O88522|NEMO_MOUSE
>sp|O88531|PPT1_MOUSE Palmitoyl-protein thioesterase 1 OS=Mus musculus OX=10090 GN=Ppt1 PE=1 SV=2	O88531	Ppt1	25.4675	26.6195	26.3157	26.4089	27.6525	25.9381	27.6778	27.5335						10	10	10	35.3	35.3	35.3	34.49	0	104.07	3830000000	81	1.0505	0.997586	2.02708	sp|O88531|PPT1_MOUSE	sp|O88531|PPT1_MOUSE
>sp|O88532|ZFR_MOUSE Zinc finger RNA-binding protein OS=Mus musculus OX=10090 GN=Zfr PE=1 SV=2	O88532	Zfr	24.1612	23.4889	27.4041	27.992	24.0917	24.0058	26.6962	26.8138						18	18	18	27.9	27.9	27.9	116.86	0	276.63	1138400000	87	0.0955063	-0.359669	-0.261312	sp|O88532|ZFR_MOUSE	sp|O88532|ZFR_MOUSE
>sp|O88543|CSN3_MOUSE COP9 signalosome complex subunit 3 OS=Mus musculus OX=10090 GN=Cops3 PE=1 SV=3	O88543	Cops3	24.119	24.4614	24.8911	25.2838	24.9559	22.9087	25.0701	26.5926						7	7	7	21.3	21.3	21.3	47.832	0	93.376	968240000	38	0.0878742	0.19302	0.242028	sp|O88543|CSN3_MOUSE	sp|O88543|CSN3_MOUSE
>sp|O88544|CSN4_MOUSE COP9 signalosome complex subunit 4 OS=Mus musculus OX=10090 GN=Cops4 PE=1 SV=1	O88544	Cops4	25.6642	25.6103	24.5651	24.3681	26.6826	26.2827	24.5195	24.6431						19	19	19	58.1	58.1	58.1	46.284	0	86.753	2501400000	63	0.310628	0.480031	0.736746	sp|O88544|CSN4_MOUSE	sp|O88544|CSN4_MOUSE
>sp|O88545|CSN6_MOUSE COP9 signalosome complex subunit 6 OS=Mus musculus OX=10090 GN=Cops6 PE=1 SV=1	O88545	Cops6	25.2414	22.3851	22.6233	21.6141	25.687	22.7445	21.9018	20.3009						9	9	9	32.1	32.1	32.1	35.88	0	39.509	1050200000	20	0.0805001	-0.307419	-0.223171	sp|O88545|CSN6_MOUSE	sp|O88545|CSN6_MOUSE
>sp|O88554|PARP2_MOUSE Poly [ADP-ribose] polymerase 2 OS=Mus musculus OX=10090 GN=Parp2 PE=1 SV=3	O88554	Parp2	23.6326	22.3058	21.9798	21.3202	24.918	23.7599	22.145	20.9533						5	5	5	10.9	10.9	10.9	63.396	0	10.057	463940000	12	0.260257	0.634463	0.63442	sp|O88554|PARP2_MOUSE	sp|O88554|PARP2_MOUSE
>sp|O88559|MEN1_MOUSE Menin OS=Mus musculus OX=10090 GN=Men1 PE=1 SV=2	O88559	Men1	20.1645	24.2397	21.8202	23.1987	19.5314	23.3778	22.4725	20.6334						1	1	1	1.8	1.8	1.8	67.5	0.0088161	1.3859	11613000	1	0.285974	-0.851986	-0.687175	sp|O88559|MEN1_MOUSE	sp|O88559|MEN1_MOUSE
>sp|O88569|ROA2_MOUSE Heterogeneous nuclear ribonucleoproteins A2/B1 OS=Mus musculus OX=10090 GN=Hnrnpa2b1 PE=1 SV=2	O88569	Hnrnpa2b1	32.3052	32.0203	31.5762	31.4727	32.6039	31.4523	32.2625	32.3906						29	29	29	73.4	73.4	73.4	37.402	0	323.31	187210000000	644	0.475668	0.33372	1.04931	sp|O88569|ROA2_MOUSE	sp|O88569|ROA2_MOUSE
>sp|O88572|LRP6_MOUSE Low-density lipoprotein receptor-related protein 6 OS=Mus musculus OX=10090 GN=Lrp6 PE=1 SV=1	O88572	Lrp6	21.0134	22.5619	23.2933	22.9048	21.8437	21.8084	23.1292	22.08						3	2	2	3	2.6	2.6	180.25	0	3.6755	8384300	4	0.147733	-0.228007	-0.387655	sp|O88572|LRP6_MOUSE	sp|O88572|LRP6_MOUSE
>sp|O88573|AFF1_MOUSE AF4/FMR2 family member 1 OS=Mus musculus OX=10090 GN=Aff1 PE=1 SV=2	O88573	Aff1	21.2875	23.7151	22.6078	22.0326	22.0232	22.3933	20.9662	23.5871						6	6	6	7.6	7.6	7.6	131.56	0	12.523	78454000	13	0.0815972	-0.168265	-0.225991	sp|O88573|AFF1_MOUSE	sp|O88573|AFF1_MOUSE
>sp|O88574|SAP30_MOUSE Histone deacetylase complex subunit SAP30 OS=Mus musculus OX=10090 GN=Sap30 PE=1 SV=1	O88574	Sap30	23.9461	22.1184	24.7481	21.7948	22.9695	22.8906	22.1223	21.7389						3	3	3	14.5	14.5	14.5	23.231	0	5.5201	275450000	12	0.41293	-0.721524	-0.933832	sp|O88574|SAP30_MOUSE	sp|O88574|SAP30_MOUSE
>sp|O88587|COMT_MOUSE Catechol O-methyltransferase OS=Mus musculus OX=10090 GN=Comt PE=1 SV=2	O88587	Comt	26.5238	23.3466	25.2553	25.8051	27.3588	23.9381	26.6615	27.3427						13	13	13	54.7	54.7	54.7	29.486	0	103	2816100000	62	0.465777	1.09255	1.03133	sp|O88587|COMT_MOUSE	sp|O88587|COMT_MOUSE
>sp|O88593|PGRP1_MOUSE Peptidoglycan recognition protein 1 OS=Mus musculus OX=10090 GN=Pglyrp1 PE=1 SV=1	O88593	Pglyrp1	24.78	22.2687	22.1688	23.5019	25.0944	22.9694	24.3919	20.7715						3	3	3	32.4	32.4	32.4	20.489	0	78.18	780650000	12	0.0388141	0.126965	0.111963	sp|O88593|PGRP1_MOUSE	sp|O88593|PGRP1_MOUSE
>sp|O88622|PARG_MOUSE Poly(ADP-ribose) glycohydrolase OS=Mus musculus OX=10090 GN=Parg PE=1 SV=2	O88622	Parg	23.9612	23.1667	25.8516	24.9187	24.7708	23.2642	24.8072	25.7731						8	8	8	9.9	9.9	9.9	109.32	0	45.684	609480000	36	0.0831833	0.179293	0.230058	sp|O88622|PARG_MOUSE	sp|O88622|PARG_MOUSE
>sp|O88627|S28A2_MOUSE Sodium/nucleoside cotransporter 2 OS=Mus musculus OX=10090 GN=Slc28a2 PE=1 SV=2	O88627	Slc28a2	19.8311	22.868	23.1017	22.8391	20.4803	24.1161	20.2895	22.3952						2	2	2	3.2	3.2	3.2	72.916	0.007282	1.5018	74055000	2	0.105124	-0.339704	-0.285295	sp|O88627|S28A2_MOUSE	sp|O88627|S28A2_MOUSE
>sp|O88630|GOSR1_MOUSE Golgi SNAP receptor complex member 1 OS=Mus musculus OX=10090 GN=Gosr1 PE=1 SV=2	O88630	Gosr1	21.4466	23.5759	22.9553	21.7097	21.8583	23.9659	25.9896	25.909						6	6	6	24.8	24.8	24.8	28.489	0	57.901	365770000	24	0.929431	2.00882	1.82597	sp|O88630|GOSR1_MOUSE	sp|O88630|GOSR1_MOUSE
>sp|O88643|PAK1_MOUSE Serine/threonine-protein kinase PAK 1 OS=Mus musculus OX=10090 GN=Pak1 PE=1 SV=1	O88643	Pak1	22.0111	22.8368	23.7884	21.2122	20.9263	22.8743	22.2775	24.2673						14	8	7	31.4	20.2	18.5	60.736	0	13.432	197310000	14	0.0490798	0.12419	0.140132	sp|O88643|PAK1_MOUSE	sp|O88643|PAK1_MOUSE
>sp|O88653|LTOR3_MOUSE Ragulator complex protein LAMTOR3 OS=Mus musculus OX=10090 GN=Lamtor3 PE=1 SV=1	O88653	Lamtor3	25.0653	25.7446	25.2906	25.8682	25.5794	22.7708	25.992	25.6978						6	6	6	50	50	50	13.553	0	66.374	1851700000	59	0.254418	-0.482146	-0.622281	sp|O88653|LTOR3_MOUSE	sp|O88653|LTOR3_MOUSE
>sp|O88665|BRD7_MOUSE Bromodomain-containing protein 7 OS=Mus musculus OX=10090 GN=Brd7 PE=1 SV=1	O88665	Brd7	21.5769	22.705	21.9262	21.6063	21.5996	23.3453	22.2484	23.7087						3	3	3	8.9	8.9	8.9	73.999	0	7.5709	184840000	8	0.67272	0.771891	1.39503	sp|O88665|BRD7_MOUSE	sp|O88665|BRD7_MOUSE
>sp|O88668|CREG1_MOUSE Protein CREG1 OS=Mus musculus OX=10090 GN=Creg1 PE=1 SV=1	O88668	Creg1	25.649	22.8274	25.5457	26.2452	27.0252	23.5909	26.7461	26.4405						5	5	5	24.1	24.1	24.1	24.452	0	139.04	2911400000	32	0.343868	0.883866	0.802192	sp|O88668|CREG1_MOUSE	sp|O88668|CREG1_MOUSE
>sp|O88685|PRS6A_MOUSE 26S proteasome regulatory subunit 6A OS=Mus musculus OX=10090 GN=Psmc3 PE=1 SV=2	O88685	Psmc3	28.9084	28.3445	25.1004	23.944	29.1045	27.1217	25.6463	26.5303						27	27	27	68.3	68.3	68.3	49.548	0	323.31	12633000000	131	0.140716	0.526363	0.371199	sp|O88685|PRS6A_MOUSE	sp|O88685|PRS6A_MOUSE
>sp|O88696|CLPP_MOUSE ATP-dependent Clp protease proteolytic subunit, mitochondrial OS=Mus musculus OX=10090 GN=Clpp PE=1 SV=1	O88696	Clpp	25.2446	22.0083	24.9642	25.0466	25.2852	23.5161	25.8756	26.1017						5	5	5	26.1	26.1	26.1	29.8	0	29.363	954320000	26	0.398843	0.878751	0.907405	sp|O88696|CLPP_MOUSE	sp|O88696|CLPP_MOUSE
>sp|O88708|ORC4_MOUSE Origin recognition complex subunit 4 OS=Mus musculus OX=10090 GN=Orc4 PE=1 SV=2	O88708	Orc4	22.4462	23.373	22.0912	22.1626	20.0368	23.4584	20.9962	21.4574						4	4	4	10.6	10.6	10.6	49.981	0.00081583	2.6937	63564000	4	0.631423	-1.0311	-1.32416	sp|O88708|ORC4_MOUSE;CON__Q2YDI2	sp|O88708|ORC4_MOUSE
>sp|O88712|CTBP1_MOUSE C-terminal-binding protein 1 OS=Mus musculus OX=10090 GN=Ctbp1 PE=1 SV=2	O88712	Ctbp1	26.9311	26.7087	25.5238	26.0557	27.0333	23.8488	26.2166	26.3215						14	14	10	32.4	32.4	24.7	47.744	0	78.218	3476700000	60	0.238737	-0.449784	-0.589369	sp|O88712|CTBP1_MOUSE	sp|O88712|CTBP1_MOUSE
>sp|O88738|BIRC6_MOUSE Baculoviral IAP repeat-containing protein 6 OS=Mus musculus OX=10090 GN=Birc6 PE=1 SV=2	O88738	Birc6	25.8339	22.4431	22.0097	21.8313	25.5493	22.4809	24.5102	20.5175						27	27	27	7.5	7.5	7.5	532.16	0	89.531	1247200000	49	0.0567386	0.23494	0.1608	sp|O88738|BIRC6_MOUSE;REV__sp|Q5NCS9|MID49_MOUSE;REV__sp|O88738|BIRC6_MOUSE	sp|O88738|BIRC6_MOUSE
>sp|O88746|TOM1_MOUSE Target of Myb protein 1 OS=Mus musculus OX=10090 GN=Tom1 PE=1 SV=1	O88746	Tom1	25.665	26.8649	25.888	25.487	25.5999	25.4657	27.0055	26.9001						15	15	15	49.8	49.8	49.8	54.325	0	121.45	2190600000	63	0.20601	0.266576	0.519082	sp|O88746|TOM1_MOUSE	sp|O88746|TOM1_MOUSE
>sp|O88783|FA5_MOUSE Coagulation factor V OS=Mus musculus OX=10090 GN=F5 PE=1 SV=1	O88783	F5	20.8998	21.6497	20.9942	21.9725	24.7682	23.6545	22.2184	20.725						15	15	13	7.8	7.8	6.8	247.23	0	21.689	384070000	18	0.793065	1.46248	1.59853	sp|O88783|FA5_MOUSE	sp|O88783|FA5_MOUSE
>sp|O88792|JAM1_MOUSE Junctional adhesion molecule A OS=Mus musculus OX=10090 GN=F11r PE=1 SV=2	O88792	F11r	22.5189	21.9972	21.3419	22.1079	23.0954	24.424	22.5099	20.6286						3	3	3	13.3	13.3	13.3	32.423	0	5.0614	116650000	6	0.350927	0.672974	0.815901	sp|O88792|JAM1_MOUSE	sp|O88792|JAM1_MOUSE
>sp|O88796|RPP30_MOUSE Ribonuclease P protein subunit p30 OS=Mus musculus OX=10090 GN=Rpp30 PE=1 SV=1	O88796	Rpp30	22.1075	24.0832	20.4078	22.012	21.8753	23.6273	21.9066	22.0027						5	5	5	20.9	20.9	20.9	29.473	0	7.7641	104090000	8	0.0838344	0.200317	0.231725	sp|O88796|RPP30_MOUSE	sp|O88796|RPP30_MOUSE
>sp|O88811|STAM2_MOUSE Signal transducing adapter molecule 2 OS=Mus musculus OX=10090 GN=Stam2 PE=1 SV=1	O88811	Stam2	24.662	21.6771	25.8321	21.8654	24.7161	22.8498	24.4759	25.0755						8	8	6	18.9	18.9	15.3	57.454	0	44.333	918910000	26	0.279295	0.770227	0.673581	sp|O88811|STAM2_MOUSE	sp|O88811|STAM2_MOUSE
>sp|O88839|ADA15_MOUSE Disintegrin and metalloproteinase domain-containing protein 15 OS=Mus musculus OX=10090 GN=Adam15 PE=1 SV=2	O88839	Adam15	22.0131	23.6664	21.8023	23.2503	21.5467	23.8488	21.2841	23.4418						2	2	2	5.3	5.3	5.3	92.663	0	3.6818	36108000	3	0.0684376	-0.152692	-0.191826	sp|O88839|ADA15_MOUSE	sp|O88839|ADA15_MOUSE
>sp|O88842|FGD3_MOUSE FYVE, RhoGEF and PH domain-containing protein 3 OS=Mus musculus OX=10090 GN=Fgd3 PE=1 SV=1	O88842	Fgd3	21.7573	22.9242	24.1238	24.8108	21.8692	24.2108	24.3951	24.9713						16	16	16	34.7	34.7	34.7	80.623	0	43.976	757100000	32	0.186875	0.457546	0.476885	sp|O88842|FGD3_MOUSE	sp|O88842|FGD3_MOUSE
>sp|O88844|IDHC_MOUSE Isocitrate dehydrogenase [NADP] cytoplasmic OS=Mus musculus OX=10090 GN=Idh1 PE=1 SV=2	O88844	Idh1	30.7281	29.5102	27.841	27.6842	31.1469	27.5856	28.6228	29.3648						30	30	29	65.9	65.9	63.8	46.674	0	323.31	50731000000	303	0.0828404	0.23911	0.22918	sp|O88844|IDHC_MOUSE	sp|O88844|IDHC_MOUSE
>sp|O88845|AKA10_MOUSE A-kinase anchor protein 10, mitochondrial OS=Mus musculus OX=10090 GN=Akap10 PE=1 SV=3	O88845	Akap10	20.6664	22.9462	22.2777	21.538	21.9697	22.3389	22.8438	23.7369						3	3	3	5.3	5.3	5.3	73.631	0	23.626	104440000	7	0.670634	0.865252	1.39146	sp|O88845|AKA10_MOUSE	sp|O88845|AKA10_MOUSE
>sp|O88851|RBBP9_MOUSE Putative hydrolase RBBP9 OS=Mus musculus OX=10090 GN=Rbbp9 PE=1 SV=2	O88851	Rbbp9	20.7371	22.574	26.6628	26.6763	23.0407	23.6403	25.4353	25.3599						5	5	5	47.3	47.3	47.3	20.911	0	29.036	374670000	26	0.0446322	0.206523	0.127995	sp|O88851|RBBP9_MOUSE	sp|O88851|RBBP9_MOUSE
>sp|O88855|LT4R1_MOUSE Leukotriene B4 receptor 1 OS=Mus musculus OX=10090 GN=Ltb4r PE=2 SV=1	O88855	Ltb4r	24.1111	22.0262	22.497	22.7418	21.3319	23.4247	22.6209	22.0045						2	2	2	6.6	6.6	6.6	38.252	0.0053664	1.641	231860000	4	0.337193	-0.498556	-0.789169	sp|O88855|LT4R1_MOUSE	sp|O88855|LT4R1_MOUSE
>sp|O88874|CCNK_MOUSE Cyclin-K OS=Mus musculus OX=10090 GN=Ccnk PE=1 SV=3	O88874	Ccnk	24.8462	23.0126	22.7266	20.2462	21.8674	23.9063	24.003	20.2702						6	6	6	17.1	17.1	17.1	61.363	0	78.864	623910000	11	0.0529758	-0.196146	-0.150682	sp|O88874|CCNK_MOUSE	sp|O88874|CCNK_MOUSE
>sp|O88876|DHRS3_MOUSE Short-chain dehydrogenase/reductase 3 OS=Mus musculus OX=10090 GN=Dhrs3 PE=1 SV=2	O88876	Dhrs3	20.9464	22.8689	21.0096	22.4505	22.5165	22.1723	22.488	19.9021						1	1	1	4.6	4.6	4.6	33.652	0.0017438	2.0571	58877000	2	0.020967	-0.0491705	-0.0616176	sp|O88876|DHRS3_MOUSE	sp|O88876|DHRS3_MOUSE
>sp|O88878|ZFAN5_MOUSE AN1-type zinc finger protein 5 OS=Mus musculus OX=10090 GN=Zfand5 PE=1 SV=1	O88878	Zfand5	21.3837	22.3972	26.3833	25.9015	20.4054	23.8904	24.5626	24.672						8	7	7	58.7	54	54	23.058	0	58.946	216560000	29	0.150915	-0.633804	-0.395067	sp|O88878|ZFAN5_MOUSE	sp|O88878|ZFAN5_MOUSE
>sp|O88879|APAF_MOUSE Apoptotic protease-activating factor 1 OS=Mus musculus OX=10090 GN=Apaf1 PE=1 SV=3	O88879	Apaf1	27.3557	22.5564	22.4782	22.866	27.2083	24.8766	22.5808	21.1493						25	25	25	22.7	22.7	22.7	141	0	47.005	3452600000	51	0.0268756	0.139673	0.0784874	sp|O88879|APAF_MOUSE	sp|O88879|APAF_MOUSE
>sp|O88895|HDAC3_MOUSE Histone deacetylase 3 OS=Mus musculus OX=10090 GN=Hdac3 PE=1 SV=1	O88895	Hdac3	22.6833	21.9898	21.8451	22.5989	22.187	22.7869	23.1762	21.6628						5	4	4	13.9	12	12	48.364	0.0011811	2.2298	111700000	3	0.170866	0.17392	0.440888	sp|O88895|HDAC3_MOUSE	sp|O88895|HDAC3_MOUSE
>sp|O88907|PIAS1_MOUSE E3 SUMO-protein ligase PIAS1 OS=Mus musculus OX=10090 GN=Pias1 PE=1 SV=2	O88907	Pias1	23.2931	22.6098	23.1266	21.988	22.2247	22.9727	22.9149	21.0853						3	3	3	8.9	8.9	8.9	71.617	0	7.5476	157930000	4	0.374519	-0.454983	-0.861279	sp|O88907|PIAS1_MOUSE;sp|Q8C5D8|PIAS2_MOUSE	sp|O88907|PIAS1_MOUSE
>sp|O88935|SYN1_MOUSE Synapsin-1 OS=Mus musculus OX=10090 GN=Syn1 PE=1 SV=2	O88935	Syn1	21.9744	21.582	22.0977	23.3097	20.4802	22.411	19.7829	20.3112						2	2	2	3.5	3.5	3.5	74.096	0.0011781	2.1906	9919500	2	1.1438	-1.49463	-2.18252	sp|O88935|SYN1_MOUSE	sp|O88935|SYN1_MOUSE
>sp|O88939|ZBT7A_MOUSE Zinc finger and BTB domain-containing protein 7A OS=Mus musculus OX=10090 GN=Zbtb7a PE=1 SV=2	O88939	Zbtb7a	24.7608	23.9343	21.6371	21.0159	20.9998	22.9772	23.5449	21.0793						4	4	4	10.9	10.9	10.9	60.28	0	9.3694	396670000	9	0.252926	-0.686708	-0.619171	sp|O88939|ZBT7A_MOUSE	sp|O88939|ZBT7A_MOUSE
>sp|O88942|NFAC1_MOUSE Nuclear factor of activated T-cells, cytoplasmic 1 OS=Mus musculus OX=10090 GN=Nfatc1 PE=1 SV=1	O88942	Nfatc1	20.9226	23.3047	22.1649	22.6548	21.4449	22.8464	21.8574	22.1595						5	5	5	12	12	12	77.832	0	46.993	145920000	11	0.117757	-0.184681	-0.316278	sp|O88942|NFAC1_MOUSE	sp|O88942|NFAC1_MOUSE
>sp|O88958|GNPI1_MOUSE Glucosamine-6-phosphate isomerase 1 OS=Mus musculus OX=10090 GN=Gnpda1 PE=1 SV=3	O88958	Gnpda1	27.1012	27.1682	22.6815	22.9685	29.1153	26.9346	27.6122	27.3179						11	11	9	52.9	52.9	45	32.549	0	212.41	8428600000	82	1.07811	2.76516	2.073	sp|O88958|GNPI1_MOUSE	sp|O88958|GNPI1_MOUSE
>sp|O88967|YMEL1_MOUSE ATP-dependent zinc metalloprotease YME1L1 OS=Mus musculus OX=10090 GN=Yme1l1 PE=1 SV=1	O88967	Yme1l1	21.8166	23.226	23.0434	21.451	21.1511	22.9189	22.4282	22.4038						5	5	5	11.2	11.2	11.2	80.027	0	29.532	153410000	5	0.100343	-0.158729	-0.273417	sp|O88967|YMEL1_MOUSE	sp|O88967|YMEL1_MOUSE
>sp|O88974|SETB1_MOUSE Histone-lysine N-methyltransferase SETDB1 OS=Mus musculus OX=10090 GN=Setdb1 PE=1 SV=1	O88974	Setdb1	23.7824	22.3832	21.9453	21.4451	23.5218	22.976	23.4309	22.1162						4	4	4	2.8	2.8	2.8	144.55	0.0019109	1.9316	300770000	5	0.472384	0.622258	1.04335	sp|O88974|SETB1_MOUSE	sp|O88974|SETB1_MOUSE
>sp|O88983|STX8_MOUSE Syntaxin-8 OS=Mus musculus OX=10090 GN=Stx8 PE=1 SV=1	O88983	Stx8	24.4494	21.4943	21.1484	23.2804	21.6731	24.3616	22.0117	21.9576						4	4	4	24.2	24.2	24.2	26.925	0	10.946	269500000	7	0.0318343	-0.092082	-0.0924882	sp|O88983|STX8_MOUSE	sp|O88983|STX8_MOUSE
>sp|O88986|KBL_MOUSE 2-amino-3-ketobutyrate coenzyme A ligase, mitochondrial OS=Mus musculus OX=10090 GN=Gcat PE=1 SV=2	O88986	Gcat	25.1957	22.73	21.5162	22.2003	21.7065	22.7275	22.0494	21.4753						3	3	3	8.2	8.2	8.2	44.93	0	4.5362	628170000	8	0.497068	-0.920831	-1.08797	sp|O88986|KBL_MOUSE	sp|O88986|KBL_MOUSE
>sp|O89023|TPP1_MOUSE Tripeptidyl-peptidase 1 OS=Mus musculus OX=10090 GN=Tpp1 PE=1 SV=2	O89023	Tpp1	26.8802	21.6201	21.1867	25.4711	28.8835	23.6339	26.2009	27.3688						5	5	5	12.3	12.3	12.3	61.341	0	147.29	6485700000	43	0.748399	2.73223	1.52343	sp|O89023|TPP1_MOUSE	sp|O89023|TPP1_MOUSE
>sp|O89032|SPD2A_MOUSE SH3 and PX domain-containing protein 2A OS=Mus musculus OX=10090 GN=Sh3pxd2a PE=1 SV=2	O89032	Sh3pxd2a	20.2465	21.5571	22.9825	22.4905	21.8933	22.8801	22.7111	23.3978						5	4	4	6.2	5.5	5.5	124.2	0	3.7147	27423000	5	0.634638	0.901419	1.3297	sp|O89032|SPD2A_MOUSE	sp|O89032|SPD2A_MOUSE
>sp|O89050|MKLN1_MOUSE Muskelin OS=Mus musculus OX=10090 GN=Mkln1 PE=1 SV=1	O89050	Mkln1	19.922	23.6258	20.9179	22.3352	21.4467	23.1547	21.5068	21.2896						3	3	3	5.4	5.4	5.4	84.877	0.0011804	2.2203	76848000	7	0.0572028	0.149263	0.162043	sp|O89050|MKLN1_MOUSE	sp|O89050|MKLN1_MOUSE
>sp|O89051|ITM2B_MOUSE Integral membrane protein 2B OS=Mus musculus OX=10090 GN=Itm2b PE=1 SV=1	O89051	Itm2b	20.482	21.8274	22.4675	22.3448	22.4848	24.423	22.4483	21.8572						5	5	5	22.2	22.2	22.2	30.26	0	3.9436	75548000	4	0.687502	1.02288	1.42024	sp|O89051|ITM2B_MOUSE	sp|O89051|ITM2B_MOUSE
>sp|O89053|COR1A_MOUSE Coronin-1A OS=Mus musculus OX=10090 GN=Coro1a PE=1 SV=5	O89053	Coro1a	33.001	31.5336	30.6031	30.7504	32.7447	31.2881	31.585	31.9327						28	28	27	60.1	60.1	58.6	50.989	0	323.31	215080000000	538	0.271063	0.415566	0.656726	sp|O89053|COR1A_MOUSE	sp|O89053|COR1A_MOUSE
>sp|O89079|COPE_MOUSE Coatomer subunit epsilon OS=Mus musculus OX=10090 GN=Cope PE=1 SV=3	O89079	Cope	27.3166	27.2655	25.6116	25.1415	26.9884	26.1986	25.3513	25.7742						11	11	11	48.1	48.1	48.1	34.567	0	136.65	4114600000	80	0.147387	-0.25565	-0.386846	sp|O89079|COPE_MOUSE	sp|O89079|COPE_MOUSE
>sp|O89086|RBM3_MOUSE RNA-binding protein 3 OS=Mus musculus OX=10090 GN=Rbm3 PE=1 SV=1	O89086	Rbm3	28.7446	30.1683	32.3257	32.021	27.74	29.1563	30.5196	30.4699						9	9	9	64.7	64.7	64.7	16.604	0	254.66	22886000000	179	0.594591	-1.34343	-1.26036	sp|O89086|RBM3_MOUSE	sp|O89086|RBM3_MOUSE
>sp|O89090|SP1_MOUSE Transcription factor Sp1 OS=Mus musculus OX=10090 GN=Sp1 PE=1 SV=2	O89090	Sp1	20.7977	23.1996	27.056	27.6921	24.7363	22.6078	26.7789	26.5682						8	8	8	17.1	17.1	17.1	80.731	0	154.87	1165700000	44	0.0934596	0.486477	0.256164	sp|O89090|SP1_MOUSE	sp|O89090|SP1_MOUSE
>sp|O89103|C1QR1_MOUSE Complement component C1q receptor OS=Mus musculus OX=10090 GN=Cd93 PE=1 SV=1	O89103	Cd93	24.6486	23.9069	24.6829	25.0619	24.5028	23.5669	25.4329	25.2903						9	9	9	19.4	19.4	19.4	69.354	0	80.261	427560000	41	0.0910664	0.123147	0.250122	sp|O89103|C1QR1_MOUSE	sp|O89103|C1QR1_MOUSE
>sp|O89110|CASP8_MOUSE Caspase-8 OS=Mus musculus OX=10090 GN=Casp8 PE=1 SV=1	O89110	Casp8	26.0851	24.7411	23.552	23.3217	27.5079	24.7147	26.2594	26.9838						22	22	22	55.6	55.6	55.6	55.356	0	228.49	3928800000	88	1.16036	1.94145	2.21018	sp|O89110|CASP8_MOUSE	sp|O89110|CASP8_MOUSE
>sp|O89112|LANC1_MOUSE LanC-like protein 1 OS=Mus musculus OX=10090 GN=Lancl1 PE=1 SV=1	O89112	Lancl1	22.767	22.401	23.2121	21.1759	22.4751	23.4601	22.5038	21.6912						3	3	3	8.5	8.5	8.5	45.341	0	3.3659	270310000	4	0.0921689	0.14352	0.252908	sp|O89112|LANC1_MOUSE	sp|O89112|LANC1_MOUSE
>sp|O89116|VTI1A_MOUSE Vesicle transport through interaction with t-SNAREs homolog 1A OS=Mus musculus OX=10090 GN=Vti1a PE=1 SV=1	O89116	Vti1a	21.7046	22.2912	22.2973	23.7347	21.3943	23.6629	22.6135	21.6614						2	2	2	10.1	10.1	10.1	24.986	0.0017442	2.0584	31517000	5	0.0945076	-0.173951	-0.258802	sp|O89116|VTI1A_MOUSE	sp|O89116|VTI1A_MOUSE
>sp|P00186|CP1A2_MOUSE Cytochrome P450 1A2 OS=Mus musculus OX=10090 GN=Cyp1a2 PE=1 SV=1	P00186	Cyp1a2	20.9261	22.757	25.2798	23.6035	20.6544	22.8846	26.6792	26.3643						14	14	14	39.4	39.4	39.4	58.183	0	54.285	501870000	40	0.23819	1.00402	0.588212	sp|P00186|CP1A2_MOUSE;sp|P00184|CP1A1_MOUSE	sp|P00186|CP1A2_MOUSE
>sp|P00329|ADH1_MOUSE Alcohol dehydrogenase 1 OS=Mus musculus OX=10090 GN=Adh1 PE=1 SV=2	P00329	Adh1	26.6413	21.9859	26.2838	25.5279	26.8713	26.3407	25.9237	25.5719						14	14	14	49.6	49.6	49.6	39.771	0	72.936	3393000000	68	0.431086	1.06716	0.96761	sp|P00329|ADH1_MOUSE	sp|P00329|ADH1_MOUSE
>sp|P00375|DYR_MOUSE Dihydrofolate reductase OS=Mus musculus OX=10090 GN=Dhfr PE=1 SV=3	P00375	Dhfr	26.6148	25.8402	25.6199	25.8343	26.2738	23.3565	26.2478	25.8582						11	11	11	71.7	71.7	71.7	21.606	0	27.481	1740400000	49	0.313152	-0.543273	-0.741769	sp|P00375|DYR_MOUSE	sp|P00375|DYR_MOUSE
>sp|P00397|COX1_MOUSE Cytochrome c oxidase subunit 1 OS=Mus musculus OX=10090 GN=Mtco1 PE=1 SV=2	P00397	Mtco1	21.8164	23.1056	21.8591	23.0547	24.1282	22.3488	22.6944	20.1248						1	1	1	6.2	6.2	6.2	56.909	0	67.781	446190000	1	0.0525243	-0.134897	-0.149463	sp|P00397|COX1_MOUSE	sp|P00397|COX1_MOUSE
>sp|P00405|COX2_MOUSE Cytochrome c oxidase subunit 2 OS=Mus musculus OX=10090 GN=Mtco2 PE=1 SV=1	P00405	Mtco2	29.1344	27.3907	25.8958	25.807	28.4245	23.1523	27.8877	26.158						7	7	7	41	41	41	25.976	0	263.65	11783000000	56	0.17849	-0.651319	-0.458113	sp|P00405|COX2_MOUSE	sp|P00405|COX2_MOUSE
>sp|P00416|COX3_MOUSE Cytochrome c oxidase subunit 3 OS=Mus musculus OX=10090 GN=mt-Co3 PE=1 SV=2	P00416	mt-Co3	23.6967	22.4701	21.9566	21.0722	24.4922	23.0495	22.0872	21.3688						1	1	1	5.4	5.4	5.4	29.922	0	17.889	421020000	5	0.205512	0.450507	0.517995	sp|P00416|COX3_MOUSE	sp|P00416|COX3_MOUSE
>sp|P00493|HPRT_MOUSE Hypoxanthine-guanine phosphoribosyltransferase OS=Mus musculus OX=10090 GN=Hprt1 PE=1 SV=3	P00493	Hprt1	28.5803	26.5061	27.3359	27.3247	30.0748	26.8616	27.1168	26.6116						12	12	12	72.9	72.9	72.9	24.57	0	122.55	16281000000	100	0.0912668	0.229469	0.250629	sp|P00493|HPRT_MOUSE	sp|P00493|HPRT_MOUSE
>sp|P00520|ABL1_MOUSE Tyrosine-protein kinase ABL1 OS=Mus musculus OX=10090 GN=Abl1 PE=1 SV=3	P00520	Abl1	20.3517	22.827	20.8424	22.1409	22.2783	23.9468	21.8881	21.9305						3	2	2	4.4	3.7	3.7	122.67	0	6.9481	12015000	3	0.613546	0.97044	1.29327	sp|P00520|ABL1_MOUSE	sp|P00520|ABL1_MOUSE
>sp|P00683|RNAS1_MOUSE Ribonuclease pancreatic OS=Mus musculus OX=10090 GN=Rnase1 PE=1 SV=2	P00683	Rnase1	21.655	21.9833	21.8049	22.2767	20.555	23.878	21.2382	23.4131						1	1	1	8.7	8.7	8.7	16.82	0.001557	2.1005	3210600	1	0.15948	0.341115	0.414873	sp|P00683|RNAS1_MOUSE	sp|P00683|RNAS1_MOUSE
>sp|P00688|AMYP_MOUSE Pancreatic alpha-amylase OS=Mus musculus OX=10090 GN=Amy2 PE=1 SV=2;>sp|P00687|AMY1_MOUSE Alpha-amylase 1 OS=Mus musculus OX=10090 GN=Amy1 PE=1 SV=2	P00688	Amy2	22.2731	22.0667	23.0427	21.3651	24.1963	23.2766	21.3867	21.2202						5	5	5	12.6	12.6	12.6	57.318	0	12.667	367950000	7	0.158879	0.333061	0.41349	sp|P00688|AMYP_MOUSE;sp|P00687|AMY1_MOUSE;CON__Q3MHH8	sp|P00688|AMYP_MOUSE;sp|P00687|AMY1_MOUSE
>sp|P00920|CAH2_MOUSE Carbonic anhydrase 2 OS=Mus musculus OX=10090 GN=Ca2 PE=1 SV=4	P00920	Ca2	24.1101	24.3342	22.5701	22.1418	24.6806	22.3177	22.82	22.0256						5	5	5	23.1	23.1	23.1	29.032	0.00021155	3.2427	483340000	7	0.155299	-0.328073	-0.405231	sp|P00920|CAH2_MOUSE	sp|P00920|CAH2_MOUSE
>sp|P01027|CO3_MOUSE Complement C3 OS=Mus musculus OX=10090 GN=C3 PE=1 SV=3	P01027	C3	28.6322	26.5845	28.4773	27.9994	27.682	23.3132	28.7559	28.7778						51	51	43	38	38	34	186.48	0	227.57	9913100000	182	0.231234	-0.791124	-0.573452	sp|P01027|CO3_MOUSE	sp|P01027|CO3_MOUSE
>sp|P01029|CO4B_MOUSE Complement C4-B OS=Mus musculus OX=10090 GN=C4b PE=1 SV=3	P01029	C4b	21.5315	22.9297	22.9962	23.7491	19.9856	24.2489	21.8359	22.1501						8	7	7	5.2	4.7	4.7	192.91	0	8.4882	138640000	15	0.320029	-0.746484	-0.755409	sp|P01029|CO4B_MOUSE	sp|P01029|CO4B_MOUSE
>sp|P01592|IGJ_MOUSE Immunoglobulin J chain OS=Mus musculus OX=10090 GN=Jchain PE=1 SV=4	P01592	Jchain	22.2711	23.3639	23.5787	24.137	20.6465	23.6943	22.4609	23.5601						4	4	4	27	27	27	18.013	0	3.4599	60063000	10	0.409513	-0.747229	-0.927441	sp|P01592|IGJ_MOUSE	sp|P01592|IGJ_MOUSE
>sp|P01631|KV2A7_MOUSE Ig kappa chain V-II region 26-10 OS=Mus musculus OX=10090 PE=1 SV=1	P01631		20.2073	23.1963	22.941	22.99	21.3419	23.7051	23.3551	22.5219						1	1	1	11.5	11.5	11.5	12.273	0.0048453	1.6927	27290000	2	0.174688	0.397387	0.449542	sp|P01631|KV2A7_MOUSE	sp|P01631|KV2A7_MOUSE
>sp|P01638|KV5A6_MOUSE Ig kappa chain V-V region L6 (Fragment) OS=Mus musculus OX=10090 PE=4 SV=1;>sp|P01637|KV5A5_MOUSE Ig kappa chain V-V region T1 OS=Mus musculus OX=10090 PE=4 SV=1	P01638		21.7643	24.0705	22.4915	21.9452	21.6267	22.9817	21.862	22.1638						2	2	2	28.7	28.7	28.7	12.986	0	15.146	50776000	4	0.282586	-0.409375	-0.680289	sp|P01638|KV5A6_MOUSE;sp|P01637|KV5A5_MOUSE	sp|P01638|KV5A6_MOUSE;sp|P01637|KV5A5_MOUSE
>sp|P01837|IGKC_MOUSE Immunoglobulin kappa constant OS=Mus musculus OX=10090 GN=Igkc PE=1 SV=2	P01837	Igkc	22.1279	23.0505	21.7612	22.963	21.5873	24.2607	23.1315	24.6432						2	2	2	26.2	26.2	26.2	11.934	0	44.433	141500000	8	0.578087	0.930048	1.23157	sp|P01837|IGKC_MOUSE	sp|P01837|IGKC_MOUSE
>sp|P01843|LAC1_MOUSE Ig lambda-1 chain C region OS=Mus musculus OX=10090 PE=1 SV=1	P01843		21.4775	22.9102	21.0414	22.1521	21.5839	22.3054	21.6287	20.9741						1	1	1	16.2	16.2	16.2	11.575	0.0017418	2.0534	29749000	2	0.222657	-0.272332	-0.555116	sp|P01843|LAC1_MOUSE	sp|P01843|LAC1_MOUSE
>sp|P01864|GCAB_MOUSE Ig gamma-2A chain C region secreted form OS=Mus musculus OX=10090 PE=1 SV=1	P01864		27.6834	22.333	24.6063	24.747	26.6535	25.1376	22.3219	21.1778						3	3	3	15.5	15.5	15.5	36.595	0	60.304	3594100000	28	0.249017	-1.01971	-0.610998	sp|P01864|GCAB_MOUSE;sp|P01863|GCAA_MOUSE;sp|P01865|GCAM_MOUSE	sp|P01864|GCAB_MOUSE
>sp|P01887|B2MG_MOUSE Beta-2-microglobulin OS=Mus musculus OX=10090 GN=B2m PE=1 SV=2	P01887	B2m	27.716	28.5529	27.3649	27.6186	27.7676	24.5539	27.5712	27.6657						6	6	6	73.1	73.1	73.1	13.779	0	18.512	7374500000	43	0.517636	-0.92347	-1.12481	sp|P01887|B2MG_MOUSE	sp|P01887|B2MG_MOUSE
>sp|P01898|HA10_MOUSE H-2 class I histocompatibility antigen, Q10 alpha chain OS=Mus musculus OX=10090 GN=H2-Q10 PE=1 SV=3	P01898	H2-Q10	21.7932	23.098	22.6411	22.0772	21.7629	25.1423	20.6247	20.2323						4	1	1	15.4	4.9	4.9	37.251	0.0032185	1.8628	2329400	2	0.15329	-0.461823	-0.400581	sp|P01898|HA10_MOUSE	sp|P01898|HA10_MOUSE
>sp|P01899|HA11_MOUSE H-2 class I histocompatibility antigen, D-B alpha chain OS=Mus musculus OX=10090 GN=H2-D1 PE=1 SV=2;>sp|P01897|HA1L_MOUSE H-2 class I histocompatibility antigen, L-D alpha chain OS=Mus musculus OX=10090 GN=H2-L PE=1 SV=2	P01899	H2-D1	28.7183	28.4113	26.0133	25.8667	29.3478	27.8654	27.2277	27.4702						20	20	12	47.2	47.2	25.7	40.836	0	143.86	15164000000	127	0.34716	0.725393	0.808592	sp|P01899|HA11_MOUSE;sp|P01897|HA1L_MOUSE;sp|P01896|HA1Z_MOUSE;sp|P01895|HA1Y_MOUSE	sp|P01899|HA11_MOUSE;sp|P01897|HA1L_MOUSE
>sp|P01901|HA1B_MOUSE H-2 class I histocompatibility antigen, K-B alpha chain OS=Mus musculus OX=10090 GN=H2-K1 PE=1 SV=1;>sp|P14428|HA1Q_MOUSE H-2 class I histocompatibility antigen, K-Q alpha chain (Fragment) OS=Mus musculus OX=10090 GN=H2-K1 PE=1 SV=1;>	P01901	H2-K1	27.0549	25.4816	21.2282	21.3492	28.0592	25.4652	24.9012	25.6355						16	13	7	50.4	44.2	27.4	41.301	0	79.091	4584800000	61	0.659129	2.23681	1.37177	sp|P01901|HA1B_MOUSE;sp|P14428|HA1Q_MOUSE;sp|P03991|HA1W_MOUSE;sp|P04223|HA1K_MOUSE	sp|P01901|HA1B_MOUSE;sp|P14428|HA1Q_MOUSE;sp|P03991|HA1W_MOUSE;sp|P04223|HA1K_MOUSE
>sp|P01942|HBA_MOUSE Hemoglobin subunit alpha OS=Mus musculus OX=10090 GN=Hba PE=1 SV=2	P01942	Hba	31.4298	27.8743	31.9181	32.5617	33.0975	23.4388	32.9139	33.2351						9	9	7	73.9	73.9	67.6	15.085	0	306.87	153220000000	391	0.0361016	-0.274674	-0.104426	sp|P01942|HBA_MOUSE	sp|P01942|HBA_MOUSE
>sp|P02088|HBB1_MOUSE Hemoglobin subunit beta-1 OS=Mus musculus OX=10090 GN=Hbb-b1 PE=1 SV=2	P02088	Hbb-b1	31.2071	30.3144	30.9312	31.2707	32.8374	29.0294	31.5405	31.7376						10	10	4	70.7	70.7	35.4	15.84	0	323.31	135260000000	366	0.164462	0.355383	0.426301	sp|P02088|HBB1_MOUSE	sp|P02088|HBB1_MOUSE
>sp|P02301|H3C_MOUSE Histone H3.3C OS=Mus musculus OX=10090 GN=H3f3c PE=3 SV=3;>sp|P84244|H33_MOUSE Histone H3.3 OS=Mus musculus OX=10090 GN=H3f3a PE=1 SV=2	P02301	H3f3c	19.754	22.5505	21.8823	23.7567	22.6933	23.6412	22.819	21.5433						15	3	3	49.3	16.2	16.2	15.315	0.0034046	1.8596	14783000	2	0.30704	0.688356	0.729589	sp|P02301|H3C_MOUSE;sp|P84244|H33_MOUSE	sp|P02301|H3C_MOUSE;sp|P84244|H33_MOUSE
>sp|P02468|LAMC1_MOUSE Laminin subunit gamma-1 OS=Mus musculus OX=10090 GN=Lamc1 PE=1 SV=2	P02468	Lamc1	21.4926	22.015	23.7564	22.6404	21.0391	23.9117	22.958	23.1911						6	6	6	5.4	5.4	5.4	177.3	0	5.6592	33021000	5	0.14518	0.298883	0.381686	sp|P02468|LAMC1_MOUSE	sp|P02468|LAMC1_MOUSE
>sp|P02802|MT1_MOUSE Metallothionein-1 OS=Mus musculus OX=10090 GN=Mt1 PE=1 SV=1	P02802	Mt1	21.9332	20.5216	23.5195	21.6421	24.9762	24.4673	21.6678	21.0602						2	2	2	21.3	21.3	21.3	6.0181	0	50.794	961210000	18	0.438182	1.13876	0.980729	sp|P02802|MT1_MOUSE	sp|P02802|MT1_MOUSE
>sp|P03911|NU4M_MOUSE NADH-ubiquinone oxidoreductase chain 4 OS=Mus musculus OX=10090 GN=Mtnd4 PE=1 SV=1	P03911	Mtnd4	26.0011	23.2123	23.0394	21.9058	24.2505	22.5366	23.2674	21.2336						1	1	1	3.1	3.1	3.1	51.881	0.0010022	2.4545	921660000	10	0.275624	-0.71762	-0.666078	sp|P03911|NU4M_MOUSE	sp|P03911|NU4M_MOUSE
>sp|P03930|ATP8_MOUSE ATP synthase protein 8 OS=Mus musculus OX=10090 GN=Mtatp8 PE=1 SV=1	P03930	Mtatp8	27.3079	22.778	22.6098	22.1412	25.2509	23.6337	22.7368	23.4342						2	2	2	26.9	26.9	26.9	7.7662	0	7.3055	2495400000	12	0.0139995	0.0546775	0.0414539	sp|P03930|ATP8_MOUSE	sp|P03930|ATP8_MOUSE
>sp|P03958|ADA_MOUSE Adenosine deaminase OS=Mus musculus OX=10090 GN=Ada PE=1 SV=3	P03958	Ada	21.7315	22.5694	22.6469	22.9123	25.6219	25.9198	23.014	21.8341						5	5	5	18.2	18.2	18.2	39.991	0	60.388	829100000	11	0.785202	1.63244	1.58534	sp|P03958|ADA_MOUSE	sp|P03958|ADA_MOUSE
>sp|P04202|TGFB1_MOUSE Transforming growth factor beta-1 OS=Mus musculus OX=10090 GN=Tgfb1 PE=1 SV=1	P04202	Tgfb1	26.3669	23.2639	21.0273	22.9289	22.0893	24.1103	22.106	21.808						8	8	8	24.9	24.9	24.9	44.309	0	31.254	1401800000	16	0.296132	-0.868343	-0.707713	sp|P04202|TGFB1_MOUSE	sp|P04202|TGFB1_MOUSE
>sp|P20040|HB24_MOUSE H-2 class II histocompatibility antigen, E-Q beta chain OS=Mus musculus OX=10090 PE=1 SV=1;>sp|P18468|HB2I_MOUSE H-2 class II histocompatibility antigen, I-A beta chain OS=Mus musculus OX=10090 GN=H2-Eb1 PE=1 SV=1;>sp|P04230|HB21_MOUS	P20040		21.4201	24.1321	21.8531	23.0596	24.5671	23.2085	21.3847	20.502						2	2	1	13.6	13.6	4.2	30.204	0	12.699	249500000	4	0.0649321	-0.200647	-0.182596	sp|P20040|HB24_MOUSE;sp|P18468|HB2I_MOUSE;sp|P04230|HB21_MOUSE;sp|P04231|HB23_MOUSE;sp|P01915|HB22_MOUSE	sp|P20040|HB24_MOUSE;sp|P18468|HB2I_MOUSE;sp|P04230|HB21_MOUSE;sp|P04231|HB23_MOUSE;sp|P01915|HB22_MOUSE
>sp|P04370|MBP_MOUSE Myelin basic protein OS=Mus musculus OX=10090 GN=Mbp PE=1 SV=2	P04370	Mbp	22.439	21.905	21.8063	22.4154	21.6353	23.4831	21.5872	23.5414						2	2	2	19.6	19.6	19.6	27.167	0	15.109	392570000	15	0.308635	0.420346	0.732773	sp|P04370|MBP_MOUSE	sp|P04370|MBP_MOUSE
>sp|P04627|ARAF_MOUSE Serine/threonine-protein kinase A-Raf OS=Mus musculus OX=10090 GN=Araf PE=1 SV=2	P04627	Araf	21.7191	21.9009	21.4135	22.2632	23.8773	22.9257	22.6426	21.1994						7	7	5	12.6	12.6	9.3	67.581	0	7.3084	210740000	9	0.698109	0.837059	1.43829	sp|P04627|ARAF_MOUSE	sp|P04627|ARAF_MOUSE
>sp|P04918|SAA3_MOUSE Serum amyloid A-3 protein OS=Mus musculus OX=10090 GN=Saa3 PE=1 SV=1	P04918	Saa3	20.5269	22.7869	22.9635	24.8317	22.0831	22.4816	23.2728	21.9966						2	2	2	8.2	8.2	8.2	13.773	0.00081766	2.7315	92321000	11	0.128995	-0.318699	-0.343375	sp|P04918|SAA3_MOUSE	sp|P04918|SAA3_MOUSE
>sp|P05017|IGF1_MOUSE Insulin-like growth factor I OS=Mus musculus OX=10090 GN=Igf1 PE=1 SV=2	P05017	Igf1	21.3553	22.1879	21.86	24.3272	20.6099	24.0715	21.9198	20.0894						3	3	3	19	19	19	17.093	0	4.8715	272680000	6	0.286984	-0.759969	-0.689225	sp|P05017|IGF1_MOUSE	sp|P05017|IGF1_MOUSE
>sp|P05064|ALDOA_MOUSE Fructose-bisphosphate aldolase A OS=Mus musculus OX=10090 GN=Aldoa PE=1 SV=2	P05064	Aldoa	33.3114	32.8123	33.2313	33.0608	33.276	32.4901	32.8899	33.351						32	32	29	84.9	84.9	75.3	39.355	0	323.31	227740000000	1041	0.175118	-0.102209	-0.450513	sp|P05064|ALDOA_MOUSE	sp|P05064|ALDOA_MOUSE
>sp|P05132|KAPCA_MOUSE cAMP-dependent protein kinase catalytic subunit alpha OS=Mus musculus OX=10090 GN=Prkaca PE=1 SV=3	P05132	Prkaca	22.2509	23.0036	21.2314	20.9436	22.4281	23.6962	21.8176	22.8102						11	1	1	27.9	4.8	4.8	40.57	0.00080515	2.509	62993000	3	0.645638	0.830635	1.34863	sp|P05132|KAPCA_MOUSE	sp|P05132|KAPCA_MOUSE
>sp|P05202|AATM_MOUSE Aspartate aminotransferase, mitochondrial OS=Mus musculus OX=10090 GN=Got2 PE=1 SV=1	P05202	Got2	30.4257	30.1844	29.1648	30.2288	30.2094	27.4991	30.3659	30.1788						27	27	27	67	67	67	47.411	0	323.31	44478000000	331	0.237683	-0.437628	-0.587139	sp|P05202|AATM_MOUSE	sp|P05202|AATM_MOUSE
>sp|P05213|TBA1B_MOUSE Tubulin alpha-1B chain OS=Mus musculus OX=10090 GN=Tuba1b PE=1 SV=2	P05213	Tuba1b	33.0104	32.4891	29.9237	30.3316	32.9567	32.2811	31.7709	32.1169						32	32	0	77.6	77.6	0	50.151	0	323.31	226240000000	635	0.472018	0.842707	1.04268	sp|P05213|TBA1B_MOUSE	sp|P05213|TBA1B_MOUSE
>sp|P05555|ITAM_MOUSE Integrin alpha-M OS=Mus musculus OX=10090 GN=Itgam PE=1 SV=2	P05555	Itgam	30.7595	29.7978	29.1163	29.4276	30.4628	29.1647	29.3947	29.6419						46	46	46	43.3	43.3	43.3	127.48	0	323.31	45075000000	420	0.0871393	-0.109282	-0.240158	sp|P05555|ITAM_MOUSE	sp|P05555|ITAM_MOUSE
>sp|P05627|JUN_MOUSE Transcription factor AP-1 OS=Mus musculus OX=10090 GN=Jun PE=1 SV=3	P05627	Jun	21.8779	22.1438	21.9891	22.3572	20.5802	24.1223	22.3011	22.2675						1	1	1	4.5	4.5	4.5	35.943	0	4.2881	34949000	6	0.114774	0.225805	0.309013	sp|P05627|JUN_MOUSE	sp|P05627|JUN_MOUSE
>sp|P05977|MYL1_MOUSE Myosin light chain 1/3, skeletal muscle isoform OS=Mus musculus OX=10090 GN=Myl1 PE=1 SV=2;>sp|P09542|MYL3_MOUSE Myosin light chain 3 OS=Mus musculus OX=10090 GN=Myl3 PE=1 SV=4	P05977	Myl1	26.0159	24.3114	22.7846	21.2959	26.11	23.1518	21.4353	26.3695						2	2	2	8.5	8.5	8.5	20.594	0	39.038	1937600000	17	0.163755	0.66469	0.424683	sp|P05977|MYL1_MOUSE;sp|P09542|MYL3_MOUSE	sp|P05977|MYL1_MOUSE;sp|P09542|MYL3_MOUSE
>sp|P06151|LDHA_MOUSE L-lactate dehydrogenase A chain OS=Mus musculus OX=10090 GN=Ldha PE=1 SV=3	P06151	Ldha	32.3452	30.2359	27.7029	27.6521	32.8295	30.7795	28.7992	29.0967						24	24	22	57.8	57.8	51.5	36.498	0	323.31	140240000000	295	0.249025	0.892185	0.611015	sp|P06151|LDHA_MOUSE	sp|P06151|LDHA_MOUSE
>sp|P06330|HVM51_MOUSE Ig heavy chain V region AC38 205.12 OS=Mus musculus OX=10090 PE=1 SV=1;>sp|P01757|HVM13_MOUSE Ig heavy chain V region J558 OS=Mus musculus OX=10090 PE=1 SV=1;>sp|P01756|HVM12_MOUSE Ig heavy chain V region MOPC 104E OS=Mus musculus OX	P06330		20.9767	22.5625	24.058	24.2162	24.2355	23.1372	22.5825	20.9602						2	2	2	28	28	28	12.934	0	33.674	380270000	10	0.0793805	-0.224479	-0.220288	sp|P06330|HVM51_MOUSE;sp|P01757|HVM13_MOUSE;sp|P01756|HVM12_MOUSE	sp|P06330|HVM51_MOUSE;sp|P01757|HVM13_MOUSE;sp|P01756|HVM12_MOUSE
>sp|P06537|GCR_MOUSE Glucocorticoid receptor OS=Mus musculus OX=10090 GN=Nr3c1 PE=1 SV=1	P06537	Nr3c1	20.0153	22.2223	23.4448	24.5524	21.2376	22.3973	25.4634	25.8581						7	7	7	11.2	11.2	11.2	86.052	0	12.105	404470000	19	0.337074	1.1804	0.788936	sp|P06537|GCR_MOUSE	sp|P06537|GCR_MOUSE
>sp|P06683|CO9_MOUSE Complement component C9 OS=Mus musculus OX=10090 GN=C9 PE=1 SV=2	P06683	C9	21.5775	22.3747	22.5773	22.9968	21.7887	23.9964	24.9576	21.8809						4	4	4	7.5	7.5	7.5	62.002	0.00041876	3.0496	63437000	3	0.405242	0.774315	0.919435	sp|P06683|CO9_MOUSE	sp|P06683|CO9_MOUSE
>sp|P06728|APOA4_MOUSE Apolipoprotein A-IV OS=Mus musculus OX=10090 GN=Apoa4 PE=1 SV=3	P06728	Apoa4	21.6123	22.3706	21.5341	22.0132	20.7267	22.8181	23.8704	20.9043						2	2	2	5.1	5.1	5.1	45.029	0	3.3276	33926000	5	0.0914346	0.19733	0.251053	sp|P06728|APOA4_MOUSE	sp|P06728|APOA4_MOUSE
>sp|P06745|G6PI_MOUSE Glucose-6-phosphate isomerase OS=Mus musculus OX=10090 GN=Gpi PE=1 SV=4	P06745	Gpi	31.8119	30.4846	25.1334	27.0218	31.9704	30.4887	24.6459	26.654						27	27	27	58.4	58.4	58.4	62.766	0	323.31	81184000000	251	0.0259314	-0.173168	-0.0758054	sp|P06745|G6PI_MOUSE;CON__Q3ZBD7	sp|P06745|G6PI_MOUSE
>sp|P06797|CATL1_MOUSE Cathepsin L1 OS=Mus musculus OX=10090 GN=Ctsl PE=1 SV=2	P06797	Ctsl	22.775	21.9527	26.5325	26.4528	25.4498	23.6527	28.0257	27.907						7	7	7	41	41	41	37.547	0	72.778	1467300000	52	0.528957	1.83056	1.14497	sp|P06797|CATL1_MOUSE	sp|P06797|CATL1_MOUSE
>sp|P06800|PTPRC_MOUSE Receptor-type tyrosine-protein phosphatase C OS=Mus musculus OX=10090 GN=Ptprc PE=1 SV=4	P06800	Ptprc	30.3828	26.9004	28.0221	27.9993	29.9915	23.2738	26.8137	27.654						45	45	45	32.9	32.9	32.9	144.84	0	323.31	26124000000	227	0.386867	-1.39288	-0.884775	sp|P06800|PTPRC_MOUSE	sp|P06800|PTPRC_MOUSE
>sp|P06802|ENPP1_MOUSE Ectonucleotide pyrophosphatase/phosphodiesterase family member 1 OS=Mus musculus OX=10090 GN=Enpp1 PE=1 SV=4	P06802	Enpp1	21.637	21.7704	22.2231	22.4378	20.5559	22.8246	21.8487	22.3773						4	4	4	5.6	5.6	5.6	103.17	0.0017274	1.9631	76469000	4	0.0791099	-0.115445	-0.21959	sp|P06802|ENPP1_MOUSE	sp|P06802|ENPP1_MOUSE
>sp|P06869|UROK_MOUSE Urokinase-type plasminogen activator OS=Mus musculus OX=10090 GN=Plau PE=1 SV=1	P06869	Plau	21.5076	23.0585	23.4729	20.6877	20.5562	23.1979	21.7424	21.144						1	1	1	3	3	3	48.267	0	3.2683	1546700	1	0.245178	-0.521562	-0.602944	sp|P06869|UROK_MOUSE	sp|P06869|UROK_MOUSE
>sp|P06909|CFAH_MOUSE Complement factor H OS=Mus musculus OX=10090 GN=Cfh PE=1 SV=2	P06909	Cfh	22.4375	22.7104	22.4058	21.5076	21.5995	22.945	25.4349	25.5194						15	15	15	18.1	18.1	18.1	139.14	0	20.747	273100000	26	0.799446	1.60934	1.60923	sp|P06909|CFAH_MOUSE	sp|P06909|CFAH_MOUSE
>sp|P07091|S10A4_MOUSE Protein S100-A4 OS=Mus musculus OX=10090 GN=S100a4 PE=1 SV=1	P07091	S100a4	29.8215	29.6683	32.5022	33.3799	31.6518	27.1841	31.374	31.7145						5	5	5	42.6	42.6	42.6	11.721	0	118.5	89834000000	189	0.241446	-0.861874	-0.595088	sp|P07091|S10A4_MOUSE	sp|P07091|S10A4_MOUSE
>sp|P07214|SPRC_MOUSE SPARC OS=Mus musculus OX=10090 GN=Sparc PE=1 SV=1	P07214	Sparc	20.8055	23.6357	23.6239	21.1441	21.6359	23.7858	21.5393	23.4603						2	2	2	7.3	7.3	7.3	34.45	0.0010016	2.4456	25672000	4	0.116055	0.302986	0.312136	sp|P07214|SPRC_MOUSE	sp|P07214|SPRC_MOUSE
>sp|P07309|TTHY_MOUSE Transthyretin OS=Mus musculus OX=10090 GN=Ttr PE=1 SV=1	P07309	Ttr	25.2019	22.4825	29.832	29.8572	25.1406	23.3739	30.4335	30.452						11	11	11	70.1	70.1	70.1	15.776	0	284.73	6786500000	119	0.0703213	0.506601	0.196763	sp|P07309|TTHY_MOUSE	sp|P07309|TTHY_MOUSE
>sp|P07356|ANXA2_MOUSE Annexin A2 OS=Mus musculus OX=10090 GN=Anxa2 PE=1 SV=2	P07356	Anxa2	33.6776	30.8588	32.8543	33.1431	33.7389	29.9723	32.6285	32.6276						35	35	35	80.5	80.5	80.5	38.676	0	323.31	220100000000	630	0.147775	-0.391591	-0.387752	sp|P07356|ANXA2_MOUSE	sp|P07356|ANXA2_MOUSE
>sp|P07724|ALBU_MOUSE Serum albumin OS=Mus musculus OX=10090 GN=Alb PE=1 SV=3	P07724	Alb	31.4335	28.6782	32.2361	32.3933	32.0173	27.5767	33.0377	32.7864						47	46	42	79.6	79.6	74.5	68.692	0	323.31	111410000000	754	0.0380455	0.169277	0.109831	sp|P07724|ALBU_MOUSE	sp|P07724|ALBU_MOUSE
>sp|P07742|RIR1_MOUSE Ribonucleoside-diphosphate reductase large subunit OS=Mus musculus OX=10090 GN=Rrm1 PE=1 SV=2	P07742	Rrm1	28.2467	26.7083	21.9989	24.4692	28.118	22.0453	25.2531	25.2444						26	26	26	41.5	41.5	41.5	90.209	0	128.23	6526000000	96	0.0357621	-0.190594	-0.10348	sp|P07742|RIR1_MOUSE	sp|P07742|RIR1_MOUSE
>sp|P07759|SPA3K_MOUSE Serine protease inhibitor A3K OS=Mus musculus OX=10090 GN=Serpina3k PE=1 SV=2	P07759	Serpina3k	26.0721	25.5669	27.4824	27.2808	26.4824	22.0625	28.9786	27.2343						13	13	5	31.1	31.1	14.8	46.879	0	216.44	2396000000	103	0.0975366	-0.411109	-0.266404	sp|P07759|SPA3K_MOUSE	sp|P07759|SPA3K_MOUSE
>sp|P07901|HS90A_MOUSE Heat shock protein HSP 90-alpha OS=Mus musculus OX=10090 GN=Hsp90aa1 PE=1 SV=4	P07901	Hsp90aa1	31.1816	29.9783	26.6728	25.565	31.8565	28.9388	27.2502	27.4775						54	37	37	60.7	46.2	46.2	84.787	0	323.31	70589000000	354	0.116148	0.531353	0.312362	sp|P07901|HS90A_MOUSE	sp|P07901|HS90A_MOUSE
>sp|P07903|ERCC1_MOUSE DNA excision repair protein ERCC-1 OS=Mus musculus OX=10090 GN=Ercc1 PE=2 SV=2	P07903	Ercc1	21.931	23.4759	22.1629	23.7138	21.8055	23.7799	21.6727	21.7876						2	2	2	10.4	10.4	10.4	32.909	0	13.263	37437000	3	0.354956	-0.559461	-0.823698	sp|P07903|ERCC1_MOUSE	sp|P07903|ERCC1_MOUSE
>sp|P08003|PDIA4_MOUSE Protein disulfide-isomerase A4 OS=Mus musculus OX=10090 GN=Pdia4 PE=1 SV=3	P08003	Pdia4	30.837	29.785	28.3434	28.2818	30.7857	29.3146	28.4412	28.2529						43	43	43	56	56	56	71.982	0	323.31	48250000000	352	0.0468595	-0.113179	-0.134086	sp|P08003|PDIA4_MOUSE	sp|P08003|PDIA4_MOUSE
>sp|P08030|APT_MOUSE Adenine phosphoribosyltransferase OS=Mus musculus OX=10090 GN=Aprt PE=1 SV=2	P08030	Aprt	27.8737	26.9119	27.4551	27.7401	29.3742	22.8819	28.2303	28.0612						12	12	12	75	75	75	19.724	0	323.31	12291000000	115	0.0889685	-0.358297	-0.244807	sp|P08030|APT_MOUSE	sp|P08030|APT_MOUSE
>sp|P08043|ZFP2_MOUSE Zinc finger protein 2 OS=Mus musculus OX=10090 GN=Zfp2 PE=2 SV=2	P08043	Zfp2	22.0199	22.8699	22.0395	22.6443	22.4212	23.0395	21.7044	22.5445						3	3	2	8.7	8.7	5.4	52.534	0.00062396	2.9519	61687000	4	0.0335536	0.0340109	0.0973103	sp|P08043|ZFP2_MOUSE;sp|Q6P560|ZN182_MOUSE	sp|P08043|ZFP2_MOUSE
>sp|P08071|TRFL_MOUSE Lactotransferrin OS=Mus musculus OX=10090 GN=Ltf PE=1 SV=4	P08071	Ltf	29.7386	22.8976	25.2156	24.0096	30.6766	23.7066	30.0825	28.7155						42	42	42	66.6	66.6	66.6	77.837	0	323.31	35078000000	280	0.615681	2.82996	1.29697	sp|P08071|TRFL_MOUSE	sp|P08071|TRFL_MOUSE
>sp|P08101|FCGR2_MOUSE Low affinity immunoglobulin gamma Fc region receptor II OS=Mus musculus OX=10090 GN=Fcgr2 PE=1 SV=2	P08101	Fcgr2	26.9162	25.3598	25.0129	21.5639	27.3334	26.5125	22.1672	26.1699						6	6	4	22.4	22.4	17	36.695	0	166.39	4047100000	50	0.204691	0.832527	0.516201	sp|P08101|FCGR2_MOUSE	sp|P08101|FCGR2_MOUSE
>sp|P08103|HCK_MOUSE Tyrosine-protein kinase HCK OS=Mus musculus OX=10090 GN=Hck PE=1 SV=4	P08103	Hck	26.1344	25.3562	21.9993	22.081	26.4972	26.2752	24.6492	25.2793						15	13	13	32.8	30	30	59.129	0	58.32	2388400000	57	0.75255	1.78253	1.53043	sp|P08103|HCK_MOUSE	sp|P08103|HCK_MOUSE
>sp|P08113|ENPL_MOUSE Endoplasmin OS=Mus musculus OX=10090 GN=Hsp90b1 PE=1 SV=2	P08113	Hsp90b1	32.3799	31.9321	28.5385	27.8707	32.6773	31.31	29.3047	29.8382						58	58	56	53.7	53.7	52	92.475	0	323.31	149650000000	576	0.168781	0.602259	0.43615	sp|P08113|ENPL_MOUSE	sp|P08113|ENPL_MOUSE
>sp|P08152|EGR2_MOUSE E3 SUMO-protein ligase EGR2 OS=Mus musculus OX=10090 GN=Egr2 PE=1 SV=3;>sp|P43300|EGR3_MOUSE Early growth response protein 3 OS=Mus musculus OX=10090 GN=Egr3 PE=2 SV=2;>sp|Q9WUF2|EGR4_MOUSE Early growth response protein 4 OS=Mus muscu	P08152	Egr2	18.3319	22.4868	22.5221	23.0318	20.6209	23.3772	23.146	21.883						2	2	2	6.2	6.2	6.2	49.819	0.0011825	2.2434	3634400	2	0.208381	0.663636	0.524252	sp|P08152|EGR2_MOUSE;sp|P43300|EGR3_MOUSE;sp|Q9WUF2|EGR4_MOUSE	sp|P08152|EGR2_MOUSE;sp|P43300|EGR3_MOUSE;sp|Q9WUF2|EGR4_MOUSE
>sp|P08207|S10AA_MOUSE Protein S100-A10 OS=Mus musculus OX=10090 GN=S100a10 PE=1 SV=2	P08207	S100a10	29.2137	29.2696	30.1317	29.9792	29.7723	28.3871	26.479	27.4185						6	6	6	58.8	58.8	58.8	11.186	0	323.31	22097000000	177	1.15483	-1.63434	-2.20094	sp|P08207|S10AA_MOUSE	sp|P08207|S10AA_MOUSE
>sp|P08226|APOE_MOUSE Apolipoprotein E OS=Mus musculus OX=10090 GN=Apoe PE=1 SV=2	P08226	Apoe	28.028	26.4622	28.7077	28.0181	30.1085	26.285	30.1181	29.8374						18	18	18	47.9	47.9	47.9	35.866	0	252.34	19428000000	152	0.572599	1.28324	1.22196	sp|P08226|APOE_MOUSE	sp|P08226|APOE_MOUSE
>sp|P08228|SODC_MOUSE Superoxide dismutase [Cu-Zn] OS=Mus musculus OX=10090 GN=Sod1 PE=1 SV=2	P08228	Sod1	30.2115	32.3548	33.7478	34.2835	30.9617	30.5387	32.9544	33.1214						9	9	9	61	61	61	15.942	0	186.77	106010000000	295	0.277626	-0.755345	-0.670174	sp|P08228|SODC_MOUSE	sp|P08228|SODC_MOUSE
>sp|P08249|MDHM_MOUSE Malate dehydrogenase, mitochondrial OS=Mus musculus OX=10090 GN=Mdh2 PE=1 SV=3	P08249	Mdh2	31.2999	31.1413	30.7013	30.747	31.3522	30.4054	31.57	32.0883						19	19	19	66	66	66	35.611	0	323.31	80534000000	486	0.448871	0.381566	1.00041	sp|P08249|MDHM_MOUSE	sp|P08249|MDHM_MOUSE
>sp|P08556|RASN_MOUSE GTPase NRas OS=Mus musculus OX=10090 GN=Nras PE=1 SV=1;>sp|Q61411|RASH_MOUSE GTPase HRas OS=Mus musculus OX=10090 GN=Hras PE=1 SV=2	P08556	Nras	20.0057	22.9811	21.2662	21.9294	20.7521	23.1951	24.6839	21.0973						6	6	2	39.2	39.2	13.2	21.199	0	20.157	893290000	18	0.340275	0.886496	0.795189	sp|P08556|RASN_MOUSE;sp|Q61411|RASH_MOUSE	sp|P08556|RASN_MOUSE;sp|Q61411|RASH_MOUSE
>sp|P08752|GNAI2_MOUSE Guanine nucleotide-binding protein G(i) subunit alpha-2 OS=Mus musculus OX=10090 GN=Gnai2 PE=1 SV=5	P08752	Gnai2	30.2697	29.5223	25.6986	26.4123	30.26	29.0367	25.5993	25.5498						21	21	16	65.9	65.9	50.4	40.489	0	323.31	29381000000	206	0.0796236	-0.364281	-0.220914	sp|P08752|GNAI2_MOUSE;sp|B2RSH2|GNAI1_MOUSE	sp|P08752|GNAI2_MOUSE
>sp|P08775|RPB1_MOUSE DNA-directed RNA polymerase II subunit RPB1 OS=Mus musculus OX=10090 GN=Polr2a PE=1 SV=3	P08775	Polr2a	27.1226	25.8765	26.9411	26.6277	26.359	22.9293	26.8991	27.1296						34	34	34	24.1	24.1	24.1	217.17	0	116.34	3631500000	105	0.341962	-0.812726	-0.798478	sp|P08775|RPB1_MOUSE	sp|P08775|RPB1_MOUSE
>sp|P09055|ITB1_MOUSE Integrin beta-1 OS=Mus musculus OX=10090 GN=Itgb1 PE=1 SV=1	P09055	Itgb1	27.2703	25.8648	27.075	27.401	27.3758	26.9497	28.1428	28.2804						20	20	20	31	31	31	88.231	0	144.64	5776200000	112	0.82768	0.784381	1.65648	sp|P09055|ITB1_MOUSE	sp|P09055|ITB1_MOUSE
>sp|P09103|PDIA1_MOUSE Protein disulfide-isomerase OS=Mus musculus OX=10090 GN=P4hb PE=1 SV=2	P09103	P4hb	32.1598	31.8832	31.5588	31.1685	32.0725	31.0119	32.5873	32.527						42	42	42	75.2	75.2	75.2	57.058	0	323.31	151130000000	813	0.366135	0.357074	0.845229	sp|P09103|PDIA1_MOUSE	sp|P09103|PDIA1_MOUSE
>sp|P09405|NUCL_MOUSE Nucleolin OS=Mus musculus OX=10090 GN=Ncl PE=1 SV=2	P09405	Ncl	31.4489	30.9093	29.7255	29.6558	31.252	28.8264	28.6685	28.6864						39	39	39	41.9	41.9	41.9	76.722	0	323.31	65313000000	267	0.671945	-1.07656	-1.3937	sp|P09405|NUCL_MOUSE	sp|P09405|NUCL_MOUSE
>sp|P09411|PGK1_MOUSE Phosphoglycerate kinase 1 OS=Mus musculus OX=10090 GN=Pgk1 PE=1 SV=4	P09411	Pgk1	31.5507	32.1065	30.6778	30.4266	32.1796	31.8747	30.8823	31.1317						36	36	36	86.6	86.6	86.6	44.55	0	323.31	134360000000	624	0.272992	0.326657	0.660685	sp|P09411|PGK1_MOUSE;sp|P09041|PGK2_MOUSE	sp|P09411|PGK1_MOUSE
>sp|P09450|JUNB_MOUSE Transcription factor jun-B OS=Mus musculus OX=10090 GN=Junb PE=1 SV=1	P09450	Junb	20.2331	22.7004	25.6907	25.3782	20.7023	23.22	24.8939	22.4782						8	8	8	40.1	40.1	40.1	35.765	0	39.822	135880000	21	0.169483	-0.676991	-0.437746	sp|P09450|JUNB_MOUSE	sp|P09450|JUNB_MOUSE
>sp|P09528|FRIH_MOUSE Ferritin heavy chain OS=Mus musculus OX=10090 GN=Fth1 PE=1 SV=2	P09528	Fth1	28.9549	24.0159	33.878	34.1875	32.0399	27.367	32.9154	32.6381						23	23	23	80.8	80.8	80.8	21.066	0	323.31	94129000000	633	0.135556	0.981036	0.359005	sp|P09528|FRIH_MOUSE;sp|Q9D5H4|FTMT_MOUSE	sp|P09528|FRIH_MOUSE
>sp|P09581|CSF1R_MOUSE Macrophage colony-stimulating factor 1 receptor OS=Mus musculus OX=10090 GN=Csf1r PE=1 SV=3	P09581	Csf1r	21.401	22.9489	26.0711	26.0342	26.5751	22.1253	26.7939	26.3689						17	17	17	21.7	21.7	21.7	109.18	0	57.134	2019400000	48	0.362586	1.352	0.838409	sp|P09581|CSF1R_MOUSE	sp|P09581|CSF1R_MOUSE
>sp|P09602|HMGN2_MOUSE Non-histone chromosomal protein HMG-17 OS=Mus musculus OX=10090 GN=Hmgn2 PE=1 SV=2	P09602	Hmgn2	30.3726	22.7897	30.2206	28.9378	27.431	24.901	28.6611	26.9974						3	3	3	16.7	16.7	16.7	9.4226	0	43.818	24154000000	69	0.221872	-1.08252	-0.55343	sp|P09602|HMGN2_MOUSE	sp|P09602|HMGN2_MOUSE
>sp|P09671|SODM_MOUSE Superoxide dismutase [Mn], mitochondrial OS=Mus musculus OX=10090 GN=Sod2 PE=1 SV=3	P09671	Sod2	27.4135	26.2584	28.0483	28.2151	27.1143	26.3221	29.0939	29.4998						10	10	10	54.5	54.5	54.5	24.603	0	274.95	6491200000	98	0.239754	0.52368	0.591517	sp|P09671|SODM_MOUSE	sp|P09671|SODM_MOUSE
>sp|P09813|APOA2_MOUSE Apolipoprotein A-II OS=Mus musculus OX=10090 GN=Apoa2 PE=1 SV=2	P09813	Apoa2	22.0926	21.5017	22.2008	23.7669	20.4359	24.6649	21.8328	22.6731						1	1	1	9.8	9.8	9.8	11.309	0.001	2.4317	35819000	5	0.00369725	0.0111632	0.0110747	sp|P09813|APOA2_MOUSE	sp|P09813|APOA2_MOUSE
>sp|P09925|SURF1_MOUSE Surfeit locus protein 1 OS=Mus musculus OX=10090 GN=Surf1 PE=1 SV=3	P09925	Surf1	21.3683	21.9743	21.8955	22.0761	20.7339	23.5817	21.9013	21.3961						1	1	1	8.8	8.8	8.8	34.798	0	22.33	29818000	1	0.0412883	0.0746713	0.118803	sp|P09925|SURF1_MOUSE	sp|P09925|SURF1_MOUSE
>sp|P0C0A3|CHMP6_MOUSE Charged multivesicular body protein 6 OS=Mus musculus OX=10090 GN=Chmp6 PE=1 SV=2	P0C0A3	Chmp6	20.0699	23.6383	22.1952	21.241	23.1554	23.1438	22.5586	21.6421						3	3	3	19.5	19.5	19.5	23.415	0	6.6695	174720000	4	0.451364	0.83889	1.00498	sp|P0C0A3|CHMP6_MOUSE	sp|P0C0A3|CHMP6_MOUSE
>sp|Q3THW5|H2AV_MOUSE Histone H2A.V OS=Mus musculus OX=10090 GN=H2afv PE=1 SV=3;>sp|P0C0S6|H2AZ_MOUSE Histone H2A.Z OS=Mus musculus OX=10090 GN=H2afz PE=1 SV=2	Q3THW5	H2afv	30.9175	23.4061	29.6362	29.8057	30.6834	24.4975	30.7961	30.9664						5	3	3	31.2	24.2	24.2	13.509	0	70.323	44603000000	128	0.128433	0.794508	0.342032	sp|Q3THW5|H2AV_MOUSE;sp|P0C0S6|H2AZ_MOUSE	sp|Q3THW5|H2AV_MOUSE;sp|P0C0S6|H2AZ_MOUSE
>sp|P0C7N9|PSMG4_MOUSE Proteasome assembly chaperone 4 OS=Mus musculus OX=10090 GN=Psmg4 PE=1 SV=1	P0C7N9	Psmg4	23.0371	22.7223	21.7746	23.2931	24.6401	23.1616	22.3247	21.2446						4	4	4	39.8	39.8	39.8	13.974	0	4.0994	358370000	4	0.0610344	0.13598	0.172267	sp|P0C7N9|PSMG4_MOUSE	sp|P0C7N9|PSMG4_MOUSE
>sp|P0C7T6|ATX1L_MOUSE Ataxin-1-like OS=Mus musculus OX=10090 GN=Atxn1l PE=1 SV=1	P0C7T6	Atxn1l	21.5802	21.9246	21.7263	22.0173	19.9165	23.572	23.7917	23.9566						4	4	4	6.4	6.4	6.4	73.373	0	4.3422	94588000	9	0.462509	0.997102	1.02537	sp|P0C7T6|ATX1L_MOUSE	sp|P0C7T6|ATX1L_MOUSE
>sp|P0CG14|CTF8A_MOUSE Chromosome transmission fidelity protein 8 homolog isoform 2 OS=Mus musculus OX=10090 GN=Chtf8 PE=1 SV=1	P0CG14	Chtf8	23.1002	22.693	27.202	27.1251	25.0832	23.5941	25.6718	24.7391						14	14	14	36.6	36.6	36.6	52.244	0	40.862	722170000	52	0.0704028	-0.258007	-0.196976	sp|P0CG14|CTF8A_MOUSE	sp|P0CG14|CTF8A_MOUSE
>sp|P0CG15|CTF8_MOUSE Chromosome transmission fidelity protein 8 homolog OS=Mus musculus OX=10090 GN=Chtf8 PE=2 SV=1	P0CG15	Chtf8	20.7212	22.6095	22.7582	22.8304	19.3788	23.8131	20.7709	20.3177						1	1	1	9.9	9.9	9.9	13.227	0.0053674	1.6458	21654000	2	0.487023	-1.15971	-1.06986	sp|P0CG15|CTF8_MOUSE	sp|P0CG15|CTF8_MOUSE
>sp|P0CL69|ZN703_MOUSE Zinc finger protein 703 OS=Mus musculus OX=10090 GN=Znf703 PE=1 SV=1	P0CL69	Znf703	23.0949	22.4142	24.6382	21.65	21.4492	23.6286	24.4544	24.2299						6	6	6	18.5	18.5	18.5	58.73	0	62.562	106130000	15	0.208777	0.491187	0.525113	sp|P0CL69|ZN703_MOUSE;sp|Q7TMA2|ZN503_MOUSE	sp|P0CL69|ZN703_MOUSE
>sp|P0DN34|NDUB1_MOUSE NADH dehydrogenase [ubiquinone] 1 beta subcomplex subunit 1 OS=Mus musculus OX=10090 GN=Ndufb1 PE=3 SV=1	P0DN34	Ndufb1	25.9309	22.3378	25.3237	25.0571	19.496	22.4623	24.9708	24.7687						2	2	2	31.6	31.6	31.6	6.954	0	4.9609	851500000	19	0.534692	-1.73794	-1.15515	sp|P0DN34|NDUB1_MOUSE	sp|P0DN34|NDUB1_MOUSE
>sp|P0DOV1|IFI5B_MOUSE Interferon-activable protein 205-B OS=Mus musculus OX=10090 GN=Mnda PE=1 SV=1	P0DOV1	Mnda	29.5404	22.8975	28.8772	28.7452	29.2462	25.0589	28.9015	28.4631						26	14	5	78.6	48.2	20.2	46.977	0	323.31	12987000000	138	0.0794206	0.402355	0.220391	sp|P0DOV1|IFI5B_MOUSE	sp|P0DOV1|IFI5B_MOUSE
>sp|P0DOV2|IFI4_MOUSE Interferon-activable protein 204 OS=Mus musculus OX=10090 GN=Ifi204 PE=1 SV=1	P0DOV2	Ifi204	28.7641	27.0278	28.4845	29.0305	29.7357	27.1933	30.8224	30.6475						38	38	20	67.4	67.4	36	69.437	0	323.31	22892000000	335	0.641645	1.27297	1.34176	sp|P0DOV2|IFI4_MOUSE	sp|P0DOV2|IFI4_MOUSE
>sp|P0DP28|CALM3_MOUSE Calmodulin-3 OS=Mus musculus OX=10090 GN=Calm3 PE=1 SV=1;>sp|P0DP27|CALM2_MOUSE Calmodulin-2 OS=Mus musculus OX=10090 GN=Calm2 PE=1 SV=1;>sp|P0DP26|CALM1_MOUSE Calmodulin-1 OS=Mus musculus OX=10090 GN=Calm1 PE=1 SV=1	P0DP28	Calm3	30.4839	29.1894	33.4492	34.0261	31.638	32.728	32.7729	32.6432						13	13	12	73.8	73.8	69.1	16.837	0	323.31	115980000000	439	0.220988	0.658389	0.551531	sp|P0DP28|CALM3_MOUSE;sp|P0DP27|CALM2_MOUSE;sp|P0DP26|CALM1_MOUSE;sp|Q9D6P8|CALL3_MOUSE	sp|P0DP28|CALM3_MOUSE;sp|P0DP27|CALM2_MOUSE;sp|P0DP26|CALM1_MOUSE
>sp|P10107|ANXA1_MOUSE Annexin A1 OS=Mus musculus OX=10090 GN=Anxa1 PE=1 SV=2	P10107	Anxa1	31.9863	29.9279	33.3166	33.4956	32.1059	29.2902	31.4634	31.5977						37	36	36	79.8	79.8	79.8	38.734	0	323.31	123960000000	670	0.46697	-1.06732	-1.0335	sp|P10107|ANXA1_MOUSE	sp|P10107|ANXA1_MOUSE
>sp|P10126|EF1A1_MOUSE Elongation factor 1-alpha 1 OS=Mus musculus OX=10090 GN=Eef1a1 PE=1 SV=3	P10126	Eef1a1	33.831	33.31	32.8082	32.7572	34.0228	33.0915	33.3837	33.8889						35	35	35	73.2	73.2	73.2	50.113	0	323.31	401060000000	1034	0.596768	0.420112	1.26415	sp|P10126|EF1A1_MOUSE;sp|P62631|EF1A2_MOUSE	sp|P10126|EF1A1_MOUSE
>sp|P10404|ENV1_MOUSE MLV-related proviral Env polyprotein OS=Mus musculus OX=10090 PE=1 SV=3	P10404		25.984	25.532	27.3192	26.7563	26.3038	24.0491	27.1418	27.0022						10	10	10	18.6	18.6	18.6	69.612	0	75.695	1781400000	61	0.125178	-0.273618	-0.334219	sp|P10404|ENV1_MOUSE;sp|P11370|ENV2_MOUSE	sp|P10404|ENV1_MOUSE
>sp|P10493|NID1_MOUSE Nidogen-1 OS=Mus musculus OX=10090 GN=Nid1 PE=1 SV=2	P10493	Nid1	23.198	23.9696	23.2837	21.8517	19.3366	23.7659	22.445	20.9966						1	1	1	1	1	1	136.54	0.0078182	1.4838	7673500	1	0.658374	-1.43968	-1.37048	sp|P10493|NID1_MOUSE	sp|P10493|NID1_MOUSE
>sp|P10518|HEM2_MOUSE Delta-aminolevulinic acid dehydratase OS=Mus musculus OX=10090 GN=Alad PE=1 SV=1	P10518	Alad	23.5847	22.0506	22.6268	21.8472	24.8085	23.8044	21.7179	23.7326						8	8	8	24.8	24.8	24.8	36.023	0	40.382	399770000	16	0.622194	0.988518	1.30823	sp|P10518|HEM2_MOUSE	sp|P10518|HEM2_MOUSE
>sp|P10605|CATB_MOUSE Cathepsin B OS=Mus musculus OX=10090 GN=Ctsb PE=1 SV=2	P10605	Ctsb	29.8953	25.15	31.2058	31.5022	32.9546	25.0542	32.8816	33.0993						20	20	20	61.1	61.1	61.1	37.279	0	323.31	128520000000	771	0.258937	1.55911	0.631682	sp|P10605|CATB_MOUSE	sp|P10605|CATB_MOUSE
>sp|P10630|IF4A2_MOUSE Eukaryotic initiation factor 4A-II OS=Mus musculus OX=10090 GN=Eif4a2 PE=1 SV=2	P10630	Eif4a2	22.3032	22.8361	21.4135	23.5869	23.3741	22.6534	20.8381	22.0987						20	4	4	41.8	13.3	13.3	46.402	0	3.3109	122970000	2	0.160539	-0.293875	-0.417309	sp|P10630|IF4A2_MOUSE	sp|P10630|IF4A2_MOUSE
>sp|P10639|THIO_MOUSE Thioredoxin OS=Mus musculus OX=10090 GN=Txn PE=1 SV=3	P10639	Txn	30.9477	23.4161	33.6359	33.743	30.7675	24.0407	32.3911	32.1442						10	10	10	88.6	88.6	88.6	11.675	0	73.09	70234000000	419	0.0685312	-0.599812	-0.192072	sp|P10639|THIO_MOUSE	sp|P10639|THIO_MOUSE
>sp|P10649|GSTM1_MOUSE Glutathione S-transferase Mu 1 OS=Mus musculus OX=10090 GN=Gstm1 PE=1 SV=2	P10649	Gstm1	30.9848	28.6517	30.632	30.5976	29.8143	27.0095	29.1633	28.704						19	19	12	74.3	74.3	42.7	25.97	0	241.81	38187000000	182	0.992794	-1.54377	-1.93121	sp|P10649|GSTM1_MOUSE;sp|P48774|GSTM5_MOUSE	sp|P10649|GSTM1_MOUSE
>sp|P10711|TCEA1_MOUSE Transcription elongation factor A protein 1 OS=Mus musculus OX=10090 GN=Tcea1 PE=1 SV=2	P10711	Tcea1	28.0882	26.058	29.5752	29.5519	27.8542	26.2155	29.1876	29.5799						21	21	21	56.8	56.8	56.8	33.88	0	323.31	8067000000	161	0.0333971	-0.109028	-0.0968722	sp|P10711|TCEA1_MOUSE;sp|Q9QVN7|TCEA2_MOUSE	sp|P10711|TCEA1_MOUSE
>sp|P10810|CD14_MOUSE Monocyte differentiation antigen CD14 OS=Mus musculus OX=10090 GN=Cd14 PE=1 SV=1	P10810	Cd14	26.976	26.6364	24.9017	26.53	25.2424	23.7257	25.4598	25.8207						11	11	11	34.7	34.7	34.7	39.203	0	81.641	2215400000	67	0.934616	-1.19886	-1.83458	sp|P10810|CD14_MOUSE	sp|P10810|CD14_MOUSE
>sp|P10833|RRAS_MOUSE Ras-related protein R-Ras OS=Mus musculus OX=10090 GN=Rras PE=1 SV=1	P10833	Rras	21.9337	23.7723	22.8713	24.1514	21.2234	22.9196	21.7324	22.4007						5	5	3	30.3	30.3	17.9	23.764	0	24.942	276250000	6	0.911951	-1.11315	-1.79691	sp|P10833|RRAS_MOUSE	sp|P10833|RRAS_MOUSE
>sp|P10852|4F2_MOUSE 4F2 cell-surface antigen heavy chain OS=Mus musculus OX=10090 GN=Slc3a2 PE=1 SV=1	P10852	Slc3a2	27.2688	25.9668	25.5757	26.429	28.9341	26.0946	29.0989	29.1853						16	16	16	39	39	39	58.336	0	257.37	8617600000	92	1.29121	2.01813	2.43027	sp|P10852|4F2_MOUSE	sp|P10852|4F2_MOUSE
>sp|P10922|H10_MOUSE Histone H1.0 OS=Mus musculus OX=10090 GN=H1f0 PE=2 SV=4	P10922	H1f0	27.6286	22.1159	30.1455	30.1396	25.017	22.5618	28.1451	27.0223						7	7	7	27.8	27.8	27.8	20.861	0	23.452	4536400000	47	0.346611	-1.82085	-0.807525	sp|P10922|H10_MOUSE	sp|P10922|H10_MOUSE
>sp|P10923|OSTP_MOUSE Osteopontin OS=Mus musculus OX=10090 GN=Spp1 PE=1 SV=1	P10923	Spp1	22.2153	23.3715	22.4786	24.0109	22.7345	23.5496	22.2379	21.3203						3	3	3	18.7	18.7	18.7	32.459	0	5.0785	17847000	5	0.393097	-0.558533	-0.896566	sp|P10923|OSTP_MOUSE	sp|P10923|OSTP_MOUSE
>sp|P11031|TCP4_MOUSE Activated RNA polymerase II transcriptional coactivator p15 OS=Mus musculus OX=10090 GN=Sub1 PE=1 SV=3	P11031	Sub1	27.8851	28.4423	29.7498	29.0204	29.2625	24.038	28.6232	28.0883						9	9	9	50.4	50.4	50.4	14.427	0	172.15	10762000000	80	0.460043	-1.2714	-1.02087	sp|P11031|TCP4_MOUSE	sp|P11031|TCP4_MOUSE
>sp|P11032|GRAA_MOUSE Granzyme A OS=Mus musculus OX=10090 GN=Gzma PE=1 SV=2	P11032	Gzma	21.7075	21.7535	24.0004	23.5376	22.482	23.4156	24.7716	26.7433						8	8	8	35	35	35	28.599	0	9.5739	248270000	14	0.709126	1.60335	1.457	sp|P11032|GRAA_MOUSE	sp|P11032|GRAA_MOUSE
>sp|P11087|CO1A1_MOUSE Collagen alpha-1(I) chain OS=Mus musculus OX=10090 GN=Col1a1 PE=1 SV=4	P11087	Col1a1	22.0873	22.7114	22.4624	21.6397	20.0425	23.91	24.5242	22.0959						1	1	1	1.2	1.2	1.2	138.03	0.0058867	1.5999	36495000	2	0.154649	0.417951	0.403728	sp|P11087|CO1A1_MOUSE	sp|P11087|CO1A1_MOUSE
>sp|P11103|PARP1_MOUSE Poly [ADP-ribose] polymerase 1 OS=Mus musculus OX=10090 GN=Parp1 PE=1 SV=3	P11103	Parp1	27.1907	25.663	26.7575	26.3819	27.9511	26.2911	27.52	27.8202						35	35	35	36.1	36.1	36.1	113.1	0	269.22	6382100000	143	0.913804	0.897318	1.79999	sp|P11103|PARP1_MOUSE	sp|P11103|PARP1_MOUSE
>sp|P11152|LIPL_MOUSE Lipoprotein lipase OS=Mus musculus OX=10090 GN=Lpl PE=1 SV=3	P11152	Lpl	20.7089	22.5147	22.4182	21.7637	21.0245	23.6488	22.7424	22.1056						6	6	6	15.4	15.4	15.4	53.109	0	33.176	210920000	13	0.325178	0.528938	0.765579	sp|P11152|LIPL_MOUSE	sp|P11152|LIPL_MOUSE
>sp|P11276|FINC_MOUSE Fibronectin OS=Mus musculus OX=10090 GN=Fn1 PE=1 SV=4	P11276	Fn1	29.832	29.4426	31.7662	31.6079	25.4639	24.1345	30.3548	29.2501						95	95	95	51.6	51.6	51.6	272.53	0	323.31	23799000000	589	1.09286	-3.36136	-2.09757	sp|P11276|FINC_MOUSE	sp|P11276|FINC_MOUSE
>sp|P11352|GPX1_MOUSE Glutathione peroxidase 1 OS=Mus musculus OX=10090 GN=Gpx1 PE=1 SV=2	P11352	Gpx1	30.6764	30.7536	31.6343	31.4135	31.1234	31.2535	32.1393	32.4407						16	16	16	79.6	79.6	79.6	22.329	0	323.31	70790000000	409	0.757016	0.61981	1.53795	sp|P11352|GPX1_MOUSE	sp|P11352|GPX1_MOUSE
>sp|P11404|FABPH_MOUSE Fatty acid-binding protein, heart OS=Mus musculus OX=10090 GN=Fabp3 PE=1 SV=5	P11404	Fabp3	21.7519	22.3899	23.4687	21.9822	20.3178	22.7526	24.8435	24.3648						3	3	3	21.1	21.1	21.1	14.819	0	8.5403	94522000	9	0.251658	0.671461	0.616523	sp|P11404|FABPH_MOUSE	sp|P11404|FABPH_MOUSE
>sp|P11438|LAMP1_MOUSE Lysosome-associated membrane glycoprotein 1 OS=Mus musculus OX=10090 GN=Lamp1 PE=1 SV=2	P11438	Lamp1	28.1745	21.4248	28.3012	28.4795	28.1448	23.2529	27.8427	28.1201						6	6	6	17.5	17.5	17.5	43.865	0	94.921	8662100000	63	0.0405408	0.245111	0.11674	sp|P11438|LAMP1_MOUSE	sp|P11438|LAMP1_MOUSE
>sp|P11440|CDK1_MOUSE Cyclin-dependent kinase 1 OS=Mus musculus OX=10090 GN=Cdk1 PE=1 SV=3	P11440	Cdk1	25.8667	22.4744	22.7092	22.8447	25.5184	23.6071	21.9554	20.9557						12	11	10	38	35.4	31.6	34.106	0	15.001	1247200000	25	0.137141	-0.464632	-0.362761	sp|P11440|CDK1_MOUSE	sp|P11440|CDK1_MOUSE
>sp|P11499|HS90B_MOUSE Heat shock protein HSP 90-beta OS=Mus musculus OX=10090 GN=Hsp90ab1 PE=1 SV=3	P11499	Hsp90ab1	32.8666	32.8083	28.261	28.4622	33.3217	32.6787	29.1283	29.003						54	52	35	63	63	47.7	83.28	0	323.31	226180000000	893	0.0914519	0.433405	0.251096	sp|P11499|HS90B_MOUSE	sp|P11499|HS90B_MOUSE
>sp|P11609|CD1D1_MOUSE Antigen-presenting glycoprotein CD1d1 OS=Mus musculus OX=10090 GN=Cd1d1 PE=1 SV=3;>sp|P11610|CD1D2_MOUSE Antigen-presenting glycoprotein CD1d2 OS=Mus musculus OX=10090 GN=Cd1d2 PE=1 SV=2	P11609	Cd1d1	22.4516	24.0645	21.9518	21.3643	21.3391	23.895	22.2114	22.6902						2	2	2	6.2	6.2	6.2	38.554	0.0017398	2.0457	54908000	4	0.0332142	0.0758834	0.0963597	sp|P11609|CD1D1_MOUSE;sp|P11610|CD1D2_MOUSE	sp|P11609|CD1D1_MOUSE;sp|P11610|CD1D2_MOUSE
>sp|P11672|NGAL_MOUSE Neutrophil gelatinase-associated lipocalin OS=Mus musculus OX=10090 GN=Lcn2 PE=1 SV=1	P11672	Lcn2	28.4008	22.0475	26.976	27.7407	27.8707	23.4021	27.0752	21.7105						7	7	7	30.5	30.5	30.5	22.875	0	28.519	9628600000	62	0.253113	-1.27664	-0.619561	sp|P11672|NGAL_MOUSE	sp|P11672|NGAL_MOUSE
>sp|P11679|K2C8_MOUSE Keratin, type II cytoskeletal 8 OS=Mus musculus OX=10090 GN=Krt8 PE=1 SV=4	P11679	Krt8	28.2272	22.6158	23.8169	23.2765	27.4558	23.6781	26.1582	25.7551						31	23	12	54.9	47.8	23.1	54.565	0	177.69	5314600000	58	0.371435	1.27769	0.855385	sp|P11679|K2C8_MOUSE;CON__Q9H552;CON__H-INV:HIT000292931;CON__H-INV:HIT000016045;CON__REFSEQ:XP_092267	sp|P11679|K2C8_MOUSE
>sp|P11680|PROP_MOUSE Properdin OS=Mus musculus OX=10090 GN=Cfp PE=2 SV=2	P11680	Cfp	26.9159	22.384	28.5203	28.0821	27.2029	23.4135	29.1448	29.1941						10	10	10	29.3	29.3	29.3	50.327	0	215.84	4239400000	102	0.149055	0.763246	0.390737	sp|P11680|PROP_MOUSE	sp|P11680|PROP_MOUSE
>sp|P11688|ITA5_MOUSE Integrin alpha-5 OS=Mus musculus OX=10090 GN=Itga5 PE=1 SV=3	P11688	Itga5	24.4893	22.8889	23.6107	24.7707	25.9661	23.362	25.5961	25.3829						15	15	15	17.7	17.7	17.7	115.04	0	22.021	1159200000	31	0.775529	1.13689	1.5691	sp|P11688|ITA5_MOUSE	sp|P11688|ITA5_MOUSE
>sp|P11714|CP2D9_MOUSE Cytochrome P450 2D9 OS=Mus musculus OX=10090 GN=Cyp2d9 PE=1 SV=2;>sp|P24457|CP2DB_MOUSE Cytochrome P450 2D11 OS=Mus musculus OX=10090 GN=Cyp2d11 PE=2 SV=2	P11714	Cyp2d9	21.9622	24.1845	22.82	21.5383	25.248	22.9032	23.5069	23.682						8	6	4	15.9	14.3	10.3	56.949	0	9.5348	351970000	12	0.777862	1.20879	1.57302	sp|P11714|CP2D9_MOUSE;sp|P24457|CP2DB_MOUSE	sp|P11714|CP2D9_MOUSE;sp|P24457|CP2DB_MOUSE
>sp|P11725|OTC_MOUSE Ornithine carbamoyltransferase, mitochondrial OS=Mus musculus OX=10090 GN=Otc PE=1 SV=1	P11725	Otc	28.5896	27.646	20.7629	21.8999	28.5359	25.9894	25.4991	24.6972						13	13	13	40.1	40.1	40.1	39.764	0	228.83	8833700000	84	0.281257	1.45583	0.677582	sp|P11725|OTC_MOUSE	sp|P11725|OTC_MOUSE
>sp|P11835|ITB2_MOUSE Integrin beta-2 OS=Mus musculus OX=10090 GN=Itgb2 PE=1 SV=2	P11835	Itgb2	30.9549	30.3077	28.6819	28.6675	30.4044	28.999	29.5847	29.9966						38	38	38	58.2	58.2	58.2	85.025	0	323.31	37949000000	411	0.0499977	0.0931449	0.142624	sp|P11835|ITB2_MOUSE	sp|P11835|ITB2_MOUSE
>sp|P11881|ITPR1_MOUSE Inositol 1,4,5-trisphosphate receptor type 1 OS=Mus musculus OX=10090 GN=Itpr1 PE=1 SV=2	P11881	Itpr1	25.4865	23.1815	22.9656	22.6368	24.2629	23.4522	21.9974	21.9301						11	11	11	4.5	4.5	4.5	313.16	0	60.911	755810000	19	0.322134	-0.656984	-0.759571	sp|P11881|ITPR1_MOUSE;sp|Q9Z329|ITPR2_MOUSE	sp|P11881|ITPR1_MOUSE
>sp|P11928|OAS1A_MOUSE 2-5-oligoadenylate synthase 1A OS=Mus musculus OX=10090 GN=Oas1a PE=1 SV=2	P11928	Oas1a	25.187	23.1644	23.3224	22.929	26.7799	23.2564	22.4592	24.5628						7	7	5	24	24	19.3	42.428	0	57.185	1777300000	28	0.229647	0.613919	0.57007	sp|P11928|OAS1A_MOUSE	sp|P11928|OAS1A_MOUSE
>sp|P11930|NUD19_MOUSE Nucleoside diphosphate-linked moiety X motif 19 OS=Mus musculus OX=10090 GN=Nudt19 PE=1 SV=2	P11930	Nudt19	21.195	23.7591	22.3245	22.0104	22.8363	23.1938	21.7622	21.3551						1	1	1	3.9	3.9	3.9	40.32	0.0044961	1.7335	6746200	2	0.0174221	-0.0354238	-0.0513964	sp|P11930|NUD19_MOUSE	sp|P11930|NUD19_MOUSE
>sp|P11983|TCPA_MOUSE T-complex protein 1 subunit alpha OS=Mus musculus OX=10090 GN=Tcp1 PE=1 SV=3	P11983	Tcp1	30.0001	29.6541	26.2909	25.7041	30.4416	28.8452	27.2882	27.2397						30	30	30	57.7	57.7	57.7	60.448	0	323.31	31140000000	231	0.153629	0.541409	0.401365	sp|P11983|TCPA_MOUSE	sp|P11983|TCPA_MOUSE
>sp|P12023|A4_MOUSE Amyloid-beta A4 protein OS=Mus musculus OX=10090 GN=App PE=1 SV=3	P12023	App	22.7989	22.8634	23.9773	21.7784	22.0651	23.4049	22.777	22.6249						5	5	5	7.4	7.4	7.4	86.721	0	13.568	199410000	7	0.0946168	-0.136519	-0.259077	sp|P12023|A4_MOUSE	sp|P12023|A4_MOUSE
>sp|P12246|SAMP_MOUSE Serum amyloid P-component OS=Mus musculus OX=10090 GN=Apcs PE=1 SV=2	P12246	Apcs	22.531	21.6806	21.8319	22.4599	21.2133	22.8119	22.4974	22.0185						1	1	1	8.9	8.9	8.9	26.247	0	8.9877	108890	1	0.00770848	0.0094142	0.0229856	sp|P12246|SAMP_MOUSE	sp|P12246|SAMP_MOUSE
>sp|P12265|BGLR_MOUSE Beta-glucuronidase OS=Mus musculus OX=10090 GN=Gusb PE=1 SV=2	P12265	Gusb	28.3206	27.8334	30.9178	31.2617	30.1985	28.7977	31.8292	31.1965						38	38	38	57.1	57.1	57.1	74.194	0	323.31	27577000000	565	0.362886	0.922091	0.838987	sp|P12265|BGLR_MOUSE	sp|P12265|BGLR_MOUSE
>sp|P12382|PFKAL_MOUSE ATP-dependent 6-phosphofructokinase, liver type OS=Mus musculus OX=10090 GN=Pfkl PE=1 SV=4	P12382	Pfkl	28.3917	26.5797	22.5376	22.6039	28.6795	22.7782	22.7364	22.014						22	20	18	38.7	35.1	32.6	85.359	0	287.16	8514700000	72	0.178067	-0.976237	-0.457161	sp|P12382|PFKAL_MOUSE	sp|P12382|PFKAL_MOUSE
>sp|P12388|PAI2_MOUSE Plasminogen activator inhibitor 2, macrophage OS=Mus musculus OX=10090 GN=Serpinb2 PE=1 SV=1	P12388	Serpinb2	22.2157	23.3925	22.5152	22.2285	24.8034	22.4862	21.8905	23.2304						9	9	9	28.2	28.2	28.2	46.291	0	90.232	295570000	10	0.316328	0.514599	0.748077	sp|P12388|PAI2_MOUSE	sp|P12388|PAI2_MOUSE
>sp|P12658|CALB1_MOUSE Calbindin OS=Mus musculus OX=10090 GN=Calb1 PE=1 SV=2;>sp|Q08331|CALB2_MOUSE Calretinin OS=Mus musculus OX=10090 GN=Calb2 PE=1 SV=3	P12658	Calb1	22.1564	22.8798	22.0124	22.4191	23.0456	23.7528	23.3851	21.1014						2	2	2	10.3	10.3	10.3	29.994	0.0044902	1.7245	97900000	3	0.307911	0.454264	0.731329	sp|P12658|CALB1_MOUSE;sp|Q08331|CALB2_MOUSE	sp|P12658|CALB1_MOUSE;sp|Q08331|CALB2_MOUSE
>sp|P12710|FABPL_MOUSE Fatty acid-binding protein, liver OS=Mus musculus OX=10090 GN=Fabp1 PE=1 SV=2	P12710	Fabp1	22.2108	25.3887	29.953	29.6921	27.1177	26.174	30.0255	29.1688						8	8	8	66.9	66.9	66.9	14.245	0	183.66	6419600000	110	0.261203	1.31038	0.636381	sp|P12710|FABPL_MOUSE	sp|P12710|FABPL_MOUSE
>sp|P12787|COX5A_MOUSE Cytochrome c oxidase subunit 5A, mitochondrial OS=Mus musculus OX=10090 GN=Cox5a PE=1 SV=2	P12787	Cox5a	30.4985	29.4901	29.6672	29.8527	28.7823	30.0085	29.437	30.1282						11	11	11	59.6	59.6	59.6	16.101	0	149.3	30944000000	123	0.322746	-0.288109	-0.76078	sp|P12787|COX5A_MOUSE	sp|P12787|COX5A_MOUSE
>sp|P12815|PDCD6_MOUSE Programmed cell death protein 6 OS=Mus musculus OX=10090 GN=Pdcd6 PE=1 SV=2	P12815	Pdcd6	20.6778	22.7868	21.7913	22.8399	22.4246	23.8686	22.1742	22.85						9	9	9	63.4	63.4	63.4	21.867	0	43.554	987010000	23	0.603089	0.805408	1.27514	sp|P12815|PDCD6_MOUSE	sp|P12815|PDCD6_MOUSE
>sp|P12970|RL7A_MOUSE 60S ribosomal protein L7a OS=Mus musculus OX=10090 GN=Rpl7a PE=1 SV=2	P12970	Rpl7a	31.0415	29.6971	31.7763	31.7449	30.1363	28.5778	30.6698	30.4243						22	22	22	57.5	57.5	57.5	29.976	0	279.2	40528000000	249	0.820087	-1.11291	-1.64378	sp|P12970|RL7A_MOUSE	sp|P12970|RL7A_MOUSE
>sp|P13439|UMPS_MOUSE Uridine 5-monophosphate synthase OS=Mus musculus OX=10090 GN=Umps PE=1 SV=3	P13439	Umps	27.9449	26.4784	25.7858	25.8762	26.9464	24.1181	28.2411	28.4227						19	19	19	47.2	47.2	47.2	52.292	0	323.31	7827200000	77	0.139941	0.410758	0.369373	sp|P13439|UMPS_MOUSE	sp|P13439|UMPS_MOUSE
>sp|P13597|ICAM1_MOUSE Intercellular adhesion molecule 1 OS=Mus musculus OX=10090 GN=Icam1 PE=1 SV=1	P13597	Icam1	21.9141	22.8491	20.6602	22.7736	21.9332	23.3819	22.2274	24.1216						6	6	6	14	14	14	58.844	0	17.111	479730000	12	0.562188	0.866786	1.20369	sp|P13597|ICAM1_MOUSE	sp|P13597|ICAM1_MOUSE
>sp|P13609|SRGN_MOUSE Serglycin OS=Mus musculus OX=10090 GN=Srgn PE=1 SV=1	P13609	Srgn	19.5347	21.9354	21.1408	22.3671	21.0098	22.0698	21.9517	22.4157						1	1	1	10.5	10.5	10.5	16.711	0.00081816	2.7363	131920000	6	0.390291	0.617267	0.89126	sp|P13609|SRGN_MOUSE	sp|P13609|SRGN_MOUSE
>sp|P13707|GPDA_MOUSE Glycerol-3-phosphate dehydrogenase [NAD(+)], cytoplasmic OS=Mus musculus OX=10090 GN=Gpd1 PE=1 SV=3	P13707	Gpd1	23.3914	23.0028	21.9039	22.0835	23.1347	23.3642	22.6528	22.4037						7	5	5	24.9	19.8	19.8	37.572	0	10.995	236100000	7	0.291645	0.29347	0.698661	sp|P13707|GPDA_MOUSE	sp|P13707|GPDA_MOUSE
>sp|P13808|B3A2_MOUSE Anion exchange protein 2 OS=Mus musculus OX=10090 GN=Slc4a2 PE=1 SV=1	P13808	Slc4a2	23.1136	22.6425	21.5077	22.4436	22.0581	23.8052	21.7706	22.8854						4	4	4	5.7	5.7	5.7	136.81	0	5.784	47325000	3	0.134783	0.202969	0.357171	sp|P13808|B3A2_MOUSE	sp|P13808|B3A2_MOUSE
>sp|P13864|DNMT1_MOUSE DNA (cytosine-5)-methyltransferase 1 OS=Mus musculus OX=10090 GN=Dnmt1 PE=1 SV=5	P13864	Dnmt1	29.0896	26.302	26.6319	26.1978	28.3268	23.3685	26.9061	27.331						51	51	51	33.1	33.1	33.1	183.19	0	279.69	9852300000	150	0.173805	-0.572235	-0.447546	sp|P13864|DNMT1_MOUSE	sp|P13864|DNMT1_MOUSE
>sp|P14069|S10A6_MOUSE Protein S100-A6 OS=Mus musculus OX=10090 GN=S100a6 PE=1 SV=3	P14069	S100a6	29.5106	22.7336	32.7746	32.6404	29.3596	23.6993	29.3969	30.5841						6	6	6	50.6	50.6	50.6	10.051	0	3.7261	30249000000	33	0.157513	-1.15483	-0.410345	sp|P14069|S10A6_MOUSE	sp|P14069|S10A6_MOUSE
>sp|P14094|AT1B1_MOUSE Sodium/potassium-transporting ATPase subunit beta-1 OS=Mus musculus OX=10090 GN=Atp1b1 PE=1 SV=1	P14094	Atp1b1	23.4112	21.894	23.1455	21.8295	23.0592	22.8593	22.7346	21.0597						4	4	4	16.1	16.1	16.1	35.194	0	4.1076	307520000	14	0.0828623	-0.141847	-0.229236	sp|P14094|AT1B1_MOUSE	sp|P14094|AT1B1_MOUSE
>sp|P14106|C1QB_MOUSE Complement C1q subcomponent subunit B OS=Mus musculus OX=10090 GN=C1qb PE=1 SV=2	P14106	C1qb	22.3809	22.7861	23.5495	24.6169	27.2581	22.2009	27.0727	27.4293						6	6	6	27.3	27.3	27.3	26.717	0	13.609	2644000000	28	1.00852	2.65687	1.95733	sp|P14106|C1QB_MOUSE	sp|P14106|C1QB_MOUSE
>sp|P14115|RL27A_MOUSE 60S ribosomal protein L27a OS=Mus musculus OX=10090 GN=Rpl27a PE=1 SV=5	P14115	Rpl27a	29.1735	23.2808	30.5149	30.0107	26.8912	24.295	26.101	26.7142						8	8	8	37.8	37.8	37.8	16.605	0	92.787	10458000000	93	0.595192	-2.2446	-1.26141	sp|P14115|RL27A_MOUSE	sp|P14115|RL27A_MOUSE
>sp|P14131|RS16_MOUSE 40S ribosomal protein S16 OS=Mus musculus OX=10090 GN=Rps16 PE=1 SV=4	P14131	Rps16	29.5213	29.04	30.5773	31.3419	28.8396	27.9717	29.5286	29.0026						13	13	13	63.7	63.7	63.7	16.445	0	74.288	25850000000	196	1.09552	-1.28454	-2.10199	sp|P14131|RS16_MOUSE	sp|P14131|RS16_MOUSE
>sp|P14152|MDHC_MOUSE Malate dehydrogenase, cytoplasmic OS=Mus musculus OX=10090 GN=Mdh1 PE=1 SV=3	P14152	Mdh1	29.0586	29.4978	27.4099	26.872	30.1841	29.9061	28.4722	29.154						13	13	13	43.1	43.1	43.1	36.511	0	323.31	28006000000	182	0.820649	1.21956	1.64472	sp|P14152|MDHC_MOUSE	sp|P14152|MDHC_MOUSE
>sp|P14206|RSSA_MOUSE 40S ribosomal protein SA OS=Mus musculus OX=10090 GN=Rpsa PE=1 SV=4	P14206	Rpsa	30.6037	31.163	29.2517	29.8412	31.2642	30.3753	30.803	30.9478						18	18	18	67.1	67.1	67.1	32.838	0	323.31	57595000000	242	0.663278	0.632648	1.37888	sp|P14206|RSSA_MOUSE	sp|P14206|RSSA_MOUSE
>sp|P14211|CALR_MOUSE Calreticulin OS=Mus musculus OX=10090 GN=Calr PE=1 SV=1	P14211	Calr	32.6298	29.8712	29.3098	29.4295	32.8766	28.778	29.9273	30.4421						26	26	26	66.8	66.8	66.8	47.994	0	323.31	151820000000	405	0.0594879	0.195939	0.168149	sp|P14211|CALR_MOUSE	sp|P14211|CALR_MOUSE
>sp|P14234|FGR_MOUSE Tyrosine-protein kinase Fgr OS=Mus musculus OX=10090 GN=Fgr PE=1 SV=2	P14234	Fgr	26.6089	23.6805	22.7236	22.6533	24.7772	22.9953	22.9292	20.1875						15	15	13	33.5	33.5	29.8	58.866	0	35.134	1501800000	26	0.395379	-1.19426	-0.900874	sp|P14234|FGR_MOUSE	sp|P14234|FGR_MOUSE
>sp|P14246|GTR2_MOUSE Solute carrier family 2, facilitated glucose transporter member 2 OS=Mus musculus OX=10090 GN=Slc2a2 PE=1 SV=3	P14246	Slc2a2	21.7249	23.5347	22.0401	23.1799	21.4335	22.9294	21.8066	20.9361						2	2	2	4.2	4.2	4.2	57.106	0.0053694	1.6472	52281000	2	0.6677	-0.843502	-1.38645	sp|P14246|GTR2_MOUSE	sp|P14246|GTR2_MOUSE
>sp|P14434|HA2B_MOUSE H-2 class II histocompatibility antigen, A-B alpha chain OS=Mus musculus OX=10090 GN=H2-Aa PE=1 SV=2;>sp|P14438|HA2U_MOUSE H-2 class II histocompatibility antigen, A-U alpha chain (Fragment) OS=Mus musculus OX=10090 GN=H2-Aa PE=1 SV=1	P14434	H2-Aa	24.8497	21.9643	22.7184	22.2618	28.58	22.8211	25.6436	25.9812						5	5	5	31.2	31.2	31.2	28.093	0	70.942	5166800000	22	1.08543	2.80789	2.08519	sp|P14434|HA2B_MOUSE;sp|P14438|HA2U_MOUSE;sp|P14437|HA2S_MOUSE;sp|P14436|HA2R_MOUSE;sp|P14435|HA2F_MOUSE;sp|P23150|HA2J_MOUSE;sp|P04228|HA2D_MOUSE;sp|P01910|HA2K_MOUSE;sp|P04227|HA2Q_MOUSE	sp|P14434|HA2B_MOUSE;sp|P14438|HA2U_MOUSE
>sp|P14483|HB2A_MOUSE H-2 class II histocompatibility antigen, A beta chain OS=Mus musculus OX=10090 GN=H2-Ab1 PE=1 SV=1;>sp|P06346|HB2F_MOUSE H-2 class II histocompatibility antigen, A-F beta chain (Fragment) OS=Mus musculus OX=10090 GN=H2-Ab1 PE=1 SV=1;>	P14483	H2-Ab1	23.8599	22.8291	22.875	22.259	29.6151	27.9426	23.6577	23.9634						11	11	7	45.7	45.7	22.6	30.128	0	256.45	5767100000	57	1.15873	3.33896	2.20746	sp|P14483|HB2A_MOUSE;sp|P06346|HB2F_MOUSE;sp|P06344|HB2U_MOUSE;sp|P06343|HB2K_MOUSE;sp|P06345|HB2S_MOUSE	sp|P14483|HB2A_MOUSE;sp|P06346|HB2F_MOUSE;sp|P06344|HB2U_MOUSE;sp|P06343|HB2K_MOUSE;sp|P06345|HB2S_MOUSE
>sp|P14576|SRP54_MOUSE Signal recognition particle 54 kDa protein OS=Mus musculus OX=10090 GN=Srp54 PE=1 SV=2	P14576	Srp54	26.134	23.0258	25.3779	25.8875	25.774	24.2669	22.5133	25.6543						19	19	19	38.5	38.5	38.5	55.72	0	61.879	1963600000	46	0.212009	-0.554177	-0.532139	sp|P14576|SRP54_MOUSE	sp|P14576|SRP54_MOUSE
>sp|P14685|PSMD3_MOUSE 26S proteasome non-ATPase regulatory subunit 3 OS=Mus musculus OX=10090 GN=Psmd3 PE=1 SV=3	P14685	Psmd3	29.2366	25.7487	25.093	25.9172	28.2963	25.9137	25.9237	25.007						29	29	29	60.4	60.4	60.4	60.718	0	174.97	9528200000	101	0.0651843	-0.213718	-0.183262	sp|P14685|PSMD3_MOUSE	sp|P14685|PSMD3_MOUSE
>sp|P14733|LMNB1_MOUSE Lamin-B1 OS=Mus musculus OX=10090 GN=Lmnb1 PE=1 SV=3	P14733	Lmnb1	32.057	31.2679	29.8599	29.3255	31.6601	30.463	30.01	29.8741						55	55	48	72.3	72.3	66.3	66.785	0	323.31	103350000000	532	0.0594732	-0.125773	-0.168109	sp|P14733|LMNB1_MOUSE	sp|P14733|LMNB1_MOUSE
>sp|P14824|ANXA6_MOUSE Annexin A6 OS=Mus musculus OX=10090 GN=Anxa6 PE=1 SV=3	P14824	Anxa6	31.3471	30.6442	29.8551	30.0764	31.5431	31.3424	30.0923	30.7586						57	57	56	72.8	72.8	72.8	75.884	0	323.31	84817000000	503	0.433658	0.453413	0.97237	sp|P14824|ANXA6_MOUSE	sp|P14824|ANXA6_MOUSE
>sp|P14869|RLA0_MOUSE 60S acidic ribosomal protein P0 OS=Mus musculus OX=10090 GN=Rplp0 PE=1 SV=3	P14869	Rplp0	29.5306	28.6099	28.0054	29.6284	29.9525	29.6347	28.459	28.3698						14	14	14	52.4	52.4	52.4	34.216	0	233.65	27616000000	165	0.105629	0.160436	0.286544	sp|P14869|RLA0_MOUSE	sp|P14869|RLA0_MOUSE
>sp|P14901|HMOX1_MOUSE Heme oxygenase 1 OS=Mus musculus OX=10090 GN=Hmox1 PE=1 SV=1	P14901	Hmox1	30.1891	28.6978	20.4812	27.2468	30.1733	24.333	27.2617	28.1425						16	16	16	66.1	66.1	66.1	32.928	0	163.61	29624000000	148	0.125319	0.823884	0.334559	sp|P14901|HMOX1_MOUSE	sp|P14901|HMOX1_MOUSE
>sp|P15066|JUND_MOUSE Transcription factor jun-D OS=Mus musculus OX=10090 GN=Jund PE=1 SV=1	P15066	Jund	20.6209	24.1466	22.4066	22.5011	21.1816	23.8797	23.2317	20.6565						2	2	2	10.3	10.3	10.3	34.904	0	3.9796	27024000	2	0.0605234	-0.181438	-0.170907	sp|P15066|JUND_MOUSE	sp|P15066|JUND_MOUSE
>sp|P15105|GLNA_MOUSE Glutamine synthetase OS=Mus musculus OX=10090 GN=Glul PE=1 SV=6	P15105	Glul	27.2521	21.4585	28.6664	28.0031	27.2842	22.4374	27.5612	27.6122						13	13	13	34.3	34.3	34.3	42.119	0	58.293	4277900000	68	0.0198041	-0.121325	-0.0582731	sp|P15105|GLNA_MOUSE	sp|P15105|GLNA_MOUSE
>sp|P15208|INSR_MOUSE Insulin receptor OS=Mus musculus OX=10090 GN=Insr PE=1 SV=2	P15208	Insr	21.3727	22.8001	21.4377	20.924	21.9724	23.3505	22.5203	21.1451						2	2	2	1.9	1.9	1.9	155.61	0	5.4839	46509000	4	0.446417	0.613423	0.995897	sp|P15208|INSR_MOUSE	sp|P15208|INSR_MOUSE
>sp|P15261|INGR1_MOUSE Interferon gamma receptor 1 OS=Mus musculus OX=10090 GN=Ifngr1 PE=1 SV=3	P15261	Ifngr1	21.2766	23.3683	22.9739	22.9444	21.9681	22.8373	21.9851	20.9598						4	4	4	16.1	16.1	16.1	52.343	0	24.317	87929000	7	0.541051	-0.703253	-1.16642	sp|P15261|INGR1_MOUSE	sp|P15261|INGR1_MOUSE
>sp|P15307|REL_MOUSE Proto-oncogene c-Rel OS=Mus musculus OX=10090 GN=Rel PE=1 SV=2	P15307	Rel	26.4361	21.2437	27.1137	26.7738	26.1149	23.01	25.9981	26.0587						15	15	13	36.8	36.8	33.7	64.959	0	142.4	2076400000	58	0.0206839	-0.0963693	-0.0608041	sp|P15307|REL_MOUSE	sp|P15307|REL_MOUSE
>sp|P15379|CD44_MOUSE CD44 antigen OS=Mus musculus OX=10090 GN=Cd44 PE=1 SV=3	P15379	Cd44	28.3051	28.4622	26.9695	27.1834	27.6976	23.6595	26.31	27.1142						6	6	6	7.1	7.1	7.1	85.616	0	115.2	9185300000	51	0.783409	-1.53471	-1.58233	sp|P15379|CD44_MOUSE	sp|P15379|CD44_MOUSE
>sp|P15532|NDKA_MOUSE Nucleoside diphosphate kinase A OS=Mus musculus OX=10090 GN=Nme1 PE=1 SV=1	P15532	Nme1	31.0946	31.2424	31.3969	31.4777	31.0901	29.8847	31.4689	31.5609						17	17	11	86.2	86.2	55.3	17.208	0	198.89	70123000000	315	0.324253	-0.301738	-0.763756	sp|P15532|NDKA_MOUSE	sp|P15532|NDKA_MOUSE
>sp|P15533|TR30A_MOUSE Tripartite motif-containing protein 30A OS=Mus musculus OX=10090 GN=Trim30a PE=1 SV=2	P15533	Trim30a	21.2148	23.0879	22.5312	23.379	20.9425	23.8096	22.1752	23.3226						4	4	4	7.9	7.9	7.9	57.329	0	5.023	510640000	14	0.00387701	0.00928068	0.0116108	sp|P15533|TR30A_MOUSE	sp|P15533|TR30A_MOUSE
>sp|P15626|GSTM2_MOUSE Glutathione S-transferase Mu 2 OS=Mus musculus OX=10090 GN=Gstm2 PE=1 SV=2	P15626	Gstm2	21.7303	22.6512	23.1581	21.1274	20.6019	22.5556	22.313	19.8457						7	3	2	35.3	18.8	13.8	25.716	0	4.4383	12895000	4	0.474085	-0.837689	-1.04644	sp|P15626|GSTM2_MOUSE	sp|P15626|GSTM2_MOUSE
>sp|P15702|LEUK_MOUSE Leukosialin OS=Mus musculus OX=10090 GN=Spn PE=1 SV=1	P15702	Spn	21.9357	20.9816	21.7567	24.3151	20.6437	23.1425	24.5761	25.4012						6	6	6	23.8	23.8	23.8	40.038	0	40.005	498240000	21	0.417387	1.19361	0.942153	sp|P15702|LEUK_MOUSE	sp|P15702|LEUK_MOUSE
>sp|P16015|CAH3_MOUSE Carbonic anhydrase 3 OS=Mus musculus OX=10090 GN=Ca3 PE=1 SV=3	P16015	Ca3	25.2879	23.4054	22.2425	22.565	25.7708	23.3014	24.3896	23.5659						11	11	11	54.2	54.2	54.2	29.366	0	73.022	1123100000	27	0.449544	0.881718	1.00164	sp|P16015|CAH3_MOUSE	sp|P16015|CAH3_MOUSE
>sp|P16045|LEG1_MOUSE Galectin-1 OS=Mus musculus OX=10090 GN=Lgals1 PE=1 SV=3	P16045	Lgals1	31.5538	30.5541	34.2919	34.3866	32.7777	31.8066	33.4006	33.2013						12	12	12	94.1	94.1	94.1	14.866	0	323.31	162530000000	714	0.0333528	0.0999465	0.0967479	sp|P16045|LEG1_MOUSE	sp|P16045|LEG1_MOUSE
>sp|P16110|LEG3_MOUSE Galectin-3 OS=Mus musculus OX=10090 GN=Lgals3 PE=1 SV=3	P16110	Lgals3	31.2177	30.5974	32.8425	32.0683	31.9978	30.605	32.5555	32.0611						12	12	12	41.7	41.7	41.7	27.515	0	301.89	116930000000	490	0.0681962	0.123342	0.191193	sp|P16110|LEG3_MOUSE	sp|P16110|LEG3_MOUSE
>sp|P16125|LDHB_MOUSE L-lactate dehydrogenase B chain OS=Mus musculus OX=10090 GN=Ldhb PE=1 SV=2	P16125	Ldhb	26.3776	25.0156	22.6728	22.2429	25.2621	23.3775	25.6521	25.8766						13	12	12	42.8	39.2	39.2	36.572	0	37.069	2003800000	37	0.369543	0.964818	0.851762	sp|P16125|LDHB_MOUSE	sp|P16125|LDHB_MOUSE
>sp|P16254|SRP14_MOUSE Signal recognition particle 14 kDa protein OS=Mus musculus OX=10090 GN=Srp14 PE=1 SV=1	P16254	Srp14	25.9716	22.9233	27.6133	27.4659	26.2665	22.9474	26.0058	26.1582						6	6	6	41.8	41.8	41.8	12.51	0	78.299	1682500000	47	0.188415	-0.649071	-0.480312	sp|P16254|SRP14_MOUSE	sp|P16254|SRP14_MOUSE
>sp|P16330|CN37_MOUSE 2,3-cyclic-nucleotide 3-phosphodiesterase OS=Mus musculus OX=10090 GN=Cnp PE=1 SV=3	P16330	Cnp	23.6014	23.3122	22.3256	21.5123	25.3509	23.3573	22.1835	20.5595						9	9	9	21.4	21.4	21.4	47.123	0	14.276	618260000	17	0.0552405	0.174931	0.156779	sp|P16330|CN37_MOUSE	sp|P16330|CN37_MOUSE
>sp|P16331|PH4H_MOUSE Phenylalanine-4-hydroxylase OS=Mus musculus OX=10090 GN=Pah PE=1 SV=4	P16331	Pah	21.758	22.7953	24.868	24.5085	20.2951	23.465	27.7332	26.6613						18	18	18	43.7	43.7	43.7	51.899	0	125.65	1035300000	66	0.23263	1.0562	0.576423	sp|P16331|PH4H_MOUSE	sp|P16331|PH4H_MOUSE
>sp|P16406|AMPE_MOUSE Glutamyl aminopeptidase OS=Mus musculus OX=10090 GN=Enpep PE=1 SV=1	P16406	Enpep	21.2215	23.6892	21.758	22.2942	20.2989	23.6699	22.8453	19.4938						7	7	7	9.4	9.4	9.4	107.96	0	11.133	127440000	5	0.237693	-0.663758	-0.587161	sp|P16406|AMPE_MOUSE	sp|P16406|AMPE_MOUSE
>sp|P16460|ASSY_MOUSE Argininosuccinate synthase OS=Mus musculus OX=10090 GN=Ass1 PE=1 SV=1	P16460	Ass1	30.1714	29.0875	25.1014	25.7798	29.2156	27.6371	26.3157	26.8404						23	23	23	52.9	52.9	52.9	46.584	0	323.31	22061000000	147	0.00792937	-0.0328422	-0.0236384	sp|P16460|ASSY_MOUSE	sp|P16460|ASSY_MOUSE
>sp|P16546|SPTN1_MOUSE Spectrin alpha chain, non-erythrocytic 1 OS=Mus musculus OX=10090 GN=Sptan1 PE=1 SV=4	P16546	Sptan1	30.59	29.3459	28.0872	27.5461	30.2242	28.9162	28.3217	28.5255						134	134	133	62	62	61.5	284.59	0	323.31	33128000000	503	0.0454402	0.104568	0.130208	sp|P16546|SPTN1_MOUSE	sp|P16546|SPTN1_MOUSE
>sp|P16675|PPGB_MOUSE Lysosomal protective protein OS=Mus musculus OX=10090 GN=Ctsa PE=1 SV=1	P16675	Ctsa	28.8094	28.9973	29.2135	29.4553	30.5915	28.1808	30.2202	30.2586						16	16	16	35.7	35.7	35.7	53.844	0	323.31	26562000000	322	0.57283	0.693905	1.22236	sp|P16675|PPGB_MOUSE	sp|P16675|PPGB_MOUSE
>sp|P16858|G3P_MOUSE Glyceraldehyde-3-phosphate dehydrogenase OS=Mus musculus OX=10090 GN=Gapdh PE=1 SV=2	P16858	Gapdh	33.4945	33.147	31.9844	31.835	33.5437	33.3919	32.1714	32.4112						22	22	20	71.8	71.8	65.5	35.81	0	323.31	321410000000	911	0.192918	0.264309	0.490304	sp|P16858|G3P_MOUSE	sp|P16858|G3P_MOUSE
>sp|P16879|FES_MOUSE Tyrosine-protein kinase Fes/Fps OS=Mus musculus OX=10090 GN=Fes PE=1 SV=2	P16879	Fes	26.2182	23.1499	25.2997	21.8826	25.6877	23.7098	25.5824	20.829						19	19	19	26.3	26.3	26.3	93.778	0	44.865	2031500000	43	0.0428387	-0.185368	-0.123072	sp|P16879|FES_MOUSE;sp|P70451|FER_MOUSE	sp|P16879|FES_MOUSE
>sp|P16951|ATF2_MOUSE Cyclic AMP-dependent transcription factor ATF-2 OS=Mus musculus OX=10090 GN=Atf2 PE=1 SV=2	P16951	Atf2	21.9828	23.9528	22.1651	22.9724	22.122	24.0384	22.7736	21.1948						4	3	3	13.3	11.1	11.1	52.297	0	4.4704	24763000	4	0.117532	-0.236084	-0.315732	sp|P16951|ATF2_MOUSE	sp|P16951|ATF2_MOUSE
>sp|P17047|LAMP2_MOUSE Lysosome-associated membrane glycoprotein 2 OS=Mus musculus OX=10090 GN=Lamp2 PE=1 SV=2	P17047	Lamp2	28.138	27.4854	28.5424	28.778	28.8547	24.0667	29.7252	29.3229						8	8	8	18.6	18.6	18.6	45.681	0	115.27	11846000000	91	0.0640805	-0.243566	-0.180345	sp|P17047|LAMP2_MOUSE	sp|P17047|LAMP2_MOUSE
>sp|P17095|HMGA1_MOUSE High mobility group protein HMG-I/HMG-Y OS=Mus musculus OX=10090 GN=Hmga1 PE=1 SV=4	P17095	Hmga1	24.7312	23.0209	26.6749	26.1163	23.7084	23.5344	27.0512	25.8522						4	4	4	23.4	23.4	23.4	11.614	0	19.522	1102800000	48	0.0288748	-0.0993032	-0.084149	sp|P17095|HMGA1_MOUSE	sp|P17095|HMGA1_MOUSE
>sp|P17156|HSP72_MOUSE Heat shock-related 70 kDa protein 2 OS=Mus musculus OX=10090 GN=Hspa2 PE=1 SV=2	P17156	Hspa2	21.0145	22.5406	21.4991	22.469	22.3099	22.2878	22.033	20.7161						17	3	3	23.1	6.3	6.3	69.641	0.00082559	2.8549	47796000	3	0.0284349	-0.0441251	-0.0829053	sp|P17156|HSP72_MOUSE	sp|P17156|HSP72_MOUSE
>sp|P17182|ENOA_MOUSE Alpha-enolase OS=Mus musculus OX=10090 GN=Eno1 PE=1 SV=3	P17182	Eno1	32.8964	32.7814	32.1265	31.7522	33.1861	32.844	31.9205	32.1447						32	32	27	79.3	79.3	60.4	47.14	0	323.31	247580000000	835	0.125681	0.134685	0.335429	sp|P17182|ENOA_MOUSE	sp|P17182|ENOA_MOUSE
>sp|P17225|PTBP1_MOUSE Polypyrimidine tract-binding protein 1 OS=Mus musculus OX=10090 GN=Ptbp1 PE=1 SV=2	P17225	Ptbp1	30.012	28.6452	30.5954	30.9068	30.1428	28.8202	30.6352	30.3813						16	13	13	56.2	51.4	51.4	56.477	0	323.31	30354000000	248	0.0238375	-0.0449324	-0.069839	sp|P17225|PTBP1_MOUSE;sp|B2RU80|PTPRB_MOUSE	sp|P17225|PTBP1_MOUSE
>sp|P17426|AP2A1_MOUSE AP-2 complex subunit alpha-1 OS=Mus musculus OX=10090 GN=Ap2a1 PE=1 SV=1	P17426	Ap2a1	25.5752	25.3043	24.6293	25.4714	26.202	22.9439	26.4754	26.9943						32	21	21	38.3	25.7	25.7	107.66	0	108.5	2156400000	69	0.167749	0.408846	0.433802	sp|P17426|AP2A1_MOUSE	sp|P17426|AP2A1_MOUSE
>sp|P17427|AP2A2_MOUSE AP-2 complex subunit alpha-2 OS=Mus musculus OX=10090 GN=Ap2a2 PE=1 SV=2	P17427	Ap2a2	29.1525	27.0083	26.4107	26.3678	30.0347	26.0485	27.4861	27.0429						42	42	31	53.1	53.1	40	104.02	0	323.31	17727000000	208	0.148693	0.418217	0.389895	sp|P17427|AP2A2_MOUSE	sp|P17427|AP2A2_MOUSE
>sp|P17433|SPI1_MOUSE Transcription factor PU.1 OS=Mus musculus OX=10090 GN=Spi1 PE=1 SV=2	P17433	Spi1	24.8978	22.2853	21.373	23.3841	20.4993	23.3825	21.7817	20.8313						6	6	6	22.4	22.4	22.4	31.349	0	59.881	550830000	14	0.655813	-1.36135	-1.36609	sp|P17433|SPI1_MOUSE	sp|P17433|SPI1_MOUSE
>sp|P17439|GLCM_MOUSE Glucosylceramidase OS=Mus musculus OX=10090 GN=Gba PE=1 SV=1	P17439	Gba	24.1651	22.2696	23.9028	22.8214	26.1104	22.8478	25.2684	24.1131						9	9	9	17.1	17.1	17.1	57.621	0	19.162	1211100000	33	0.761022	1.29519	1.5447	sp|P17439|GLCM_MOUSE	sp|P17439|GLCM_MOUSE
>sp|P17563|SBP1_MOUSE Methanethiol oxidase OS=Mus musculus OX=10090 GN=Selenbp1 PE=1 SV=2;>sp|Q63836|SBP2_MOUSE Selenium-binding protein 2 OS=Mus musculus OX=10090 GN=Selenbp2 PE=1 SV=2	P17563	Selenbp1	28.2502	26.0804	27.5997	26.9853	27.8216	22.8426	26.9269	27.0537						28	28	28	67.6	67.6	67.6	52.513	0	199.18	6791900000	115	0.383726	-1.06767	-0.878813	sp|P17563|SBP1_MOUSE;sp|Q63836|SBP2_MOUSE	sp|P17563|SBP1_MOUSE;sp|Q63836|SBP2_MOUSE
>sp|P17710|HXK1_MOUSE Hexokinase-1 OS=Mus musculus OX=10090 GN=Hk1 PE=1 SV=3	P17710	Hk1	26.9514	21.1988	22.7239	22.058	26.8542	22.0361	22.319	21.8621						27	23	20	31.9	28.9	26.5	108.3	0	84.74	2611400000	45	0.00666482	0.0348716	0.0198968	sp|P17710|HXK1_MOUSE	sp|P17710|HXK1_MOUSE
>sp|P17717|UDB17_MOUSE UDP-glucuronosyltransferase 2B17 OS=Mus musculus OX=10090 GN=Ugt2b17 PE=1 SV=1	P17717	Ugt2b17	27.425	22.665	22.8267	23.9522	23.272	22.9509	23.9096	23.5826						10	9	9	22.1	19.8	19.8	60.855	0	23.087	2301200000	39	0.292468	-0.788472	-0.700325	sp|P17717|UDB17_MOUSE	sp|P17717|UDB17_MOUSE
>sp|P17742|PPIA_MOUSE Peptidyl-prolyl cis-trans isomerase A OS=Mus musculus OX=10090 GN=Ppia PE=1 SV=2	P17742	Ppia	33.1909	31.7614	33.1835	32.7769	33.6343	31.7857	32.857	33.035						14	14	14	81.1	81.1	81.1	17.971	0	323.31	265420000000	663	0.0696838	0.0997744	0.195094	sp|P17742|PPIA_MOUSE	sp|P17742|PPIA_MOUSE
>sp|P17751|TPIS_MOUSE Triosephosphate isomerase OS=Mus musculus OX=10090 GN=Tpi1 PE=1 SV=4	P17751	Tpi1	31.7147	31.5437	30.6853	30.5561	31.4668	31.1519	31.0581	31.3778						16	16	16	71.6	71.6	71.6	32.191	0	319.53	87018000000	376	0.174093	0.138695	0.448198	sp|P17751|TPIS_MOUSE	sp|P17751|TPIS_MOUSE
>sp|P17809|GTR1_MOUSE Solute carrier family 2, facilitated glucose transporter member 1 OS=Mus musculus OX=10090 GN=Slc2a1 PE=1 SV=4	P17809	Slc2a1	24.0999	22.837	22.1405	22.869	21.6637	23.5318	21.8808	20.6076						5	5	5	10.8	10.8	10.8	53.984	0	4.1951	205380000	7	0.711821	-1.06564	-1.46157	sp|P17809|GTR1_MOUSE	sp|P17809|GTR1_MOUSE
>sp|P17879|HS71B_MOUSE Heat shock 70 kDa protein 1B OS=Mus musculus OX=10090 GN=Hspa1b PE=1 SV=3	P17879	Hspa1b	23.3494	23.6202	23.5043	22.1476	20.8116	23.207	24.6338	22.9748						22	17	1	43.6	34.7	4.4	70.175	0	64.35	791130000	29	0.106759	-0.248592	-0.289337	sp|P17879|HS71B_MOUSE	sp|P17879|HS71B_MOUSE
>sp|P17897|LYZ1_MOUSE Lysozyme C-1 OS=Mus musculus OX=10090 GN=Lyz1 PE=1 SV=1	P17897	Lyz1	24.5505	22.5973	26.607	27.1546	24.3647	23.8251	25.2884	26.3979						7	2	2	37.8	19.6	19.6	16.794	0	88.385	868360000	28	0.0785856	-0.258303	-0.218238	sp|P17897|LYZ1_MOUSE	sp|P17897|LYZ1_MOUSE
>sp|P17918|PCNA_MOUSE Proliferating cell nuclear antigen OS=Mus musculus OX=10090 GN=Pcna PE=1 SV=2	P17918	Pcna	29.9546	26.1929	26.5498	26.9247	30.3259	26.4089	27.9294	28.0147						15	15	15	72.4	72.4	72.4	28.785	0	323.31	26155000000	126	0.266138	0.764214	0.646586	sp|P17918|PCNA_MOUSE	sp|P17918|PCNA_MOUSE
>sp|P18052|PTPRA_MOUSE Receptor-type tyrosine-protein phosphatase alpha OS=Mus musculus OX=10090 GN=Ptpra PE=1 SV=3	P18052	Ptpra	20.9938	22.93	21.6155	23.1742	23.6385	24.1065	22.1687	21.0399						3	1	1	5.5	2.4	2.4	93.696	0	3.936	190560000	3	0.263296	0.560036	0.640715	sp|P18052|PTPRA_MOUSE	sp|P18052|PTPRA_MOUSE
>sp|P18155|MTDC_MOUSE Bifunctional methylenetetrahydrofolate dehydrogenase/cyclohydrolase, mitochondrial OS=Mus musculus OX=10090 GN=Mthfd2 PE=1 SV=1	P18155	Mthfd2	22.6537	22.6506	22.0957	21.8497	21.4583	23.7162	22.2365	21.4856						4	4	4	16.9	16.9	16.9	37.863	0	7.0362	83025000	2	0.0548961	-0.0882816	-0.155854	sp|P18155|MTDC_MOUSE	sp|P18155|MTDC_MOUSE
>sp|P18181|CD48_MOUSE CD48 antigen OS=Mus musculus OX=10090 GN=Cd48 PE=1 SV=1	P18181	Cd48	27.1515	23.1125	26.3484	26.0619	27.053	23.3297	26.757	27.3015						10	10	10	40	40	40	27.383	0	82.213	5000500000	67	0.129176	0.441708	0.343808	sp|P18181|CD48_MOUSE	sp|P18181|CD48_MOUSE
>sp|P18337|LYAM1_MOUSE L-selectin OS=Mus musculus OX=10090 GN=Sell PE=1 SV=1	P18337	Sell	21.61	22.6013	24.3253	24.4204	20.0601	22.5639	22.2406	23.1486						4	4	4	13.2	13.2	13.2	42.288	0	6.5457	99996000	11	0.60899	-1.23592	-1.28538	sp|P18337|LYAM1_MOUSE	sp|P18337|LYAM1_MOUSE
>sp|P18528|HVM57_MOUSE Ig heavy chain V region 6.96 OS=Mus musculus OX=10090 PE=4 SV=1	P18528		20.4106	22.9258	22.3129	24.0575	22.2251	22.3672	22.4708	22.3868						2	2	2	19.4	19.4	19.4	11.007	0.000625	2.9768	1276800000	2	0.0288153	-0.0642209	-0.0839809	sp|P18528|HVM57_MOUSE	sp|P18528|HVM57_MOUSE
>sp|P18572|BASI_MOUSE Basigin OS=Mus musculus OX=10090 GN=Bsg PE=1 SV=2	P18572	Bsg	24.6201	24.5857	22.8256	21.5843	25.0564	23.9955	20.767	21.9386						4	4	4	12.9	12.9	12.9	42.444	0	10.144	769360000	17	0.144894	-0.46456	-0.381014	sp|P18572|BASI_MOUSE	sp|P18572|BASI_MOUSE
>sp|P18608|HMGN1_MOUSE Non-histone chromosomal protein HMG-14 OS=Mus musculus OX=10090 GN=Hmgn1 PE=1 SV=2	P18608	Hmgn1	21.683	22.9178	22.4588	25.5782	21.5712	24.1407	25.4837	22.4198						2	2	2	34.4	34.4	34.4	10.152	0	71.332	135720000	11	0.0718573	0.24436	0.200777	sp|P18608|HMGN1_MOUSE	sp|P18608|HMGN1_MOUSE
>sp|P18653|KS6A1_MOUSE Ribosomal protein S6 kinase alpha-1 OS=Mus musculus OX=10090 GN=Rps6ka1 PE=1 SV=1	P18653	Rps6ka1	29.3126	26.7847	26.2656	26.5592	29.0077	26.6633	25.7076	26.1448						30	30	21	49.4	49.4	36.5	81.594	0	323.31	13550000000	161	0.129244	-0.349724	-0.343972	sp|P18653|KS6A1_MOUSE;sp|Q60592|MAST2_MOUSE;sp|Q811L6|MAST4_MOUSE	sp|P18653|KS6A1_MOUSE
>sp|P18654|KS6A3_MOUSE Ribosomal protein S6 kinase alpha-3 OS=Mus musculus OX=10090 GN=Rps6ka3 PE=1 SV=2	P18654	Rps6ka3	26.7138	25.212	24.2623	21.4795	27.8904	24.6663	23.4701	25.2398						29	21	20	47	35.8	34.2	83.693	0	111.61	3769700000	64	0.254787	0.89971	0.623052	sp|P18654|KS6A3_MOUSE;sp|Q7TPS0|KS6A6_MOUSE	sp|P18654|KS6A3_MOUSE
>sp|P19096|FAS_MOUSE Fatty acid synthase OS=Mus musculus OX=10090 GN=Fasn PE=1 SV=2	P19096	Fasn	29.0627	28.3237	30.1426	29.7874	28.51	27.1645	27.5519	28.7619						58	58	58	32.2	32.2	32.2	272.43	0	254.05	12576000000	199	1.27399	-1.33203	-2.40113	sp|P19096|FAS_MOUSE	sp|P19096|FAS_MOUSE
>sp|P19157|GSTP1_MOUSE Glutathione S-transferase P 1 OS=Mus musculus OX=10090 GN=Gstp1 PE=1 SV=2;>sp|P46425|GSTP2_MOUSE Glutathione S-transferase P 2 OS=Mus musculus OX=10090 GN=Gstp2 PE=1 SV=2	P19157	Gstp1	28.6824	28.7777	28.9963	28.4564	29.7164	27.6508	28.1698	28.3862						11	11	11	66.2	66.2	66.2	23.609	0	323.31	17172000000	114	0.218025	-0.247402	-0.545151	sp|P19157|GSTP1_MOUSE;sp|P46425|GSTP2_MOUSE	sp|P19157|GSTP1_MOUSE;sp|P46425|GSTP2_MOUSE
>sp|P19221|THRB_MOUSE Prothrombin OS=Mus musculus OX=10090 GN=F2 PE=1 SV=1	P19221	F2	21.6329	22.3366	22.9396	23.204	20.9161	23.0597	21.7509	21.562						8	6	6	16.3	13.8	13.8	70.268	0	4.8611	477950000	5	0.583076	-0.706113	-1.24029	sp|P19221|THRB_MOUSE	sp|P19221|THRB_MOUSE
>sp|P19536|COX5B_MOUSE Cytochrome c oxidase subunit 5B, mitochondrial OS=Mus musculus OX=10090 GN=Cox5b PE=1 SV=1	P19536	Cox5b	29.5931	23.9401	29.2758	29.2187	29.3939	23.5146	28.0933	28.0182						9	9	9	58.6	58.6	58.6	13.813	0	104.1	19370000000	96	0.153898	-0.751915	-0.401989	sp|P19536|COX5B_MOUSE	sp|P19536|COX5B_MOUSE
>sp|P19639|GSTM3_MOUSE Glutathione S-transferase Mu 3 OS=Mus musculus OX=10090 GN=Gstm3 PE=1 SV=2	P19639	Gstm3	21.4896	23.4017	21.3911	21.8245	21.6796	23.5428	22.6586	21.1389						6	2	1	28.4	9.6	5.5	25.701	0.0011936	2.3785	33517000	1	0.120211	0.228271	0.322231	sp|P19639|GSTM3_MOUSE	sp|P19639|GSTM3_MOUSE
>sp|P19783|COX41_MOUSE Cytochrome c oxidase subunit 4 isoform 1, mitochondrial OS=Mus musculus OX=10090 GN=Cox4i1 PE=1 SV=2	P19783	Cox4i1	28.843	27.7737	26.9967	27.1338	27.9425	27.7458	21.971	25.6901						12	12	12	55.6	55.6	55.6	19.53	0	81.273	10427000000	81	0.60416	-1.84945	-1.277	sp|P19783|COX41_MOUSE	sp|P19783|COX41_MOUSE
>sp|P19973|LSP1_MOUSE Lymphocyte-specific protein 1 OS=Mus musculus OX=10090 GN=Lsp1 PE=1 SV=2	P19973	Lsp1	31.0308	31.4214	33.919	34.2318	30.4024	31.2166	32.6615	32.7072						23	23	23	78.5	78.5	78.5	36.713	0	323.31	108940000000	859	0.395122	-0.903805	-0.90039	sp|P19973|LSP1_MOUSE	sp|P19973|LSP1_MOUSE
>sp|P20029|BIP_MOUSE Endoplasmic reticulum chaperone BiP OS=Mus musculus OX=10090 GN=Hspa5 PE=1 SV=3	P20029	Hspa5	32.4721	33.0532	30.626	30.534	32.9808	33.0905	31.6497	31.8974						48	46	46	62.4	60.8	60.8	72.421	0	323.31	222010000000	1006	0.443889	0.733279	0.991247	sp|P20029|BIP_MOUSE	sp|P20029|BIP_MOUSE
>sp|P20060|HEXB_MOUSE Beta-hexosaminidase subunit beta OS=Mus musculus OX=10090 GN=Hexb PE=1 SV=2	P20060	Hexb	27.5347	27.1199	27.3823	27.0945	29.5557	27.0877	28.375	28.6926						22	22	22	38.4	38.4	38.4	61.115	0	106.32	13110000000	154	1.14896	1.14491	2.19112	sp|P20060|HEXB_MOUSE	sp|P20060|HEXB_MOUSE
>sp|P20065|TYB4_MOUSE Thymosin beta-4 OS=Mus musculus OX=10090 GN=Tmsb4x PE=1 SV=1	P20065	Tmsb4x	30.9929	25.9178	32.1023	32.5805	32.8308	26.3191	29.7502	29.6245						7	7	6	50	50	50	5.6794	0	323.31	84475000000	305	0.143803	-0.767219	-0.378458	sp|P20065|TYB4_MOUSE	sp|P20065|TYB4_MOUSE
>sp|P20108|PRDX3_MOUSE Thioredoxin-dependent peroxide reductase, mitochondrial OS=Mus musculus OX=10090 GN=Prdx3 PE=1 SV=1	P20108	Prdx3	27.1993	23.0191	27.5515	27.8596	27.3361	26.54	28.1341	28.4239						8	8	8	47.9	47.9	47.9	28.127	0	68.869	5309500000	96	0.442947	1.20118	0.989513	sp|P20108|PRDX3_MOUSE	sp|P20108|PRDX3_MOUSE
>sp|P20152|VIME_MOUSE Vimentin OS=Mus musculus OX=10090 GN=Vim PE=1 SV=3	P20152	Vim	34.7985	33.8994	32.3355	32.2617	34.8859	33.0944	32.8147	32.6173						60	60	55	89.5	89.5	83.7	53.687	0	323.31	594310000000	1229	0.0121945	0.0292797	0.0361812	sp|P20152|VIME_MOUSE;sp|P31001|DESM_MOUSE;sp|P15331|PERI_MOUSE;sp|P08553|NFM_MOUSE;sp|P03995|GFAP_MOUSE;CON__Q61726;CON__O43790;CON__Q6NT21;CON__P78385;sp|Q6IMF0|KRT87_MOUSE;CON__Q14533;sp|Q9Z2T6|KRT85_MOUSE;CON__P78386;sp|P08551|NFL_MOUSE	sp|P20152|VIME_MOUSE
>sp|P20491|FCERG_MOUSE High affinity immunoglobulin epsilon receptor subunit gamma OS=Mus musculus OX=10090 GN=Fcer1g PE=1 SV=1	P20491	Fcer1g	27.1129	23.0625	21.5305	21.9466	26.8558	22.7254	21.9509	20.9955						4	4	4	32.6	32.6	32.6	9.6523	0	36.725	2956700000	29	0.0545863	-0.281245	-0.155021	sp|P20491|FCERG_MOUSE	sp|P20491|FCERG_MOUSE
>sp|P20664|PRI1_MOUSE DNA primase small subunit OS=Mus musculus OX=10090 GN=Prim1 PE=1 SV=1	P20664	Prim1	24.0763	22.75	22.0998	22.6836	21.8249	23.4465	22.721	20.7687						7	7	7	21.1	21.1	21.1	49.295	0	7.1173	268760000	12	0.447697	-0.712148	-0.998249	sp|P20664|PRI1_MOUSE	sp|P20664|PRI1_MOUSE
>sp|P20852|CP2A5_MOUSE Cytochrome P450 2A5 OS=Mus musculus OX=10090 GN=Cyp2a5 PE=2 SV=1;>sp|P15392|CP2A4_MOUSE Cytochrome P450 2A4 OS=Mus musculus OX=10090 GN=Cyp2a4 PE=2 SV=3	P20852	Cyp2a5	23.8514	22.1465	24.1347	21.7421	21.9422	23.4985	22.5324	22.3622						6	6	4	11.1	11.1	9.5	56.74	0	3.9341	125000000	9	0.226059	-0.38486	-0.562408	sp|P20852|CP2A5_MOUSE;sp|P15392|CP2A4_MOUSE	sp|P20852|CP2A5_MOUSE;sp|P15392|CP2A4_MOUSE
>sp|P20918|PLMN_MOUSE Plasminogen OS=Mus musculus OX=10090 GN=Plg PE=1 SV=3	P20918	Plg	25.5555	22.2556	30.1541	29.9738	28.4951	23.4515	30.7034	30.5705						36	36	34	58.4	58.4	56.3	90.807	0	323.31	9962900000	314	0.205677	1.32041	0.518356	sp|P20918|PLMN_MOUSE	sp|P20918|PLMN_MOUSE
>sp|P21107|TPM3_MOUSE Tropomyosin alpha-3 chain OS=Mus musculus OX=10090 GN=Tpm3 PE=1 SV=3	P21107	Tpm3	31.9497	30.7304	31.17	30.2592	31.7342	30.8241	31.9533	31.6024						22	21	13	50.2	50.2	33.7	32.994	0	323.31	85766000000	317	0.532516	0.501146	1.15129	sp|P21107|TPM3_MOUSE	sp|P21107|TPM3_MOUSE
>sp|P21126|UBL4A_MOUSE Ubiquitin-like protein 4A OS=Mus musculus OX=10090 GN=Ubl4a PE=1 SV=1	P21126	Ubl4a	25.4733	22.8783	25.9054	25.0881	24.6212	24.3265	25.3881	25.3753						9	9	9	62.4	62.4	62.4	17.8	0	22.281	1256300000	31	0.0439765	0.0915365	0.126197	sp|P21126|UBL4A_MOUSE	sp|P21126|UBL4A_MOUSE
>sp|P21278|GNA11_MOUSE Guanine nucleotide-binding protein subunit alpha-11 OS=Mus musculus OX=10090 GN=Gna11 PE=1 SV=1	P21278	Gna11	22.1222	23.1629	21.3285	21.51	20.6518	24.403	19.8843	21.6511						5	1	1	15.9	4.2	4.2	42.024	0.0030309	1.8714	17023000	1	0.135189	-0.383328	-0.358134	sp|P21278|GNA11_MOUSE	sp|P21278|GNA11_MOUSE
>sp|P21279|GNAQ_MOUSE Guanine nucleotide-binding protein G(q) subunit alpha OS=Mus musculus OX=10090 GN=Gnaq PE=1 SV=4	P21279	Gnaq	22.6405	23.4479	22.4203	21.3464	24.5523	23.5651	21.2931	18.9862						10	9	6	33.4	31.2	21.7	42.158	0	20.448	301840000	10	0.101866	-0.364585	-0.27721	sp|P21279|GNAQ_MOUSE;sp|P30677|GNA14_MOUSE	sp|P21279|GNAQ_MOUSE
>sp|P21447|MDR1A_MOUSE Multidrug resistance protein 1A OS=Mus musculus OX=10090 GN=Abcb1a PE=1 SV=3;>sp|P06795|MDR1B_MOUSE Multidrug resistance protein 1B OS=Mus musculus OX=10090 GN=Abcb1b PE=1 SV=1	P21447	Abcb1a	22.9113	23.5168	21.5602	23.103	23.4934	22.6126	22.9905	20.3305						3	2	1	2.4	1.7	0.6	140.64	0	4.3878	224710000	5	0.201416	-0.416065	-0.509031	sp|P21447|MDR1A_MOUSE;sp|P06795|MDR1B_MOUSE	sp|P21447|MDR1A_MOUSE;sp|P06795|MDR1B_MOUSE
>sp|P21460|CYTC_MOUSE Cystatin-C OS=Mus musculus OX=10090 GN=Cst3 PE=1 SV=2	P21460	Cst3	25.0087	22.7941	26.3508	25.8412	25.844	23.6764	25.521	25.7871						4	4	4	32.9	32.9	32.9	15.531	0	21.657	1313200000	28	0.0800239	0.20842	0.221945	sp|P21460|CYTC_MOUSE	sp|P21460|CYTC_MOUSE
>sp|P21550|ENOB_MOUSE Beta-enolase OS=Mus musculus OX=10090 GN=Eno3 PE=1 SV=3	P21550	Eno3	21.742	21.5425	22.3667	22.3013	21.3725	23.7246	21.746	24.5613						8	4	4	30.2	14.3	14.3	47.024	0	18.499	869740000	7	0.495252	0.862997	1.0847	sp|P21550|ENOB_MOUSE	sp|P21550|ENOB_MOUSE
>sp|P21619|LMNB2_MOUSE Lamin-B2 OS=Mus musculus OX=10090 GN=Lmnb2 PE=1 SV=2	P21619	Lmnb2	28.5346	22.6157	22.3467	25.3509	27.9311	23.1715	26.6972	25.5656						39	32	32	64.9	59.1	59.1	67.317	0	138.99	6530600000	120	0.26318	1.12939	0.640475	sp|P21619|LMNB2_MOUSE	sp|P21619|LMNB2_MOUSE
>sp|P21765|GPX5_MOUSE Epididymal secretory glutathione peroxidase OS=Mus musculus OX=10090 GN=Gpx5 PE=2 SV=3;>sp|P46412|GPX3_MOUSE Glutathione peroxidase 3 OS=Mus musculus OX=10090 GN=Gpx3 PE=1 SV=2	P21765	Gpx5	21.9475	23.2032	22.9707	21.7324	20.4373	23.9469	21.9981	22.0958						1	1	1	5.4	5.4	5.4	25.392	0.0013643	2.1232	136700000	6	0.164692	-0.343892	-0.426826	sp|P21765|GPX5_MOUSE;sp|P46412|GPX3_MOUSE	sp|P21765|GPX5_MOUSE;sp|P46412|GPX3_MOUSE
>sp|P21855|CD72_MOUSE B-cell differentiation antigen CD72 OS=Mus musculus OX=10090 GN=Cd72 PE=1 SV=2	P21855	Cd72	20.6294	23.199	20.9316	23.1948	21.9796	23.7409	21.3449	23.9838						1	1	1	2.8	2.8	2.8	40.347	0.0017258	1.9557	42466000	2	0.347692	0.773609	0.809626	sp|P21855|CD72_MOUSE	sp|P21855|CD72_MOUSE
>sp|P21958|TAP1_MOUSE Antigen peptide transporter 1 OS=Mus musculus OX=10090 GN=Tap1 PE=1 SV=3	P21958	Tap1	20.3322	24.2006	21.1095	21.3695	21.0472	23.7176	24.9337	25.1471						7	7	7	13	13	13	78.863	0	69.428	584780000	22	0.762584	1.95845	1.54733	sp|P21958|TAP1_MOUSE	sp|P21958|TAP1_MOUSE
>sp|P21981|TGM2_MOUSE Protein-glutamine gamma-glutamyltransferase 2 OS=Mus musculus OX=10090 GN=Tgm2 PE=1 SV=4	P21981	Tgm2	29.4279	29.6052	26.3143	26.8602	31.4697	29.7634	29.7466	29.6068						35	35	34	60.5	60.5	59.5	77.06	0	323.31	42853000000	297	1.1414	2.09471	2.17851	sp|P21981|TGM2_MOUSE	sp|P21981|TGM2_MOUSE
>sp|P21995|EMB_MOUSE Embigin OS=Mus musculus OX=10090 GN=Emb PE=1 SV=2	P21995	Emb	26.6403	22.896	21.6445	21.8545	25.7095	22.8818	21.9445	22.1644						7	7	7	19.1	19.1	19.1	37.064	0	14.98	1971100000	17	0.0196461	-0.0837688	-0.0578179	sp|P21995|EMB_MOUSE	sp|P21995|EMB_MOUSE
>sp|P22315|HEMH_MOUSE Ferrochelatase, mitochondrial OS=Mus musculus OX=10090 GN=Fech PE=1 SV=2	P22315	Fech	25.764	22.9296	21.0594	22.1152	25.0601	23.4013	20.7731	21.564						6	6	6	18.1	18.1	18.1	47.13	0	39.178	987920000	18	0.0685435	-0.267422	-0.192104	sp|P22315|HEMH_MOUSE	sp|P22315|HEMH_MOUSE
>sp|P22366|MYD88_MOUSE Myeloid differentiation primary response protein MyD88 OS=Mus musculus OX=10090 GN=Myd88 PE=1 SV=3	P22366	Myd88	24.3184	22.1788	22.3392	21.7261	24.1571	23.1987	20.9768	21.6469						6	6	6	26	26	26	33.753	0	20.35	402030000	12	0.0556279	-0.145771	-0.15782	sp|P22366|MYD88_MOUSE	sp|P22366|MYD88_MOUSE
>sp|P22437|PGH1_MOUSE Prostaglandin G/H synthase 1 OS=Mus musculus OX=10090 GN=Ptgs1 PE=1 SV=1	P22437	Ptgs1	21.4745	23.1192	20.8577	21.4094	21.5867	22.987	26.3162	26.231						11	11	11	20.6	20.6	20.6	69.042	0	26.943	791310000	22	1.03424	2.56501	2.00006	sp|P22437|PGH1_MOUSE;sp|Q05769|PGH2_MOUSE	sp|P22437|PGH1_MOUSE
>sp|P22599|A1AT2_MOUSE Alpha-1-antitrypsin 1-2 OS=Mus musculus OX=10090 GN=Serpina1b PE=1 SV=2	P22599	Serpina1b	20.0347	22.1724	24.1269	24.8434	21.7612	23.0116	25.0025	25.5874						15	4	4	39.7	8.7	8.7	45.974	0	104.05	650840000	19	0.317018	1.04631	0.749446	sp|P22599|A1AT2_MOUSE	sp|P22599|A1AT2_MOUSE
>sp|P22682|CBL_MOUSE E3 ubiquitin-protein ligase CBL OS=Mus musculus OX=10090 GN=Cbl PE=1 SV=3	P22682	Cbl	27.5213	27.1471	29.1181	29.0456	27.0825	27.4867	28.6779	28.4375						34	34	33	50.6	50.6	49.7	100.56	0	201.93	5810700000	187	0.175243	-0.28684	-0.450795	sp|P22682|CBL_MOUSE	sp|P22682|CBL_MOUSE
>sp|P22892|AP1G1_MOUSE AP-1 complex subunit gamma-1 OS=Mus musculus OX=10090 GN=Ap1g1 PE=1 SV=3	P22892	Ap1g1	27.7355	25.6287	21.5517	21.9701	27.3157	26.0153	24.8837	20.0975						23	23	22	29.7	29.7	28.8	91.349	0	73.862	4477100000	70	0.0581863	0.356543	0.164674	sp|P22892|AP1G1_MOUSE	sp|P22892|AP1G1_MOUSE
>sp|P22893|TTP_MOUSE mRNA decay activator protein ZFP36 OS=Mus musculus OX=10090 GN=Zfp36 PE=1 SV=1	P22893	Zfp36	21.7833	22.4389	24.7753	22.5892	21.4851	23.8908	21.5726	20.2053						7	6	6	26.3	24.1	24.1	33.613	0	8.9108	40583000	13	0.504816	-1.10819	-1.10188	sp|P22893|TTP_MOUSE	sp|P22893|TTP_MOUSE
>sp|P22907|HEM3_MOUSE Porphobilinogen deaminase OS=Mus musculus OX=10090 GN=Hmbs PE=1 SV=2	P22907	Hmbs	25.4178	22.68	26.1212	26.4436	25.4527	23.5552	25.4348	24.4631						12	12	12	38	38	38	39.344	0	23.714	1096900000	36	0.176416	-0.439209	-0.453441	sp|P22907|HEM3_MOUSE	sp|P22907|HEM3_MOUSE
>sp|P23116|EIF3A_MOUSE Eukaryotic translation initiation factor 3 subunit A OS=Mus musculus OX=10090 GN=Eif3a PE=1 SV=5	P23116	Eif3a	30.481	28.2108	25.9722	26.6454	30.3586	26.1546	27.4236	26.8801						65	65	65	43	43	43	161.93	0	323.31	30429000000	315	0.0311209	-0.123158	-0.0904825	sp|P23116|EIF3A_MOUSE	sp|P23116|EIF3A_MOUSE
>sp|P23198|CBX3_MOUSE Chromobox protein homolog 3 OS=Mus musculus OX=10090 GN=Cbx3 PE=1 SV=2	P23198	Cbx3	28.6343	20.98	29.2923	29.0307	29.6412	22.4842	28.4943	28.2786						7	5	5	36.6	21.3	21.3	20.855	0	96.111	14353000000	45	0.0321742	0.240246	0.093443	sp|P23198|CBX3_MOUSE	sp|P23198|CBX3_MOUSE
>sp|P23492|PNPH_MOUSE Purine nucleoside phosphorylase OS=Mus musculus OX=10090 GN=Pnp PE=1 SV=2	P23492	Pnp	30.0161	31.4274	27.1705	28.2464	29.9826	30.9292	27.284	27.9444						18	18	18	75.1	75.1	75.1	32.277	0	323.31	41082000000	251	0.049615	-0.180008	-0.141586	sp|P23492|PNPH_MOUSE	sp|P23492|PNPH_MOUSE
>sp|P23506|PIMT_MOUSE Protein-L-isoaspartate(D-aspartate) O-methyltransferase OS=Mus musculus OX=10090 GN=Pcmt1 PE=1 SV=3	P23506	Pcmt1	27.1153	22.3164	27.6278	27.8731	27.4293	23.9169	27.6944	28.2549						11	11	11	61.2	61.2	61.2	24.634	0	290.3	4393900000	70	0.135819	0.590722	0.359629	sp|P23506|PIMT_MOUSE	sp|P23506|PIMT_MOUSE
>sp|P23591|FCL_MOUSE GDP-L-fucose synthase OS=Mus musculus OX=10090 GN=Tsta3 PE=1 SV=3	P23591	Tsta3	20.0268	24.1824	24.1784	22.0066	22.4675	24.7314	23.6663	23.8492						11	11	11	42.4	42.4	42.4	35.877	0	87.402	1677700000	27	0.437851	1.08009	0.980117	sp|P23591|FCL_MOUSE	sp|P23591|FCL_MOUSE
>sp|P23611|IRF8_MOUSE Interferon regulatory factor 8 OS=Mus musculus OX=10090 GN=Irf8 PE=1 SV=1	P23611	Irf8	23.7591	23.2944	23.503	23.0819	24.0238	23.1034	22.0323	21.0471						8	8	8	19.8	19.8	19.8	48.237	0	11.09	367010000	15	0.615268	-0.857931	-1.29625	sp|P23611|IRF8_MOUSE	sp|P23611|IRF8_MOUSE
>sp|P23708|NFYA_MOUSE Nuclear transcription factor Y subunit alpha OS=Mus musculus OX=10090 GN=Nfya PE=1 SV=2	P23708	Nfya	22.2687	22.9711	22.8942	22.4133	22.1477	23.7865	23.2765	21.6544						3	3	3	12.1	12.1	12.1	36.778	0	10.386	129080000	10	0.053501	0.0794406	0.152098	sp|P23708|NFYA_MOUSE	sp|P23708|NFYA_MOUSE
>sp|P23780|BGAL_MOUSE Beta-galactosidase OS=Mus musculus OX=10090 GN=Glb1 PE=1 SV=1	P23780	Glb1	24.5957	21.7186	25.2987	26.0674	27.7578	26.7273	26.1147	26.1813						17	17	16	34.2	34.2	32.3	73.12	0	59.636	3225800000	64	1.16931	2.27517	2.22515	sp|P23780|BGAL_MOUSE	sp|P23780|BGAL_MOUSE
>sp|P23906|IRF2_MOUSE Interferon regulatory factor 2 OS=Mus musculus OX=10090 GN=Irf2 PE=1 SV=1	P23906	Irf2	22.5252	22.3912	22.2363	21.8882	23.1166	23.7793	20.8542	22.982						3	3	3	11.5	11.5	11.5	39.452	0	4.0723	95564000	6	0.268627	0.422796	0.651715	sp|P23906|IRF2_MOUSE	sp|P23906|IRF2_MOUSE
>sp|P23949|TISD_MOUSE mRNA decay activator protein ZFP36L2 OS=Mus musculus OX=10090 GN=Zfp36l2 PE=1 SV=2	P23949	Zfp36l2	25.1493	22.6072	26.0471	25.0324	23.7534	23.1418	24.868	24.8322						12	12	11	33.5	33.5	31.6	50.069	0	72.291	555420000	40	0.272332	-0.560152	-0.65933	sp|P23949|TISD_MOUSE;sp|P23950|TISB_MOUSE;sp|Q5ISE2|Z36L3_MOUSE	sp|P23949|TISD_MOUSE
>sp|P24063|ITAL_MOUSE Integrin alpha-L OS=Mus musculus OX=10090 GN=Itgal PE=1 SV=2	P24063	Itgal	28.421	27.8525	27.5347	27.7795	28.474	27.1468	28.3479	28.6243						31	31	31	32.2	32.2	32.2	128.33	0	303.7	12580000000	214	0.267517	0.251322	0.649427	sp|P24063|ITAL_MOUSE	sp|P24063|ITAL_MOUSE
>sp|P24270|CATA_MOUSE Catalase OS=Mus musculus OX=10090 GN=Cat PE=1 SV=4	P24270	Cat	30.2679	27.5888	28.5849	28.144	30.6161	28.9432	30.2367	30.1066						34	34	34	70	70	70	59.795	0	323.31	39387000000	355	1.00524	1.32925	1.95189	sp|P24270|CATA_MOUSE	sp|P24270|CATA_MOUSE
>sp|P24369|PPIB_MOUSE Peptidyl-prolyl cis-trans isomerase B OS=Mus musculus OX=10090 GN=Ppib PE=1 SV=2	P24369	Ppib	30.6209	29.7953	29.207	28.9394	30.7091	29.1073	29.572	29.6661						18	18	18	67.1	67.1	67.1	23.713	0	197.03	40297000000	232	0.0888552	0.122977	0.244519	sp|P24369|PPIB_MOUSE	sp|P24369|PPIB_MOUSE
>sp|P24456|CP2DA_MOUSE Cytochrome P450 2D10 OS=Mus musculus OX=10090 GN=Cyp2d10 PE=1 SV=2	P24456	Cyp2d10	24.8946	22.6086	22.46	22.3904	21.192	22.6203	23.0104	20.2499						7	3	3	12.5	6.9	6.9	57.233	0	3.2984	394870000	6	0.735275	-1.32027	-1.50128	sp|P24456|CP2DA_MOUSE	sp|P24456|CP2DA_MOUSE
>sp|P24527|LKHA4_MOUSE Leukotriene A-4 hydrolase OS=Mus musculus OX=10090 GN=Lta4h PE=1 SV=4	P24527	Lta4h	30.9571	30.1622	27.0961	27.4379	30.6048	31.0646	27.6493	28.0889						38	38	38	63.3	63.3	63.3	69.05	0	323.31	48083000000	356	0.126721	0.438575	0.337926	sp|P24527|LKHA4_MOUSE	sp|P24527|LKHA4_MOUSE
>sp|P24547|IMDH2_MOUSE Inosine-5-monophosphate dehydrogenase 2 OS=Mus musculus OX=10090 GN=Impdh2 PE=1 SV=2	P24547	Impdh2	28.3145	27.0149	27.3566	26.7623	27.8665	25.0552	28.5298	28.5462						24	24	23	52.7	52.7	51.2	55.814	0	266.2	8572200000	153	0.0538722	0.13732	0.153098	sp|P24547|IMDH2_MOUSE	sp|P24547|IMDH2_MOUSE
>sp|P24549|AL1A1_MOUSE Retinal dehydrogenase 1 OS=Mus musculus OX=10090 GN=Aldh1a1 PE=1 SV=5	P24549	Aldh1a1	24.3045	24.009	24.7993	23.5987	24.7265	23.5485	25.5896	25.1501						13	11	11	32.1	30.3	30.3	54.467	0	47.518	597440000	41	0.524711	0.575807	1.13742	sp|P24549|AL1A1_MOUSE;sp|O35945|AL1A7_MOUSE	sp|P24549|AL1A1_MOUSE
>sp|P24638|PPAL_MOUSE Lysosomal acid phosphatase OS=Mus musculus OX=10090 GN=Acp2 PE=1 SV=2	P24638	Acp2	21.3685	23.5248	21.6929	20.7996	21.5152	23.9542	24.6989	24.6482						7	7	7	14.7	14.7	14.7	48.508	0	9.793	382290000	11	1.00364	1.85768	1.94922	sp|P24638|PPAL_MOUSE	sp|P24638|PPAL_MOUSE
>sp|P24668|MPRD_MOUSE Cation-dependent mannose-6-phosphate receptor OS=Mus musculus OX=10090 GN=M6pr PE=1 SV=1	P24668	M6pr	26.599	26.1665	28.8839	28.9737	27.8657	22.6385	26.9025	26.4424						8	8	8	30.2	30.2	30.2	31.172	0	136.77	7577700000	86	0.583196	-1.69351	-1.24049	sp|P24668|MPRD_MOUSE	sp|P24668|MPRD_MOUSE
>sp|P24788|CD11B_MOUSE Cyclin-dependent kinase 11B OS=Mus musculus OX=10090 GN=Cdk11b PE=1 SV=2	P24788	Cdk11b	25.274	22.6743	22.3617	22.7854	25.0903	22.9204	21.3842	25.2667						10	10	10	13.6	13.6	13.6	91.512	0	11.579	1106700000	25	0.128182	0.391582	0.34143	sp|P24788|CD11B_MOUSE;sp|Q64434|PTK6_MOUSE	sp|P24788|CD11B_MOUSE
>sp|P25085|IL1RA_MOUSE Interleukin-1 receptor antagonist protein OS=Mus musculus OX=10090 GN=Il1rn PE=2 SV=1	P25085	Il1rn	23.3639	23.7824	27.1139	28.8302	23.8862	23.2028	27.0788	26.8609						6	6	6	56.7	56.7	56.7	20.274	0	55.706	1122900000	47	0.115698	-0.515399	-0.311265	sp|P25085|IL1RA_MOUSE	sp|P25085|IL1RA_MOUSE
>sp|P25118|TNR1A_MOUSE Tumor necrosis factor receptor superfamily member 1A OS=Mus musculus OX=10090 GN=Tnfrsf1a PE=1 SV=1	P25118	Tnfrsf1a	19.9036	22.9412	21.7372	22.9645	21.1638	24.2768	23.29	18.7078						1	1	1	3.1	3.1	3.1	50.13	0.0050242	1.6873	765110	1	0.00633625	-0.0270581	-0.0189229	sp|P25118|TNR1A_MOUSE	sp|P25118|TNR1A_MOUSE
>sp|P25119|TNR1B_MOUSE Tumor necrosis factor receptor superfamily member 1B OS=Mus musculus OX=10090 GN=Tnfrsf1b PE=2 SV=1	P25119	Tnfrsf1b	19.9939	22.8756	23.0466	22.8426	22.2082	23.6374	22.2171	21.6537						4	4	4	14.8	14.8	14.8	50.319	0	16.401	58755000	8	0.104075	0.239422	0.282694	sp|P25119|TNR1B_MOUSE	sp|P25119|TNR1B_MOUSE
>sp|P25206|MCM3_MOUSE DNA replication licensing factor MCM3 OS=Mus musculus OX=10090 GN=Mcm3 PE=1 SV=2	P25206	Mcm3	28.9985	28.5674	26.37	24.751	28.5095	24.9482	26.2362	26.6835						40	40	40	55	55	55	91.545	0	323.31	12208000000	144	0.182683	-0.577368	-0.467521	sp|P25206|MCM3_MOUSE	sp|P25206|MCM3_MOUSE
>sp|P25425|PO2F1_MOUSE POU domain, class 2, transcription factor 1 OS=Mus musculus OX=10090 GN=Pou2f1 PE=1 SV=3	P25425	Pou2f1	22.0002	22.1653	25.7437	25.3161	22.3083	22.364	26.0283	25.8838						7	7	4	12.5	12.5	7.8	79.546	0	47.597	373690000	41	0.085085	0.339783	0.234921	sp|P25425|PO2F1_MOUSE	sp|P25425|PO2F1_MOUSE
>sp|P25444|RS2_MOUSE 40S ribosomal protein S2 OS=Mus musculus OX=10090 GN=Rps2 PE=1 SV=3	P25444	Rps2	29.8285	29.1487	31.3261	31.4363	30.0871	27.7567	30.753	30.8252						17	17	17	55.6	55.6	55.6	31.231	0	109.62	48956000000	279	0.260036	-0.579407	-0.633961	sp|P25444|RS2_MOUSE	sp|P25444|RS2_MOUSE
>sp|P25688|URIC_MOUSE Uricase OS=Mus musculus OX=10090 GN=Uox PE=1 SV=2	P25688	Uox	29.6723	26.1057	22.6868	21.2185	29.6141	27.2734	24.9615	24.9058						21	21	21	65.3	65.3	65.3	35.039	0	323.31	19021000000	106	0.345795	1.76788	0.80594	sp|P25688|URIC_MOUSE	sp|P25688|URIC_MOUSE
>sp|P25799|NFKB1_MOUSE Nuclear factor NF-kappa-B p105 subunit OS=Mus musculus OX=10090 GN=Nfkb1 PE=1 SV=2	P25799	Nfkb1	26.9643	22.3304	25.3152	26.3861	27.1855	24.6125	25.9868	26.6389						22	22	22	30	30	30	105.61	0	196.98	3696000000	74	0.30817	0.856914	0.731846	sp|P25799|NFKB1_MOUSE	sp|P25799|NFKB1_MOUSE
>sp|P25911|LYN_MOUSE Tyrosine-protein kinase Lyn OS=Mus musculus OX=10090 GN=Lyn PE=1 SV=4	P25911	Lyn	28.3889	26.5727	21.8822	21.7431	26.2848	24.9788	22.8026	24.8491						19	19	17	43.2	43.2	41.6	58.812	0	63.711	4740300000	56	0.0152107	0.0821185	0.0449808	sp|P25911|LYN_MOUSE;sp|P16277|BLK_MOUSE	sp|P25911|LYN_MOUSE
>sp|P25976|UBF1_MOUSE Nucleolar transcription factor 1 OS=Mus musculus OX=10090 GN=Ubtf PE=1 SV=1	P25976	Ubtf	27.5646	24.9593	27.2829	27.1683	26.1988	23.5304	26.2096	26.099						21	21	21	28	28	28	89.508	0	66.277	3175000000	87	0.665681	-1.23433	-1.38299	sp|P25976|UBF1_MOUSE	sp|P25976|UBF1_MOUSE
>sp|P26011|ITB7_MOUSE Integrin beta-7 OS=Mus musculus OX=10090 GN=Itgb7 PE=1 SV=2	P26011	Itgb7	25.1536	23.4721	22.7167	25.5255	20.8965	23.8798	22.0563	21.5267						10	10	10	14.9	14.9	14.9	87.411	0	32.065	552710000	18	1.20886	-2.12716	-2.29145	sp|P26011|ITB7_MOUSE	sp|P26011|ITB7_MOUSE
>sp|P26039|TLN1_MOUSE Talin-1 OS=Mus musculus OX=10090 GN=Tln1 PE=1 SV=2	P26039	Tln1	33.6395	33.5909	34.2011	34.232	33.5294	33.334	33.9752	34.0843						153	153	136	70.8	70.8	65.6	269.82	0	323.31	373430000000	2932	0.313498	-0.185114	-0.742457	sp|P26039|TLN1_MOUSE	sp|P26039|TLN1_MOUSE
>sp|P26040|EZRI_MOUSE Ezrin OS=Mus musculus OX=10090 GN=Ezr PE=1 SV=3	P26040	Ezr	28.7807	26.8747	27.9451	28.0899	29.0363	27.0056	27.772	28.2311						32	20	19	48.8	34.8	33.3	69.406	0	203.89	13822000000	105	0.053808	0.0886292	0.152925	sp|P26040|EZRI_MOUSE	sp|P26040|EZRI_MOUSE
>sp|P26041|MOES_MOUSE Moesin OS=Mus musculus OX=10090 GN=Msn PE=1 SV=3	P26041	Msn	33.1052	32.2056	31.3747	30.6912	33.1815	32.2924	32.5748	32.4081						55	55	41	73.8	73.8	57.2	67.766	0	323.31	242030000000	783	0.663542	0.770026	1.37933	sp|P26041|MOES_MOUSE	sp|P26041|MOES_MOUSE
>sp|P26043|RADI_MOUSE Radixin OS=Mus musculus OX=10090 GN=Rdx PE=1 SV=3	P26043	Rdx	27.8297	23.0305	28.2513	27.0344	28.2503	26.6327	29.1622	28.6515						31	16	16	44.4	26.4	26.4	68.542	0	198.06	8099100000	93	0.586224	1.63772	1.24578	sp|P26043|RADI_MOUSE	sp|P26043|RADI_MOUSE
>sp|P26150|3BHS3_MOUSE 3 beta-hydroxysteroid dehydrogenase/Delta 5-->4-isomerase type 3 OS=Mus musculus OX=10090 GN=Hsd3b3 PE=1 SV=3;>sp|P26149|3BHS2_MOUSE 3 beta-hydroxysteroid dehydrogenase/Delta 5-->4-isomerase type 2 OS=Mus musculus OX=10090 GN=Hsd3b2	P26150	Hsd3b3	21.1154	22.8153	21.5515	23.2401	21.3478	23.9096	21.9503	21.1634						2	2	1	7	7	2.4	42.031	0	11.214	48596000	3	0.0377296	-0.0878177	-0.108955	sp|P26150|3BHS3_MOUSE;sp|P26149|3BHS2_MOUSE;sp|O35469|3BHS6_MOUSE	sp|P26150|3BHS3_MOUSE;sp|P26149|3BHS2_MOUSE;sp|O35469|3BHS6_MOUSE
>sp|P26151|FCGR1_MOUSE High affinity immunoglobulin gamma Fc receptor I OS=Mus musculus OX=10090 GN=Fcgr1 PE=1 SV=1	P26151	Fcgr1	20.9673	23.6865	21.0291	21.6867	19.8268	23.474	23.8192	23.7789						7	7	7	19.1	19.1	19.1	44.887	0	29.049	802430000	16	0.322968	0.882291	0.761218	sp|P26151|FCGR1_MOUSE	sp|P26151|FCGR1_MOUSE
>sp|P26231|CTNA1_MOUSE Catenin alpha-1 OS=Mus musculus OX=10090 GN=Ctnna1 PE=1 SV=1	P26231	Ctnna1	24.2042	22.7193	23.3536	22.3647	26.4326	23.1874	25.3082	25.4024						18	18	12	27.3	27.3	19.6	100.11	0	57.183	1153200000	28	1.28977	1.92218	2.42784	sp|P26231|CTNA1_MOUSE;REV__sp|Q9JMB1|THEG_MOUSE;sp|Q65CL1|CTNA3_MOUSE	sp|P26231|CTNA1_MOUSE
>sp|P26323|FLI1_MOUSE Friend leukemia integration 1 transcription factor OS=Mus musculus OX=10090 GN=Fli1 PE=1 SV=1	P26323	Fli1	25.9889	21.804	27.7408	27.7859	26.0512	23.1433	27.6879	27.2319						15	15	15	47.1	47.1	47.1	51.001	0	147.84	2164300000	74	0.0396647	0.198655	0.114318	sp|P26323|FLI1_MOUSE	sp|P26323|FLI1_MOUSE
>sp|P26350|PTMA_MOUSE Prothymosin alpha OS=Mus musculus OX=10090 GN=Ptma PE=1 SV=2	P26350	Ptma	27.7873	29.4792	28.302	29.8157	27.9332	30.0237	29.3677	28.7222						8	8	8	38.7	38.7	38.7	12.254	0	153.19	12732000000	283	0.0920827	0.165634	0.25269	sp|P26350|PTMA_MOUSE	sp|P26350|PTMA_MOUSE
>sp|P26369|U2AF2_MOUSE Splicing factor U2AF 65 kDa subunit OS=Mus musculus OX=10090 GN=U2af2 PE=1 SV=3	P26369	U2af2	29.1628	28.6136	29.2778	29.3552	28.6366	27.992	29.2898	29.1139						14	14	14	41.9	41.9	41.9	53.516	0	293.12	13232000000	184	0.46345	-0.344263	-1.02708	sp|P26369|U2AF2_MOUSE	sp|P26369|U2AF2_MOUSE
>sp|P26443|DHE3_MOUSE Glutamate dehydrogenase 1, mitochondrial OS=Mus musculus OX=10090 GN=Glud1 PE=1 SV=1	P26443	Glud1	31.5377	30.5413	29.4035	29.6455	31.0552	28.9387	30.541	30.6876						35	35	35	65.8	65.8	65.8	61.336	0	323.31	77800000000	492	0.0118008	0.0236115	0.0350283	sp|P26443|DHE3_MOUSE	sp|P26443|DHE3_MOUSE
>sp|P26450|P85A_MOUSE Phosphatidylinositol 3-kinase regulatory subunit alpha OS=Mus musculus OX=10090 GN=Pik3r1 PE=1 SV=2	P26450	Pik3r1	24.9655	22.5002	22.1655	22.2328	25.0962	22.8042	21.5531	20.1864						12	11	10	21	20	18.5	83.516	0	22.477	751590000	15	0.174225	-0.55601	-0.448496	sp|P26450|P85A_MOUSE;sp|Q64143|P55G_MOUSE	sp|P26450|P85A_MOUSE
>sp|P26516|PSMD7_MOUSE 26S proteasome non-ATPase regulatory subunit 7 OS=Mus musculus OX=10090 GN=Psmd7 PE=1 SV=2	P26516	Psmd7	28.7324	24.0335	23.9862	25.8814	28.5306	23.7678	25.3586	25.6157						12	12	12	47.4	47.4	47.4	36.539	0	183.15	9547000000	55	0.0370399	0.159811	0.107038	sp|P26516|PSMD7_MOUSE	sp|P26516|PSMD7_MOUSE
>sp|P26638|SYSC_MOUSE Serine--tRNA ligase, cytoplasmic OS=Mus musculus OX=10090 GN=Sars PE=1 SV=3	P26638	Sars	27.2567	26.8833	25.6839	25.4518	28.2234	25.4968	26.3186	26.5248						19	19	19	44.1	44.1	44.1	58.388	0	166.49	6326000000	95	0.172633	0.32194	0.444893	sp|P26638|SYSC_MOUSE	sp|P26638|SYSC_MOUSE
>sp|P26645|MARCS_MOUSE Myristoylated alanine-rich C-kinase substrate OS=Mus musculus OX=10090 GN=Marcks PE=1 SV=2	P26645	Marcks	26.7936	22.9563	28.9819	29.3256	28.307	23.817	31.035	31.1728						19	19	19	71.5	71.5	71.5	29.661	0	323.31	13288000000	255	0.28951	1.56856	0.694343	sp|P26645|MARCS_MOUSE	sp|P26645|MARCS_MOUSE
>sp|P26883|FKB1A_MOUSE Peptidyl-prolyl cis-trans isomerase FKBP1A OS=Mus musculus OX=10090 GN=Fkbp1a PE=1 SV=2	P26883	Fkbp1a	28.0471	27.9951	31.0254	31.0093	27.9854	27.0514	29.5441	29.2684						7	7	7	71.3	71.3	71.3	11.922	0	191.32	10436000000	179	0.456711	-1.0569	-1.01477	sp|P26883|FKB1A_MOUSE	sp|P26883|FKB1A_MOUSE
>sp|P26955|IL3RB_MOUSE Cytokine receptor common subunit beta OS=Mus musculus OX=10090 GN=Csf2rb PE=1 SV=2	P26955	Csf2rb	20.4737	24.2546	23.7764	21.9364	21.7748	23.6314	22.4999	21.4941						2	2	2	3.9	3.9	3.9	99.035	0.00081633	2.6991	36719000	3	0.0958906	-0.260198	-0.262278	sp|P26955|IL3RB_MOUSE	sp|P26955|IL3RB_MOUSE
>sp|P27005|S10A8_MOUSE Protein S100-A8 OS=Mus musculus OX=10090 GN=S100a8 PE=1 SV=3	P27005	S100a8	31.5433	22.743	29.1505	28.7791	30.8546	23.338	30.5677	29.5795						7	7	7	75.3	75.3	75.3	10.294	0	323.31	50769000000	122	0.0738694	0.530981	0.206019	sp|P27005|S10A8_MOUSE	sp|P27005|S10A8_MOUSE
>sp|P27046|MA2A1_MOUSE Alpha-mannosidase 2 OS=Mus musculus OX=10090 GN=Man2a1 PE=1 SV=2	P27046	Man2a1	26.3594	24.8642	20.701	22.9528	26.1563	23.8367	22.7408	21.2293						19	19	18	17.8	17.8	17.1	131.63	0	86.525	2026400000	45	0.0499475	-0.228573	-0.142488	sp|P27046|MA2A1_MOUSE	sp|P27046|MA2A1_MOUSE
>sp|P27048|RSMB_MOUSE Small nuclear ribonucleoprotein-associated protein B OS=Mus musculus OX=10090 GN=Snrpb PE=1 SV=1;>sp|P63163|RSMN_MOUSE Small nuclear ribonucleoprotein-associated protein N OS=Mus musculus OX=10090 GN=Snrpn PE=1 SV=1	P27048	Snrpb	29.1992	25.9082	28.6411	28.6167	28.7285	24.2627	27.5761	27.5424						9	9	9	27.7	27.7	27.7	23.656	0	24.384	12666000000	107	0.382546	-1.06386	-0.876572	sp|P27048|RSMB_MOUSE;sp|P63163|RSMN_MOUSE	sp|P27048|RSMB_MOUSE;sp|P63163|RSMN_MOUSE
>sp|P27546|MAP4_MOUSE Microtubule-associated protein 4 OS=Mus musculus OX=10090 GN=Map4 PE=1 SV=3	P27546	Map4	28.737	27.1987	28.9995	28.5046	27.8733	26.9626	29.3008	29.4924						46	46	46	55.6	55.6	55.6	117.43	0	323.31	10344000000	284	0.0223066	0.0473123	0.0654606	sp|P27546|MAP4_MOUSE	sp|P27546|MAP4_MOUSE
>sp|P27601|GNA13_MOUSE Guanine nucleotide-binding protein subunit alpha-13 OS=Mus musculus OX=10090 GN=Gna13 PE=1 SV=1	P27601	Gna13	25.9556	22.9196	21.7951	22.5737	27.2518	23.0351	22.4809	24.4576						13	13	12	38.5	38.5	36.3	44.054	0	32.302	2701100000	33	0.296878	0.995341	0.709216	sp|P27601|GNA13_MOUSE;sp|O70443|GNAZ_MOUSE;sp|P27600|GNA12_MOUSE	sp|P27601|GNA13_MOUSE
>sp|P27612|PLAP_MOUSE Phospholipase A-2-activating protein OS=Mus musculus OX=10090 GN=Plaa PE=1 SV=4	P27612	Plaa	26.8258	25.5731	23.4967	23.4664	26.905	26.5896	22.0181	22.7541						24	24	24	35.8	35.8	35.8	87.22	0	150.32	2831400000	71	0.0642624	-0.273801	-0.180826	sp|P27612|PLAP_MOUSE	sp|P27612|PLAP_MOUSE
>sp|P27659|RL3_MOUSE 60S ribosomal protein L3 OS=Mus musculus OX=10090 GN=Rpl3 PE=1 SV=3	P27659	Rpl3	31.059	28.3177	30.2943	29.8231	30.0864	27.4841	27.6395	27.6749						24	24	24	42.9	42.9	42.9	46.109	0	188.07	38402000000	203	1.00079	-1.65231	-1.94449	sp|P27659|RL3_MOUSE	sp|P27659|RL3_MOUSE
>sp|P27661|H2AX_MOUSE Histone H2AX OS=Mus musculus OX=10090 GN=H2afx PE=1 SV=2	P27661	H2afx	21.1149	21.3618	22.235	22.6079	21.74	23.4687	21.7326	13.2718						7	2	1	40.6	22.4	6.3	15.142	0	3.891	17674	3	0.324594	-1.77662	-0.764428	sp|P27661|H2AX_MOUSE	sp|P27661|H2AX_MOUSE
>sp|P27773|PDIA3_MOUSE Protein disulfide-isomerase A3 OS=Mus musculus OX=10090 GN=Pdia3 PE=1 SV=2	P27773	Pdia3	32.3674	31.9845	30.5062	30.4048	32.8483	31.0875	31.6099	31.9564						48	48	48	73.7	73.7	73.7	56.678	0	323.31	164460000000	778	0.392887	0.559824	0.896168	sp|P27773|PDIA3_MOUSE	sp|P27773|PDIA3_MOUSE
>sp|P27784|CCL6_MOUSE C-C motif chemokine 6 OS=Mus musculus OX=10090 GN=Ccl6 PE=1 SV=1	P27784	Ccl6	21.1769	22.4333	27.6147	27.7331	25.7643	23.3277	27.5483	28.0008						11	11	11	55.2	55.2	55.2	12.984	0	139.02	2715700000	56	0.294801	1.4208	0.705031	sp|P27784|CCL6_MOUSE	sp|P27784|CCL6_MOUSE
>sp|P27808|MGAT1_MOUSE Alpha-1,3-mannosyl-glycoprotein 2-beta-N-acetylglucosaminyltransferase OS=Mus musculus OX=10090 GN=Mgat1 PE=1 SV=1	P27808	Mgat1	24.2447	22.9199	22.7755	20.9689	19.6803	23.1951	22.236	21.3194						4	4	4	8.7	8.7	8.7	51.69	0.00041815	3.0327	277910000	6	0.510909	-1.11955	-1.11279	sp|P27808|MGAT1_MOUSE	sp|P27808|MGAT1_MOUSE
>sp|P27870|VAV_MOUSE Proto-oncogene vav OS=Mus musculus OX=10090 GN=Vav1 PE=1 SV=1	P27870	Vav1	28.2035	24.009	23.3034	22.7429	28.6296	24.1734	22.9356	21.2631						32	32	31	41.2	41.2	40	98.136	0	323.31	7720900000	103	0.0551942	-0.314273	-0.156655	sp|P27870|VAV_MOUSE	sp|P27870|VAV_MOUSE
>sp|P28028|BRAF_MOUSE Serine/threonine-protein kinase B-raf OS=Mus musculus OX=10090 GN=Braf PE=1 SV=3	P28028	Braf	21.1195	22.0316	21.7777	21.4529	19.805	24.6406	21.8107	23.5183						6	4	4	7.7	5.2	5.2	88.779	0	4.0206	2712200000	6	0.337913	0.848253	0.790575	sp|P28028|BRAF_MOUSE	sp|P28028|BRAF_MOUSE
>sp|P28033|CEBPB_MOUSE CCAAT/enhancer-binding protein beta OS=Mus musculus OX=10090 GN=Cebpb PE=1 SV=1	P28033	Cebpb	26.1089	22.421	28.2549	28.3888	21.7915	22.5261	26.2342	26.2063						11	11	11	59.5	59.5	59.5	31.445	0	62.296	1466900000	50	0.532842	-2.10388	-1.15187	sp|P28033|CEBPB_MOUSE	sp|P28033|CEBPB_MOUSE
>sp|P28063|PSB8_MOUSE Proteasome subunit beta type-8 OS=Mus musculus OX=10090 GN=Psmb8 PE=1 SV=2	P28063	Psmb8	27.7927	27.6007	28.0273	27.9557	27.8369	27.4738	27.6186	27.8748						16	16	16	65.2	65.2	65.2	30.26	0	144.24	8012300000	115	0.486377	-0.143034	-1.0687	sp|P28063|PSB8_MOUSE	sp|P28063|PSB8_MOUSE
>sp|P28076|PSB9_MOUSE Proteasome subunit beta type-9 OS=Mus musculus OX=10090 GN=Psmb9 PE=1 SV=1	P28076	Psmb9	27.3587	22.3016	24.2072	22.4094	27.4008	23.3805	25.9055	20.9898						3	3	3	18.3	18.3	18.3	23.396	0	15.917	3529200000	17	0.0677857	0.349942	0.190114	sp|P28076|PSB9_MOUSE	sp|P28076|PSB9_MOUSE
>sp|P28230|CXB1_MOUSE Gap junction beta-1 protein OS=Mus musculus OX=10090 GN=Gjb1 PE=1 SV=3	P28230	Gjb1	22.3284	22.7387	22.2443	22.3176	21.8097	22.0091	21.5117	22.5714						1	1	1	9.5	9.5	9.5	32.003	0.0071285	1.542	21917000	2	0.870426	-0.431804	-1.7278	sp|P28230|CXB1_MOUSE	sp|P28230|CXB1_MOUSE
>sp|P28271|ACOC_MOUSE Cytoplasmic aconitate hydratase OS=Mus musculus OX=10090 GN=Aco1 PE=1 SV=3	P28271	Aco1	27.1346	26.1644	21.772	23.5043	28.2763	23.1801	25.8536	26.8059						27	27	26	38.5	38.5	37.6	98.124	0	91.103	5263900000	75	0.368654	1.38515	0.850059	sp|P28271|ACOC_MOUSE	sp|P28271|ACOC_MOUSE
>sp|P28352|APEX1_MOUSE DNA-(apurinic or apyrimidinic site) lyase OS=Mus musculus OX=10090 GN=Apex1 PE=1 SV=2	P28352	Apex1	26.9426	26.5335	23.3884	25.6876	27.4768	27.0762	26.3858	26.6918						12	12	12	54.3	54.3	54.3	35.49	0	323.31	3912200000	55	0.753675	1.26963	1.53232	sp|P28352|APEX1_MOUSE	sp|P28352|APEX1_MOUSE
>sp|P28474|ADHX_MOUSE Alcohol dehydrogenase class-3 OS=Mus musculus OX=10090 GN=Adh5 PE=1 SV=3	P28474	Adh5	27.5965	23.4714	27.1453	28.1314	27.0741	26.961	27.6676	28.2853						14	14	14	49.5	49.5	49.5	39.547	0	75.962	6752100000	82	0.356921	0.910868	0.827493	sp|P28474|ADHX_MOUSE;sp|Q64437|ADH7_MOUSE	sp|P28474|ADHX_MOUSE
>sp|P28574|MAX_MOUSE Protein max OS=Mus musculus OX=10090 GN=Max PE=1 SV=2	P28574	Max	23.9834	24.2785	25.3263	25.3717	24.414	25.2755	25.9992	24.6584						5	5	5	39.4	39.4	39.4	18.245	0	101.62	549680000	26	0.287336	0.34682	0.689938	sp|P28574|MAX_MOUSE	sp|P28574|MAX_MOUSE
>sp|P28650|PURA1_MOUSE Adenylosuccinate synthetase isozyme 1 OS=Mus musculus OX=10090 GN=Adssl1 PE=1 SV=2	P28650	Adssl1	28.1977	26.0898	25.7888	23.0562	28.9832	24.9068	24.5816	26.1391						23	23	21	63	63	58.4	50.254	0	235.39	7780800000	119	0.0926193	0.369551	0.254045	sp|P28650|PURA1_MOUSE	sp|P28650|PURA1_MOUSE
>sp|P28653|PGS1_MOUSE Biglycan OS=Mus musculus OX=10090 GN=Bgn PE=1 SV=1	P28653	Bgn	21.7005	23.353	22.3014	22.4194	22.487	22.6196	22.5804	21.3872						1	1	1	3	3	3	41.639	0.0071324	1.5465	4901200	1	0.14781	-0.175063	-0.387833	sp|P28653|PGS1_MOUSE	sp|P28653|PGS1_MOUSE
>sp|P28656|NP1L1_MOUSE Nucleosome assembly protein 1-like 1 OS=Mus musculus OX=10090 GN=Nap1l1 PE=1 SV=2	P28656	Nap1l1	28.6228	29.0011	22.0599	21.8332	28.7581	27.0372	21.2822	21.161						12	10	10	38.6	36.1	36.1	45.345	0	323.31	11102000000	47	0.108635	-0.819626	-0.293963	sp|P28656|NP1L1_MOUSE	sp|P28656|NP1L1_MOUSE
>sp|P28658|ATX10_MOUSE Ataxin-10 OS=Mus musculus OX=10090 GN=Atxn10 PE=1 SV=2	P28658	Atxn10	21.2445	22.9657	22.1147	22.0607	24.6356	24.1191	22.0605	21.6762						10	10	10	27.8	27.8	27.8	53.706	0	33.685	590740000	14	0.593421	1.02646	1.25832	sp|P28658|ATX10_MOUSE	sp|P28658|ATX10_MOUSE
>sp|P28659|CELF1_MOUSE CUGBP Elav-like family member 1 OS=Mus musculus OX=10090 GN=Celf1 PE=1 SV=2	P28659	Celf1	25.739	22.0717	26.1551	25.7513	24.4404	23.0844	24.1518	25.3357						11	9	9	25.7	21.4	21.4	52.107	0	93.323	1493700000	46	0.260806	-0.676179	-0.635559	sp|P28659|CELF1_MOUSE	sp|P28659|CELF1_MOUSE
>sp|P28665|MUG1_MOUSE Murinoglobulin-1 OS=Mus musculus OX=10090 GN=Mug1 PE=1 SV=3	P28665	Mug1	28.1798	26.79	30.0218	29.6832	27.3389	23.0493	29.6551	29.3518						26	26	26	20.7	20.7	20.7	165.3	0	281.63	8530400000	221	0.33204	-1.31995	-0.779076	sp|P28665|MUG1_MOUSE;sp|P28666|MUG2_MOUSE	sp|P28665|MUG1_MOUSE
>sp|P28667|MRP_MOUSE MARCKS-related protein OS=Mus musculus OX=10090 GN=Marcksl1 PE=1 SV=2	P28667	Marcksl1	21.0605	23.5033	26.9649	27.6731	25.8957	22.9169	27.1991	26.0663						5	5	5	51.5	51.5	51.5	20.165	0	41.216	1147600000	29	0.153342	0.719051	0.4007	sp|P28667|MRP_MOUSE	sp|P28667|MRP_MOUSE
>sp|P28700|RXRA_MOUSE Retinoic acid receptor RXR-alpha OS=Mus musculus OX=10090 GN=Rxra PE=1 SV=1	P28700	Rxra	20.4129	22.4351	20.7436	23.0053	22.9681	22.8788	23.2847	22.2352						5	5	4	15	15	12	51.216	0	8.692	115630000	6	0.901698	1.19248	1.77986	sp|P28700|RXRA_MOUSE;sp|P28705|RXRG_MOUSE	sp|P28700|RXRA_MOUSE
>sp|P28704|RXRB_MOUSE Retinoic acid receptor RXR-beta OS=Mus musculus OX=10090 GN=Rxrb PE=1 SV=2	P28704	Rxrb	22.3462	21.939	20.5134	23.3921	21.2763	23.3236	21.3124	20.6711						3	2	2	10.6	7.9	7.9	55.865	0.00080678	2.5236	4922400	2	0.190028	-0.401843	-0.483898	sp|P28704|RXRB_MOUSE	sp|P28704|RXRB_MOUSE
>sp|P28740|KIF2A_MOUSE Kinesin-like protein KIF2A OS=Mus musculus OX=10090 GN=Kif2a PE=1 SV=2	P28740	Kif2a	22.3125	21.6197	22.0363	23.2755	21.4606	23.5599	21.7501	21.7002						8	8	8	14.2	14.2	14.2	79.755	0	18.561	136820000	10	0.12041	-0.193286	-0.322714	sp|P28740|KIF2A_MOUSE	sp|P28740|KIF2A_MOUSE
>sp|P28798|GRN_MOUSE Granulins OS=Mus musculus OX=10090 GN=Grn PE=1 SV=2	P28798	Grn	30.2666	21.4759	33.3843	33.5946	32.1957	23.6744	34.1877	33.9497						22	22	22	58.7	58.7	58.7	63.458	0	323.31	146680000000	622	0.13195	1.32151	0.350432	sp|P28798|GRN_MOUSE	sp|P28798|GRN_MOUSE
>sp|P28843|DPP4_MOUSE Dipeptidyl peptidase 4 OS=Mus musculus OX=10090 GN=Dpp4 PE=1 SV=3	P28843	Dpp4	27.0096	26.3278	29.1341	29.1118	29.2093	26.2708	30.9081	30.7245						32	32	32	42.8	42.8	42.8	87.436	0	299.88	16117000000	353	0.48673	1.38236	1.06934	sp|P28843|DPP4_MOUSE	sp|P28843|DPP4_MOUSE
>sp|P28867|KPCD_MOUSE Protein kinase C delta type OS=Mus musculus OX=10090 GN=Prkcd PE=1 SV=3	P28867	Prkcd	29.9259	25.8023	24.1593	21.671	29.1269	26.0954	23.3533	24.4733						26	26	25	44.2	44.2	44.2	77.546	0	242.41	15722000000	123	0.0617039	0.372562	0.174046	sp|P28867|KPCD_MOUSE;REV__sp|Q6ZPL9|DDX55_MOUSE	sp|P28867|KPCD_MOUSE
>sp|P29037|TBP_MOUSE TATA-box-binding protein OS=Mus musculus OX=10090 GN=Tbp PE=1 SV=1;>sp|Q6SJ95|TBPL2_MOUSE TATA box-binding protein-like protein 2 OS=Mus musculus OX=10090 GN=Tbpl2 PE=1 SV=1	P29037	Tbp	20.4473	21.9346	21.921	23.4541	21.5336	24.3659	22.0312	20.2378						3	3	3	10.1	10.1	10.1	34.709	0	3.2761	62071000	2	0.0335273	0.102889	0.0972368	sp|P29037|TBP_MOUSE;sp|Q6SJ95|TBPL2_MOUSE	sp|P29037|TBP_MOUSE;sp|Q6SJ95|TBPL2_MOUSE
>sp|P29268|CTGF_MOUSE Connective tissue growth factor OS=Mus musculus OX=10090 GN=Ctgf PE=2 SV=3	P29268	Ctgf	20.7223	23.4949	22.3223	23.984	21.6549	23.4755	22.6152	19.7368						2	2	2	6.3	6.3	6.3	37.824	0.0055443	1.6326	3746100	2	0.293668	-0.760268	-0.702747	sp|P29268|CTGF_MOUSE	sp|P29268|CTGF_MOUSE
>sp|P29341|PABP1_MOUSE Polyadenylate-binding protein 1 OS=Mus musculus OX=10090 GN=Pabpc1 PE=1 SV=2	P29341	Pabpc1	30.2192	30.4153	32.1672	32.1419	30.6071	28.3424	31.9545	31.7918						36	36	36	65.7	65.7	65.7	70.67	0	323.31	56603000000	553	0.228902	-0.561935	-0.568482	sp|P29341|PABP1_MOUSE;REV__sp|Q61362|CH3L1_MOUSE	sp|P29341|PABP1_MOUSE
>sp|P29351|PTN6_MOUSE Tyrosine-protein phosphatase non-receptor type 6 OS=Mus musculus OX=10090 GN=Ptpn6 PE=1 SV=2	P29351	Ptpn6	30.7923	30.4752	28.0949	27.935	30.5506	29.9625	29.151	30.0535						40	40	40	70.8	70.8	70.8	67.558	0	323.31	57498000000	369	0.314446	0.605066	0.744342	sp|P29351|PTN6_MOUSE	sp|P29351|PTN6_MOUSE
>sp|P29391|FRIL1_MOUSE Ferritin light chain 1 OS=Mus musculus OX=10090 GN=Ftl1 PE=1 SV=2;>sp|P49945|FRIL2_MOUSE Ferritin light chain 2 OS=Mus musculus OX=10090 GN=Ftl2 PE=3 SV=2	P29391	Ftl1	30.226	26.531	34.1973	34.4188	32.6433	30.8829	34.4273	34.0238						25	25	25	79.8	79.8	79.8	20.802	0	323.31	188890000000	633	0.348529	1.65107	0.811251	sp|P29391|FRIL1_MOUSE;sp|P49945|FRIL2_MOUSE	sp|P29391|FRIL1_MOUSE;sp|P49945|FRIL2_MOUSE
>sp|P29416|HEXA_MOUSE Beta-hexosaminidase subunit alpha OS=Mus musculus OX=10090 GN=Hexa PE=1 SV=2	P29416	Hexa	27.619	25.3944	25.5092	24.6287	29.7702	27.2052	26.8012	27.4449						22	22	22	48.9	48.9	48.9	60.612	0	323.31	11276000000	120	1.14162	2.0175	2.17888	sp|P29416|HEXA_MOUSE	sp|P29416|HEXA_MOUSE
>sp|P29452|CASP1_MOUSE Caspase-1 OS=Mus musculus OX=10090 GN=Casp1 PE=1 SV=1	P29452	Casp1	26.9636	26.0553	24.6599	24.5684	27.7405	25.5247	26.2513	26.4197						22	22	22	55.2	55.2	55.2	45.64	0	106.37	4203700000	79	0.586801	0.922263	1.24679	sp|P29452|CASP1_MOUSE	sp|P29452|CASP1_MOUSE
>sp|P29533|VCAM1_MOUSE Vascular cell adhesion protein 1 OS=Mus musculus OX=10090 GN=Vcam1 PE=1 SV=1	P29533	Vcam1	21.3573	23.1091	22.3009	22.9249	21.5867	24.3542	25.0864	25.2132						13	13	13	24.6	24.6	24.6	81.317	0	35.73	152740000	20	0.885796	1.63707	1.7534	sp|P29533|VCAM1_MOUSE	sp|P29533|VCAM1_MOUSE
>sp|P29594|CASP2_MOUSE Caspase-2 OS=Mus musculus OX=10090 GN=Casp2 PE=1 SV=5	P29594	Casp2	22.1398	21.2902	22.433	23.4055	21.5047	24.1279	22.744	21.217						3	3	3	7.5	7.5	7.5	50.66	0	3.497	60348000	3	0.0353059	0.0812817	0.102208	sp|P29594|CASP2_MOUSE	sp|P29594|CASP2_MOUSE
>sp|P29595|NEDD8_MOUSE NEDD8 OS=Mus musculus OX=10090 GN=Nedd8 PE=1 SV=2	P29595	Nedd8	28.2814	21.6552	28.8978	29.2127	27.191	24.1231	28.5705	28.3712						4	4	4	45.7	45.7	45.7	8.9723	0	131.18	6557000000	46	0.00846557	0.0521736	0.0252217	sp|P29595|NEDD8_MOUSE	sp|P29595|NEDD8_MOUSE
>sp|P29699|FETUA_MOUSE Alpha-2-HS-glycoprotein OS=Mus musculus OX=10090 GN=Ahsg PE=1 SV=1	P29699	Ahsg	21.4395	22.3359	25.8228	25.6403	24.5818	23.3058	26.5151	26.5056						7	6	6	30.4	28.4	28.4	37.325	0	68.61	568910000	35	0.466672	1.41743	1.03296	sp|P29699|FETUA_MOUSE	sp|P29699|FETUA_MOUSE
>sp|P29758|OAT_MOUSE Ornithine aminotransferase, mitochondrial OS=Mus musculus OX=10090 GN=Oat PE=1 SV=1	P29758	Oat	29.0193	27.1117	27.6568	28.3354	28.218	23.9356	28.4587	28.6924						22	22	22	59.5	59.5	59.5	48.354	0	193	9477300000	182	0.235992	-0.704614	-0.583559	sp|P29758|OAT_MOUSE	sp|P29758|OAT_MOUSE
>sp|P29788|VTNC_MOUSE Vitronectin OS=Mus musculus OX=10090 GN=Vtn PE=1 SV=2	P29788	Vtn	27.7132	29.0613	29.6895	28.9348	28.6567	23.9516	30.3901	29.5493						12	12	11	26.8	26.8	24.9	54.848	0	152.75	13970000000	208	0.186477	-0.712778	-0.475997	sp|P29788|VTNC_MOUSE;sp|Q8BP99|CA216_MOUSE	sp|P29788|VTNC_MOUSE
>sp|P30115|GSTA3_MOUSE Glutathione S-transferase A3 OS=Mus musculus OX=10090 GN=Gsta3 PE=1 SV=2	P30115	Gsta3	25.3944	23.8886	24.7884	25.405	26.124	22.5316	25.0075	25.3875						7	7	7	22.2	22.2	22.2	25.36	0	25.335	918760000	34	0.0432602	-0.106461	-0.124231	sp|P30115|GSTA3_MOUSE;sp|P13745|GSTA1_MOUSE;sp|P24472|GSTA4_MOUSE;sp|P10648|GSTA2_MOUSE	sp|P30115|GSTA3_MOUSE
>sp|P30204|MSRE_MOUSE Macrophage scavenger receptor types I and II OS=Mus musculus OX=10090 GN=Msr1 PE=1 SV=3	P30204	Msr1	26.3105	23.5143	25.6835	26.94	27.9673	24.1633	27.6736	27.3162						11	11	11	29.3	29.3	29.3	50.169	0	297.6	5748100000	60	0.454958	1.16805	1.01157	sp|P30204|MSRE_MOUSE	sp|P30204|MSRE_MOUSE
>sp|P30275|KCRU_MOUSE Creatine kinase U-type, mitochondrial OS=Mus musculus OX=10090 GN=Ckmt1 PE=1 SV=1;>sp|Q6P8J7|KCRS_MOUSE Creatine kinase S-type, mitochondrial OS=Mus musculus OX=10090 GN=Ckmt2 PE=1 SV=1	P30275	Ckmt1	21.504	22.35	22.8611	23.487	20.3215	23.582	22.0534	22.1753						1	1	1	3.8	3.8	3.8	47.003	0.0079667	1.442	8463500	1	0.270916	-0.517492	-0.656423	sp|P30275|KCRU_MOUSE;sp|Q6P8J7|KCRS_MOUSE	sp|P30275|KCRU_MOUSE;sp|Q6P8J7|KCRS_MOUSE
>sp|P30355|AL5AP_MOUSE Arachidonate 5-lipoxygenase-activating protein OS=Mus musculus OX=10090 GN=Alox5ap PE=1 SV=2	P30355	Alox5ap	27.4086	21.9036	21.2565	21.7407	20.2382	23.3241	22.7909	21.6445						3	3	3	11.8	11.8	11.8	18.136	0.0079956	1.4831	2291600000	12	0.27866	-1.07791	-0.672286	sp|P30355|AL5AP_MOUSE	sp|P30355|AL5AP_MOUSE
>sp|P30412|PPIC_MOUSE Peptidyl-prolyl cis-trans isomerase C OS=Mus musculus OX=10090 GN=Ppic PE=1 SV=1	P30412	Ppic	20.2451	22.9398	22.5393	22.8484	21.6513	22.9455	20.8587	20.5748						1	1	1	6.1	6.1	6.1	22.794	0.003402	1.8384	2790900	1	0.32518	-0.635594	-0.765583	sp|P30412|PPIC_MOUSE	sp|P30412|PPIC_MOUSE
>sp|P30415|NKTR_MOUSE NK-tumor recognition protein OS=Mus musculus OX=10090 GN=Nktr PE=1 SV=4	P30415	Nktr	22.2121	22.6061	20.5522	21.9679	22.3165	23.4297	22.3795	22.2591						2	2	2	1.5	1.5	1.5	163.45	0.0094999	1.35	54858000	2	0.702061	0.761621	1.44501	sp|P30415|NKTR_MOUSE	sp|P30415|NKTR_MOUSE
>sp|P30416|FKBP4_MOUSE Peptidyl-prolyl cis-trans isomerase FKBP4 OS=Mus musculus OX=10090 GN=Fkbp4 PE=1 SV=5	P30416	Fkbp4	28.7723	26.9382	28.079	27.8686	29.3853	26.0472	28.6117	28.8326						34	34	34	69	69	69	51.572	0	323.31	12469000000	233	0.138415	0.304674	0.365773	sp|P30416|FKBP4_MOUSE	sp|P30416|FKBP4_MOUSE
>sp|P30561|AHR_MOUSE Aryl hydrocarbon receptor OS=Mus musculus OX=10090 GN=Ahr PE=1 SV=3	P30561	Ahr	20.3614	22.518	23.2438	21.574	21.5556	23.7017	23.8993	21.0904						2	2	2	3.5	3.5	3.5	95.016	0.00081699	2.7141	5901700	4	0.276586	0.637411	0.668046	sp|P30561|AHR_MOUSE	sp|P30561|AHR_MOUSE
>sp|P30993|C5AR1_MOUSE C5a anaphylatoxin chemotactic receptor 1 OS=Mus musculus OX=10090 GN=C5ar1 PE=1 SV=2	P30993	C5ar1	25.346	22.5657	20.4223	22.8639	22.5986	21.945	23.6214	21.3337						3	3	3	6.6	6.6	6.6	39.023	0	4.4513	524630000	10	0.144086	-0.424819	-0.379122	sp|P30993|C5AR1_MOUSE	sp|P30993|C5AR1_MOUSE
>sp|P30999|CTND1_MOUSE Catenin delta-1 OS=Mus musculus OX=10090 GN=Ctnnd1 PE=1 SV=2	P30999	Ctnnd1	25.9263	25.5815	22.536	22.8549	27.8779	22.4152	27.2687	27.2374						30	30	30	41.2	41.2	41.2	104.92	0	157.94	2757300000	82	0.60267	1.97509	1.27441	sp|P30999|CTND1_MOUSE	sp|P30999|CTND1_MOUSE
>sp|P31230|AIMP1_MOUSE Aminoacyl tRNA synthase complex-interacting multifunctional protein 1 OS=Mus musculus OX=10090 GN=Aimp1 PE=1 SV=2	P31230	Aimp1	28.8418	27.9076	30.6021	31.0578	27.9238	27.425	30.9962	31.3491						20	20	20	78.7	78.7	78.7	33.997	0	323.31	12815000000	188	0.0498235	-0.178834	-0.142152	sp|P31230|AIMP1_MOUSE	sp|P31230|AIMP1_MOUSE
>sp|P31266|SUH_MOUSE Recombining binding protein suppressor of hairless OS=Mus musculus OX=10090 GN=Rbpj PE=1 SV=1	P31266	Rbpj	26.0005	22.7927	23.0131	24.6815	26.0897	24.2452	21.7298	21.2594						13	13	13	25.5	25.5	25.5	58.537	0	32.676	1547800000	30	0.235388	-0.790923	-0.582279	sp|P31266|SUH_MOUSE;sp|O08674|RBPJL_MOUSE	sp|P31266|SUH_MOUSE
>sp|P31324|KAP3_MOUSE cAMP-dependent protein kinase type II-beta regulatory subunit OS=Mus musculus OX=10090 GN=Prkar2b PE=1 SV=3	P31324	Prkar2b	24.6444	22.4088	23.1645	21.8916	21.5436	23.1133	22.3691	21.5574						6	5	5	19.7	16.1	16.1	46.167	0	7.2231	348120000	8	0.586652	-0.881518	-1.24653	sp|P31324|KAP3_MOUSE	sp|P31324|KAP3_MOUSE
>sp|P31725|S10A9_MOUSE Protein S100-A9 OS=Mus musculus OX=10090 GN=S100a9 PE=1 SV=3	P31725	S100a9	33.0262	30.6193	28.1797	28.0295	32.9328	28.9055	30.3963	30.126						13	13	13	88.5	88.5	88.5	13.049	0	323.31	184930000000	219	0.166676	0.626472	0.431356	sp|P31725|S10A9_MOUSE	sp|P31725|S10A9_MOUSE
>sp|P31750|AKT1_MOUSE RAC-alpha serine/threonine-protein kinase OS=Mus musculus OX=10090 GN=Akt1 PE=1 SV=2	P31750	Akt1	25.565	23.0405	22.1542	21.6001	26.0627	23.8281	21.6289	22.6713						12	12	9	27.9	27.9	21.5	55.707	0	22.837	1236200000	22	0.133419	0.457802	0.35393	sp|P31750|AKT1_MOUSE;sp|Q9WUA6|AKT3_MOUSE	sp|P31750|AKT1_MOUSE
>sp|P31786|ACBP_MOUSE Acyl-CoA-binding protein OS=Mus musculus OX=10090 GN=Dbi PE=1 SV=2	P31786	Dbi	29.9204	30.2309	32.8614	33.1638	30.2031	30.2233	31.3665	31.2471						11	11	11	79.3	79.3	79.3	10	0	323.31	46076000000	199	0.375046	-0.784113	-0.862286	sp|P31786|ACBP_MOUSE	sp|P31786|ACBP_MOUSE
>sp|P31809|CEAM1_MOUSE Carcinoembryonic antigen-related cell adhesion molecule 1 OS=Mus musculus OX=10090 GN=Ceacam1 PE=1 SV=1	P31809	Ceacam1	21.43	22.9796	23.5478	22.4583	23.3367	23.0694	21.3965	22.1905						3	3	3	8.1	8.1	8.1	57.015	0	68.307	444370000	7	0.059279	-0.105654	-0.167591	sp|P31809|CEAM1_MOUSE;sp|Q925P2|CEAM2_MOUSE	sp|P31809|CEAM1_MOUSE
>sp|P31938|MP2K1_MOUSE Dual specificity mitogen-activated protein kinase kinase 1 OS=Mus musculus OX=10090 GN=Map2k1 PE=1 SV=2	P31938	Map2k1	28.1829	24.8815	26.8989	27.2937	28.8094	23.2905	27.0095	26.7733						21	21	15	47.3	47.3	34.1	43.474	0	280.81	8503100000	104	0.0929333	-0.343561	-0.254837	sp|P31938|MP2K1_MOUSE	sp|P31938|MP2K1_MOUSE
>sp|P31996|CD68_MOUSE Macrosialin OS=Mus musculus OX=10090 GN=Cd68 PE=1 SV=1	P31996	Cd68	27.177	26.6221	22.3706	22.6377	29.1599	23.265	28.3848	28.8839						6	6	6	14.7	14.7	14.7	34.817	0	12.594	12033000000	39	0.699004	2.72154	1.43981	sp|P31996|CD68_MOUSE	sp|P31996|CD68_MOUSE
>sp|P32020|NLTP_MOUSE Non-specific lipid-transfer protein OS=Mus musculus OX=10090 GN=Scp2 PE=1 SV=3	P32020	Scp2	30.2325	28.6599	30.5481	30.4961	29.8055	26.3291	30.5647	30.3843						26	26	26	47.2	47.2	47.2	59.125	0	323.31	32397000000	305	0.270015	-0.713272	-0.654572	sp|P32020|NLTP_MOUSE	sp|P32020|NLTP_MOUSE
>sp|P32067|LA_MOUSE Lupus La protein homolog OS=Mus musculus OX=10090 GN=Ssb PE=1 SV=1	P32067	Ssb	28.4085	27.8676	28.9429	29.2846	28.1758	21.7538	28.0312	28.5791						26	26	26	50.6	50.6	50.6	47.756	0	262.08	8309300000	124	0.559518	-1.99091	-1.199	sp|P32067|LA_MOUSE	sp|P32067|LA_MOUSE
>sp|P32233|DRG1_MOUSE Developmentally-regulated GTP-binding protein 1 OS=Mus musculus OX=10090 GN=Drg1 PE=1 SV=1	P32233	Drg1	25.268	24.6491	21.6986	20.7387	25.2636	23.5559	21.7255	21.3178						11	11	11	36.8	36.8	36.8	40.512	0	51.139	909680000	28	0.0295313	-0.12294	-0.0860031	sp|P32233|DRG1_MOUSE	sp|P32233|DRG1_MOUSE
>sp|P32261|ANT3_MOUSE Antithrombin-III OS=Mus musculus OX=10090 GN=Serpinc1 PE=1 SV=1	P32261	Serpinc1	21.3618	23.6736	26.0648	25.2726	24.9344	24.0378	26.4769	25.6977						16	10	10	37.6	31.2	31.2	52.003	0	58.051	411670000	28	0.463782	1.19349	1.02769	sp|P32261|ANT3_MOUSE	sp|P32261|ANT3_MOUSE
>sp|P32848|PRVA_MOUSE Parvalbumin alpha OS=Mus musculus OX=10090 GN=Pvalb PE=1 SV=3	P32848	Pvalb	22.2916	24.6862	23.3884	22.414	20.0407	23.9342	22.1557	21.4						3	3	3	36.4	36.4	36.4	11.93	0	4.7719	6544500	4	0.637745	-1.31241	-1.33505	sp|P32848|PRVA_MOUSE	sp|P32848|PRVA_MOUSE
>sp|P32883|RASK_MOUSE GTPase KRas OS=Mus musculus OX=10090 GN=Kras PE=1 SV=1	P32883	Kras	22.4787	21.6119	22.0313	22.4743	23.5797	23.0148	23.5823	20.7677						6	2	2	38.6	12.7	12.7	21.656	0	3.2933	177820000	5	0.362082	0.587053	0.83744	sp|P32883|RASK_MOUSE	sp|P32883|RASK_MOUSE
>sp|P32921|SYWC_MOUSE Tryptophan--tRNA ligase, cytoplasmic OS=Mus musculus OX=10090 GN=Wars PE=1 SV=2	P32921	Wars	26.8034	24.9924	23.8385	21.778	28.0601	25.181	24.2276	25.9518						18	18	18	45.5	45.5	45.5	54.357	0	99.805	4436100000	62	0.519357	1.50208	1.12788	sp|P32921|SYWC_MOUSE	sp|P32921|SYWC_MOUSE
>sp|P33174|KIF4_MOUSE Chromosome-associated kinesin KIF4 OS=Mus musculus OX=10090 GN=Kif4 PE=1 SV=3	P33174	Kif4	22.5159	22.3582	24.9267	21.8395	21.2895	23.1645	23.49	22.1657						7	7	7	8.4	8.4	8.4	139.52	0	9.4623	207350000	9	0.174996	-0.382673	-0.450236	sp|P33174|KIF4_MOUSE	sp|P33174|KIF4_MOUSE
>sp|P33215|NEDD1_MOUSE Protein NEDD1 OS=Mus musculus OX=10090 GN=Nedd1 PE=1 SV=2	P33215	Nedd1	22.2743	23.1001	21.0153	21.8949	20.9412	23.0265	22.4292	25.8461						10	10	10	26.7	26.7	26.7	71.292	0	43.802	189270000	14	0.388671	0.989589	0.888193	sp|P33215|NEDD1_MOUSE	sp|P33215|NEDD1_MOUSE
>sp|P33267|CP2F2_MOUSE Cytochrome P450 2F2 OS=Mus musculus OX=10090 GN=Cyp2f2 PE=1 SV=1	P33267	Cyp2f2	26.2019	22.7818	21.4005	21.6625	22.1687	23.0892	21.7761	21.1421						8	8	8	20.8	20.8	20.8	55.948	0	16.078	785140000	10	0.353943	-0.967655	-0.821739	sp|P33267|CP2F2_MOUSE	sp|P33267|CP2F2_MOUSE
>sp|P33609|DPOLA_MOUSE DNA polymerase alpha catalytic subunit OS=Mus musculus OX=10090 GN=Pola1 PE=1 SV=2	P33609	Pola1	20.3095	23.1481	24.1963	22.9763	21.9933	23.6434	22.3352	20.4732						8	8	8	7.1	7.1	7.1	167.34	0	12.394	169490000	9	0.205748	-0.546241	-0.51851	sp|P33609|DPOLA_MOUSE	sp|P33609|DPOLA_MOUSE
>sp|P33610|PRI2_MOUSE DNA primase large subunit OS=Mus musculus OX=10090 GN=Prim2 PE=1 SV=1	P33610	Prim2	24.337	22.0034	22.4642	22.035	21.2443	23.6147	23.2451	20.0743						9	9	9	23.4	23.4	23.4	58.408	0	18.602	386840000	13	0.274022	-0.66531	-0.662796	sp|P33610|PRI2_MOUSE	sp|P33610|PRI2_MOUSE
>sp|P33611|DPOA2_MOUSE DNA polymerase alpha subunit B OS=Mus musculus OX=10090 GN=Pola2 PE=1 SV=2	P33611	Pola2	24.7308	22.9865	22.1914	21.4779	20.5634	24.456	22.2252	21.5057						6	6	6	12.7	12.7	12.7	66.213	0	5.2072	382140000	8	0.24738	-0.659108	-0.607568	sp|P33611|DPOA2_MOUSE	sp|P33611|DPOA2_MOUSE
>sp|P33622|APOC3_MOUSE Apolipoprotein C-III OS=Mus musculus OX=10090 GN=Apoc3 PE=1 SV=2	P33622	Apoc3	22.7475	23.0284	21.9058	22.7995	20.9194	23.6861	22.1485	21.7418						1	1	1	19.2	19.2	19.2	10.982	0.00080402	2.4905	5201500	2	0.336489	-0.496347	-0.787791	sp|P33622|APOC3_MOUSE	sp|P33622|APOC3_MOUSE
>sp|P34022|RANG_MOUSE Ran-specific GTPase-activating protein OS=Mus musculus OX=10090 GN=Ranbp1 PE=1 SV=2	P34022	Ranbp1	29.4757	21.2137	29.7621	29.6614	29.9979	27.1751	30.2071	30.6757						8	8	8	59.1	59.1	59.1	23.596	0	194.78	24710000000	154	0.385734	1.98577	0.882626	sp|P34022|RANG_MOUSE	sp|P34022|RANG_MOUSE
>sp|P34884|MIF_MOUSE Macrophage migration inhibitory factor OS=Mus musculus OX=10090 GN=Mif PE=1 SV=2	P34884	Mif	29.4385	23.032	31.2978	31.7287	30.2057	22.3878	30.2351	30.9393						6	6	6	89.6	89.6	89.6	12.504	0	150.89	28418000000	158	0.0532804	-0.432265	-0.151503	sp|P34884|MIF_MOUSE	sp|P34884|MIF_MOUSE
>sp|P34914|HYES_MOUSE Bifunctional epoxide hydrolase 2 OS=Mus musculus OX=10090 GN=Ephx2 PE=1 SV=2	P34914	Ephx2	26.1308	22.3111	25.6394	22.4706	25.9119	23.2394	27.0105	26.8466						18	18	18	51.1	51.1	51.1	62.515	0	155.66	1968700000	63	0.564025	1.61415	1.20692	sp|P34914|HYES_MOUSE	sp|P34914|HYES_MOUSE
>sp|P34927|ASGR1_MOUSE Asialoglycoprotein receptor 1 OS=Mus musculus OX=10090 GN=Asgr1 PE=1 SV=4	P34927	Asgr1	23.3507	23.2529	21.4779	22.2435	18.9414	23.0399	21.8061	21.8991						4	4	4	14.1	14.1	14.1	32.591	0	3.3211	146270000	6	0.550736	-1.15965	-1.18353	sp|P34927|ASGR1_MOUSE	sp|P34927|ASGR1_MOUSE
>sp|P35123|UBP4_MOUSE Ubiquitin carboxyl-terminal hydrolase 4 OS=Mus musculus OX=10090 GN=Usp4 PE=1 SV=3	P35123	Usp4	25.9894	24.7564	22.4994	21.7524	26.5083	22.9182	20.8989	24.0854						25	23	23	30	28.1	28.1	108.34	0	73.903	1713500000	54	0.0330788	-0.146708	-0.0959805	sp|P35123|UBP4_MOUSE;sp|Q99K46|UBP11_MOUSE	sp|P35123|UBP4_MOUSE
>sp|P35174|CYT2_MOUSE Stefin-2 OS=Mus musculus OX=10090 GN=Stfa2 PE=3 SV=2	P35174	Stfa2	22.0666	21.9643	21.9131	21.1796	21.5315	23.7483	24.5121	24.268						2	2	2	23.3	23.3	23.3	11.842	0	6.5365	87751000	5	1.29892	1.73409	2.44334	sp|P35174|CYT2_MOUSE	sp|P35174|CYT2_MOUSE
>sp|P35235|PTN11_MOUSE Tyrosine-protein phosphatase non-receptor type 11 OS=Mus musculus OX=10090 GN=Ptpn11 PE=1 SV=2	P35235	Ptpn11	25.6038	22.024	24.3807	25.272	26.4803	22.4274	25.9853	25.6964						18	18	18	33.5	33.5	33.5	68.46	0	41.601	2152400000	47	0.280125	0.827227	0.675276	sp|P35235|PTN11_MOUSE	sp|P35235|PTN11_MOUSE
>sp|P35276|RAB3D_MOUSE Ras-related protein Rab-3D OS=Mus musculus OX=10090 GN=Rab3d PE=1 SV=1	P35276	Rab3d	26.0514	24.0725	20.7064	21.0126	24.7677	23.546	21.8719	21.1323						6	5	5	32	28.3	28.3	24.416	0	8.3209	2310000000	9	0.0296508	-0.131258	-0.0863405	sp|P35276|RAB3D_MOUSE;sp|P62823|RAB3C_MOUSE;sp|Q9CZT8|RAB3B_MOUSE	sp|P35276|RAB3D_MOUSE
>sp|P35278|RAB5C_MOUSE Ras-related protein Rab-5C OS=Mus musculus OX=10090 GN=Rab5c PE=1 SV=2	P35278	Rab5c	28.2798	26.9661	21.6018	22.0639	28.5011	25.5425	24.6164	25.466						9	9	6	49.5	49.5	34.7	23.412	0	266.39	7995300000	62	0.286091	1.30359	0.687412	sp|P35278|RAB5C_MOUSE	sp|P35278|RAB5C_MOUSE
>sp|P35279|RAB6A_MOUSE Ras-related protein Rab-6A OS=Mus musculus OX=10090 GN=Rab6a PE=1 SV=4;>sp|P61294|RAB6B_MOUSE Ras-related protein Rab-6B OS=Mus musculus OX=10090 GN=Rab6b PE=1 SV=1	P35279	Rab6a	27.8771	28.5827	23.0908	21.8536	27.8514	24.2823	22.1942	21.1878						9	9	7	38.9	38.9	32.7	23.59	0	37.258	4385400000	50	0.271359	-1.47215	-0.657332	sp|P35279|RAB6A_MOUSE;sp|P61294|RAB6B_MOUSE	sp|P35279|RAB6A_MOUSE;sp|P61294|RAB6B_MOUSE
>sp|P35282|RAB21_MOUSE Ras-related protein Rab-21 OS=Mus musculus OX=10090 GN=Rab21 PE=1 SV=4	P35282	Rab21	26.967	22.9201	22.2286	21.5239	25.4757	23.6737	24.2942	22.2454						12	12	12	51.8	51.8	51.8	24.106	0	76.226	1933700000	32	0.139321	0.512329	0.367911	sp|P35282|RAB21_MOUSE	sp|P35282|RAB21_MOUSE
>sp|P35285|RB22A_MOUSE Ras-related protein Rab-22A OS=Mus musculus OX=10090 GN=Rab22a PE=1 SV=2	P35285	Rab22a	20.7024	22.1326	21.7866	22.4067	22.1329	23.1834	22.9558	21.9924						3	1	1	18.6	7.2	7.2	21.802	0.00377	1.8067	19029000	1	0.852217	0.809038	1.69744	sp|P35285|RB22A_MOUSE	sp|P35285|RB22A_MOUSE
>sp|P35293|RAB18_MOUSE Ras-related protein Rab-18 OS=Mus musculus OX=10090 GN=Rab18 PE=1 SV=2	P35293	Rab18	26.2176	25.9868	21.6532	22.9256	25.5419	25.2966	22.0046	21.6162						11	11	11	58.3	58.3	58.3	23.035	0	50.166	1662000000	21	0.143163	-0.58096	-0.376954	sp|P35293|RAB18_MOUSE	sp|P35293|RAB18_MOUSE
>sp|P35329|CD22_MOUSE B-cell receptor CD22 OS=Mus musculus OX=10090 GN=Cd22 PE=1 SV=1	P35329	Cd22	22.4098	23.1122	22.2694	21.9679	21.7117	22.3011	22.592	21.1515						3	3	3	5.5	5.5	5.5	96.581	0	11.699	45269000	2	0.587091	-0.500739	-1.24729	sp|P35329|CD22_MOUSE	sp|P35329|CD22_MOUSE
>sp|P35330|ICAM2_MOUSE Intercellular adhesion molecule 2 OS=Mus musculus OX=10090 GN=Icam2 PE=1 SV=1	P35330	Icam2	21.0209	23.1315	20.6309	21.3035	21.6843	21.883	23.3358	23.5278						3	3	3	11.9	11.9	11.9	31.39	0	35.27	97109000	11	0.724255	1.08599	1.48264	sp|P35330|ICAM2_MOUSE	sp|P35330|ICAM2_MOUSE
>sp|P35441|TSP1_MOUSE Thrombospondin-1 OS=Mus musculus OX=10090 GN=Thbs1 PE=1 SV=1	P35441	Thbs1	25.5138	22.162	27.2191	27.3512	22.8258	23.3815	22.5543	24.4992						14	14	8	15.9	15.9	10	129.65	0	63.822	982980000	40	0.884782	-2.24636	-1.75171	sp|P35441|TSP1_MOUSE	sp|P35441|TSP1_MOUSE
>sp|P35456|UPAR_MOUSE Urokinase plasminogen activator surface receptor OS=Mus musculus OX=10090 GN=Plaur PE=1 SV=1	P35456	Plaur	21.641	23.1392	22.2917	23.1712	20.5422	22.5444	22.1191	22.2489						1	1	1	4.9	4.9	4.9	35.428	0.00080596	2.5147	18259000	5	0.560179	-0.697147	-1.20016	sp|P35456|UPAR_MOUSE	sp|P35456|UPAR_MOUSE
>sp|P35459|LY6D_MOUSE Lymphocyte antigen 6D OS=Mus musculus OX=10090 GN=Ly6d PE=1 SV=1	P35459	Ly6d	21.009	21.8248	22.4372	21.6527	20.5893	23.5205	21.6001	22.594						2	2	2	21.3	21.3	21.3	13.395	0.0011792	2.2119	45084000	6	0.195127	0.345048	0.495188	sp|P35459|LY6D_MOUSE	sp|P35459|LY6D_MOUSE
>sp|P35486|ODPA_MOUSE Pyruvate dehydrogenase E1 component subunit alpha, somatic form, mitochondrial OS=Mus musculus OX=10090 GN=Pdha1 PE=1 SV=1	P35486	Pdha1	27.3011	25.959	25.8576	26.3255	27.195	24.6899	27.6387	27.814						23	23	23	60.5	60.5	60.5	43.231	0	124.14	4488000000	118	0.240779	0.473569	0.593682	sp|P35486|ODPA_MOUSE	sp|P35486|ODPA_MOUSE
>sp|P35492|HUTH_MOUSE Histidine ammonia-lyase OS=Mus musculus OX=10090 GN=Hal PE=1 SV=1	P35492	Hal	24.2514	23.3965	22.3941	21.9919	21.8181	24.3447	22.0514	21.6593						5	5	5	10.8	10.8	10.8	72.257	0	7.4739	275390000	4	0.275873	-0.540113	-0.666589	sp|P35492|HUTH_MOUSE	sp|P35492|HUTH_MOUSE
>sp|P35505|FAAA_MOUSE Fumarylacetoacetase OS=Mus musculus OX=10090 GN=Fah PE=1 SV=2	P35505	Fah	23.0669	23.189	22.3829	21.6782	21.44	23.2279	22.0686	21.4475						7	7	7	20.8	20.8	20.8	46.175	0	7.6964	222040000	7	0.435582	-0.533253	-0.975927	sp|P35505|FAAA_MOUSE	sp|P35505|FAAA_MOUSE
>sp|P35545|UBIM_MOUSE Ubiquitin-like protein FUBI OS=Mus musculus OX=10090 GN=Fau PE=1 SV=1	P35545	Fau	21.2546	22.3614	23.3318	25.0012	20.9664	21.7927	21.0549	21.1092						1	1	1	25.7	25.7	25.7	7.7857	0	26.147	47858000	3	1.12501	-1.75641	-2.15115	sp|P35545|UBIM_MOUSE	sp|P35545|UBIM_MOUSE
>sp|P35546|RET_MOUSE Proto-oncogene tyrosine-protein kinase receptor Ret OS=Mus musculus OX=10090 GN=Ret PE=1 SV=2	P35546	Ret	21.0973	22.8306	21.45	20.8275	21.7111	29.2157	21.2564	21.464						2	2	2	3.5	3.5	3.5	123.87	0.0015546	2.0895	29213000	1	0.414162	1.86041	0.936136	sp|P35546|RET_MOUSE	sp|P35546|RET_MOUSE
>sp|P35550|FBRL_MOUSE rRNA 2-O-methyltransferase fibrillarin OS=Mus musculus OX=10090 GN=Fbl PE=1 SV=2	P35550	Fbl	29.2822	22.2072	29.5022	29.5821	28.318	22.0925	28.1943	27.3067						15	15	12	40.4	40.4	32.7	34.306	0	184.66	13973000000	166	0.196453	-1.16554	-0.498115	sp|P35550|FBRL_MOUSE	sp|P35550|FBRL_MOUSE
>sp|P35564|CALX_MOUSE Calnexin OS=Mus musculus OX=10090 GN=Canx PE=1 SV=1	P35564	Canx	30.0016	28.8407	26.8627	26.8099	29.711	26.4207	26.9825	27.6711						24	24	24	34.7	34.7	34.7	67.277	0	159.58	20209000000	167	0.156003	-0.432383	-0.406858	sp|P35564|CALX_MOUSE	sp|P35564|CALX_MOUSE
>sp|P35585|AP1M1_MOUSE AP-1 complex subunit mu-1 OS=Mus musculus OX=10090 GN=Ap1m1 PE=1 SV=3	P35585	Ap1m1	26.0754	26.4355	21.7454	23.0765	26.1512	26.5428	22.0867	21.6856						14	14	14	46.3	46.3	46.3	48.542	0	77.872	2029200000	42	0.0437009	-0.216628	-0.125441	sp|P35585|AP1M1_MOUSE;sp|Q9WVP1|AP1M2_MOUSE	sp|P35585|AP1M1_MOUSE
>sp|P35601|RFC1_MOUSE Replication factor C subunit 1 OS=Mus musculus OX=10090 GN=Rfc1 PE=1 SV=2	P35601	Rfc1	20.494	24.8225	25.3564	24.9299	21.0182	22.9034	25.3738	25.5253						15	15	15	15.1	15.1	15.1	125.98	0	71.865	310500000	42	0.043353	-0.195489	-0.124486	sp|P35601|RFC1_MOUSE	sp|P35601|RFC1_MOUSE
>sp|P35700|PRDX1_MOUSE Peroxiredoxin-1 OS=Mus musculus OX=10090 GN=Prdx1 PE=1 SV=1	P35700	Prdx1	31.9056	31.1667	33.729	33.4593	32.8096	31.0101	33.4041	32.6035						19	17	17	70.4	70.4	70.4	22.176	0	323.31	160890000000	596	0.0473347	-0.108315	-0.135382	sp|P35700|PRDX1_MOUSE	sp|P35700|PRDX1_MOUSE
>sp|P35737|DMB_MOUSE Class II histocompatibility antigen, M beta 1 chain OS=Mus musculus OX=10090 GN=H2-DMb1 PE=2 SV=1	P35737	H2-DMb1	22.112	23.6469	22.3024	23.7346	24.7436	23.9889	23.334	22.4718						2	2	2	8	8	8	28.899	0	3.822	277970000	6	0.481556	0.685609	1.05998	sp|P35737|DMB_MOUSE	sp|P35737|DMB_MOUSE
>sp|P35762|CD81_MOUSE CD81 antigen OS=Mus musculus OX=10090 GN=Cd81 PE=1 SV=2	P35762	Cd81	21.5825	22.662	22.7558	22.5122	23.7137	23.7494	21.9177	21.7512						1	1	1	9.7	9.7	9.7	25.814	0	6.0458	159440000	1	0.273649	0.404847	0.662032	sp|P35762|CD81_MOUSE	sp|P35762|CD81_MOUSE
>sp|P35821|PTN1_MOUSE Tyrosine-protein phosphatase non-receptor type 1 OS=Mus musculus OX=10090 GN=Ptpn1 PE=1 SV=2	P35821	Ptpn1	27.9514	27.2718	26.7802	20.4555	26.9025	23.6556	27.6652	27.7757						20	20	20	57.9	57.9	57.9	49.593	0	298.77	6555500000	89	0.172773	0.885022	0.445211	sp|P35821|PTN1_MOUSE	sp|P35821|PTN1_MOUSE
>sp|P35831|PTN12_MOUSE Tyrosine-protein phosphatase non-receptor type 12 OS=Mus musculus OX=10090 GN=Ptpn12 PE=1 SV=3	P35831	Ptpn12	25.5481	21.5528	27.3182	27.3694	26.4285	24.1726	27.7346	27.6472						16	16	16	33.3	33.3	33.3	86.525	0	239.54	2257700000	91	0.270845	1.04858	0.656277	sp|P35831|PTN12_MOUSE	sp|P35831|PTN12_MOUSE
>sp|P35922|FMR1_MOUSE Synaptic functional regulator FMR1 OS=Mus musculus OX=10090 GN=Fmr1 PE=1 SV=1	P35922	Fmr1	25.2822	21.9044	24.4063	25.0308	25.2716	23.1553	24.7683	24.4591						13	13	12	26.4	26.4	23.3	68.988	0	92.025	1217700000	40	0.106162	0.257648	0.287861	sp|P35922|FMR1_MOUSE	sp|P35922|FMR1_MOUSE
>sp|P35969|VGFR1_MOUSE Vascular endothelial growth factor receptor 1 OS=Mus musculus OX=10090 GN=Flt1 PE=1 SV=1	P35969	Flt1	21.2153	23.1451	21.138	22.6242	21.3622	26.3693	22.4176	21.2978						1	1	1	0.8	0.8	0.8	149.87	0.0013645	2.1274	3518900	5	0.262822	0.831047	0.639733	sp|P35969|VGFR1_MOUSE	sp|P35969|VGFR1_MOUSE
>sp|P35979|RL12_MOUSE 60S ribosomal protein L12 OS=Mus musculus OX=10090 GN=Rpl12 PE=1 SV=2	P35979	Rpl12	29.9847	29.3744	30.8902	30.9789	29.8203	29.5899	29.7779	30.3823						7	7	7	58.8	58.8	58.8	17.804	0	244.64	25676000000	169	0.44173	-0.414476	-0.98727	sp|P35979|RL12_MOUSE	sp|P35979|RL12_MOUSE
>sp|P35980|RL18_MOUSE 60S ribosomal protein L18 OS=Mus musculus OX=10090 GN=Rpl18 PE=1 SV=3	P35980	Rpl18	29.9229	29.5421	29.674	29.9337	28.6548	30.0449	26.2104	22.4124						12	12	12	45.2	45.2	45.2	21.644	0	119.75	21490000000	114	0.885881	-2.93755	-1.75354	sp|P35980|RL18_MOUSE	sp|P35980|RL18_MOUSE
>sp|P35991|BTK_MOUSE Tyrosine-protein kinase BTK OS=Mus musculus OX=10090 GN=Btk PE=1 SV=4	P35991	Btk	25.008	24.7901	22.6419	21.9827	26.7304	22.5909	22.5521	20.4628						19	19	18	36.4	36.4	35.2	76.437	0	157.31	1684000000	36	0.129177	-0.521657	-0.343811	sp|P35991|BTK_MOUSE;sp|Q60629|EPHA5_MOUSE;sp|Q03145|EPHA2_MOUSE;sp|Q8CBF3|EPHB1_MOUSE;sp|P54763|EPHB2_MOUSE;sp|P54761|EPHB4_MOUSE;sp|P54754|EPHB3_MOUSE;sp|Q61772|EPHA7_MOUSE;sp|O09127|EPHA8_MOUSE;sp|Q62413|EPHA6_MOUSE	sp|P35991|BTK_MOUSE
>sp|P36371|TAP2_MOUSE Antigen peptide transporter 2 OS=Mus musculus OX=10090 GN=Tap2 PE=1 SV=1	P36371	Tap2	25.9616	23.8415	26.6251	26.4574	26.4487	22.779	27.2269	27.3581						13	13	13	25.8	25.8	25.8	77.444	0	199.62	3590600000	76	0.0657834	0.231775	0.184843	sp|P36371|TAP2_MOUSE	sp|P36371|TAP2_MOUSE
>sp|P36423|THAS_MOUSE Thromboxane-A synthase OS=Mus musculus OX=10090 GN=Tbxas1 PE=1 SV=2	P36423	Tbxas1	21.5158	23.3703	23.0059	23.3413	24.5841	22.3974	22.8	21.5356						4	4	4	7.1	7.1	7.1	60.39	0	4.948	258920000	10	0.00905981	0.0209665	0.0269742	sp|P36423|THAS_MOUSE	sp|P36423|THAS_MOUSE
>sp|P36536|SAR1A_MOUSE GTP-binding protein SAR1a OS=Mus musculus OX=10090 GN=Sar1a PE=1 SV=1	P36536	Sar1a	24.0469	23.2474	22.253	22.0247	20.9094	22.8016	22.9762	23.0245						6	3	3	32.8	22.7	22.7	22.371	0	42.94	217450000	6	0.279221	-0.465049	-0.67343	sp|P36536|SAR1A_MOUSE	sp|P36536|SAR1A_MOUSE
>sp|P36552|HEM6_MOUSE Oxygen-dependent coproporphyrinogen-III oxidase, mitochondrial OS=Mus musculus OX=10090 GN=Cpox PE=1 SV=2	P36552	Cpox	26.0608	22.9291	22.4849	22.2543	25.229	24.0252	22.4938	24.1045						14	14	14	36.8	36.8	36.8	49.714	0	23.12	1221100000	30	0.19983	0.530878	0.505548	sp|P36552|HEM6_MOUSE	sp|P36552|HEM6_MOUSE
>sp|P36916|GNL1_MOUSE Guanine nucleotide-binding protein-like 1 OS=Mus musculus OX=10090 GN=Gnl1 PE=1 SV=4	P36916	Gnl1	21.1616	23.4101	21.6517	22.1668	21.5174	23.1462	22.8772	20.7962						2	2	2	2.1	2.1	2.1	68.77	0	3.5151	27347000	2	0.00603182	-0.0133023	-0.01802	sp|P36916|GNL1_MOUSE	sp|P36916|GNL1_MOUSE
>sp|P36993|PPM1B_MOUSE Protein phosphatase 1B OS=Mus musculus OX=10090 GN=Ppm1b PE=1 SV=1	P36993	Ppm1b	22.7597	22.8643	21.824	21.7999	20.833	22.347	22.108	21.9269						6	4	4	16.4	10.8	10.8	42.795	0	3.4836	200830000	4	0.530819	-0.508269	-1.14828	sp|P36993|PPM1B_MOUSE	sp|P36993|PPM1B_MOUSE
>sp|P37040|NCPR_MOUSE NADPH--cytochrome P450 reductase OS=Mus musculus OX=10090 GN=Por PE=1 SV=2	P37040	Por	29.1996	23.9833	23.4228	21.8188	29.3825	24.6971	23.1266	23.625						27	27	27	47.2	47.2	47.2	77.043	0	185.23	13191000000	101	0.103223	0.601682	0.28058	sp|P37040|NCPR_MOUSE	sp|P37040|NCPR_MOUSE
>sp|P37804|TAGL_MOUSE Transgelin OS=Mus musculus OX=10090 GN=Tagln PE=1 SV=3	P37804	Tagln	20.5785	23.4974	22.528	22.9015	21.472	23.2507	21.8149	23.8272						7	7	7	42.8	42.8	42.8	22.576	0	17.049	116630000	7	0.0924801	0.214833	0.253693	sp|P37804|TAGL_MOUSE	sp|P37804|TAGL_MOUSE
>sp|P37913|DNLI1_MOUSE DNA ligase 1 OS=Mus musculus OX=10090 GN=Lig1 PE=1 SV=2	P37913	Lig1	27.282	25.48	27.4872	27.3559	26.4615	22.9398	28.4054	28.699						37	37	37	45.3	45.3	45.3	102.29	0	217.77	4506900000	132	0.069715	-0.274833	-0.195176	sp|P37913|DNLI1_MOUSE	sp|P37913|DNLI1_MOUSE
>sp|P38060|HMGCL_MOUSE Hydroxymethylglutaryl-CoA lyase, mitochondrial OS=Mus musculus OX=10090 GN=Hmgcl PE=1 SV=2	P38060	Hmgcl	27.2001	22.0872	26.6755	26.4838	27.5489	22.168	27.7498	27.8898						13	13	13	53.5	53.5	53.5	34.238	0	177.99	5328300000	63	0.152176	0.727493	0.397997	sp|P38060|HMGCL_MOUSE;sp|Q8JZS7|HMGC2_MOUSE	sp|P38060|HMGCL_MOUSE
>sp|P38647|GRP75_MOUSE Stress-70 protein, mitochondrial OS=Mus musculus OX=10090 GN=Hspa9 PE=1 SV=3	P38647	Hspa9	30.3584	30.2395	29.2621	29.7304	30.4157	29.1247	30.6005	30.5921						38	37	37	54.3	53.3	53.3	73.46	0	323.31	38910000000	374	0.270652	0.285692	0.655879	sp|P38647|GRP75_MOUSE	sp|P38647|GRP75_MOUSE
>sp|P39054|DYN2_MOUSE Dynamin-2 OS=Mus musculus OX=10090 GN=Dnm2 PE=1 SV=2	P39054	Dnm2	28.9234	26.5454	27.9437	28.1479	29.1094	22.131	29.2342	29.6325						39	39	30	49.3	49.3	40.7	98.144	0	323.31	15556000000	199	0.0694265	-0.363355	-0.19442	sp|P39054|DYN2_MOUSE;sp|P39053|DYN1_MOUSE	sp|P39054|DYN2_MOUSE
>sp|P39429|TRAF2_MOUSE TNF receptor-associated factor 2 OS=Mus musculus OX=10090 GN=Traf2 PE=1 SV=1	P39429	Traf2	20.9224	23.6592	21.9913	23.2785	23.2637	23.6147	23.4207	21.3961						2	2	2	5	5	5	56.026	0	4.8476	104890000	4	0.229307	0.460943	0.569346	sp|P39429|TRAF2_MOUSE	sp|P39429|TRAF2_MOUSE
>sp|P39447|ZO1_MOUSE Tight junction protein ZO-1 OS=Mus musculus OX=10090 GN=Tjp1 PE=1 SV=2	P39447	Tjp1	20.9683	23.7153	21.7749	21.7848	20.8763	22.7246	22.9614	20.9572						2	2	2	1.3	1.3	1.3	194.74	0.0079811	1.4572	25971000	2	0.0808331	-0.18097	-0.224027	sp|P39447|ZO1_MOUSE	sp|P39447|ZO1_MOUSE
>sp|P39749|FEN1_MOUSE Flap endonuclease 1 OS=Mus musculus OX=10090 GN=Fen1 PE=1 SV=1	P39749	Fen1	27.2745	25.5452	25.6124	21.2713	27.244	24.2029	24.1033	24.3655						13	12	12	34.9	34.9	34.9	42.314	0	66.332	3462000000	55	0.0120044	0.0530419	0.0356244	sp|P39749|FEN1_MOUSE	sp|P39749|FEN1_MOUSE
>sp|P40124|CAP1_MOUSE Adenylyl cyclase-associated protein 1 OS=Mus musculus OX=10090 GN=Cap1 PE=1 SV=4	P40124	Cap1	32.0874	30.1551	31.9809	31.7941	32.8139	31.4659	32.1202	32.2063						33	33	33	72.2	72.2	72.2	51.564	0	323.31	138340000000	582	0.570743	0.647215	1.21871	sp|P40124|CAP1_MOUSE;sp|Q9CYT6|CAP2_MOUSE	sp|P40124|CAP1_MOUSE
>sp|P40142|TKT_MOUSE Transketolase OS=Mus musculus OX=10090 GN=Tkt PE=1 SV=1	P40142	Tkt	32.8551	32.5329	31.598	31.4471	33.4369	32.9144	32.3155	32.5169						45	45	45	82.3	82.3	82.3	67.63	0	323.31	244790000000	982	0.80434	0.687661	1.61743	sp|P40142|TKT_MOUSE	sp|P40142|TKT_MOUSE
>sp|P40223|CSF3R_MOUSE Granulocyte colony-stimulating factor receptor OS=Mus musculus OX=10090 GN=Csf3r PE=1 SV=2	P40223	Csf3r	18.7178	22.6182	23.6344	22.5079	21.1955	24.092	21.313	22.2298						2	2	2	3.2	3.2	3.2	93.378	0.0041408	1.7821	8496100	2	0.097326	0.337993	0.265877	sp|P40223|CSF3R_MOUSE	sp|P40223|CSF3R_MOUSE
>sp|P40237|CD82_MOUSE CD82 antigen OS=Mus musculus OX=10090 GN=Cd82 PE=1 SV=1	P40237	Cd82	21.2974	22.9049	21.7776	21.4987	21.1718	23.1996	22.5178	21.1264						2	2	2	8.6	8.6	8.6	29.628	0	10.172	99076000	2	0.0771229	0.134235	0.214459	sp|P40237|CD82_MOUSE	sp|P40237|CD82_MOUSE
>sp|P40240|CD9_MOUSE CD9 antigen OS=Mus musculus OX=10090 GN=Cd9 PE=1 SV=2	P40240	Cd9	23.575	22.7189	22.6049	22.4537	21.2341	23.8872	21.575	21.1838						2	2	2	16.4	16.4	16.4	25.258	0	25.078	273750000	4	0.590952	-0.868104	-1.25402	sp|P40240|CD9_MOUSE	sp|P40240|CD9_MOUSE
>sp|P40336|VP26A_MOUSE Vacuolar protein sorting-associated protein 26A OS=Mus musculus OX=10090 GN=Vps26a PE=1 SV=1	P40336	Vps26a	26.9249	26.9952	22.313	23.206	28.1794	26.8486	23.1845	22.3454						13	11	11	52.6	50.5	50.5	38.113	0	100.3	5409700000	51	0.052651	0.279715	0.149805	sp|P40336|VP26A_MOUSE	sp|P40336|VP26A_MOUSE
>sp|P40338|VHL_MOUSE von Hippel-Lindau disease tumor suppressor OS=Mus musculus OX=10090 GN=Vhl PE=1 SV=1	P40338	Vhl	21.7553	23.1378	22.6685	22.4233	20.917	23.3678	23.1138	21.7163						1	1	1	8.3	8.3	8.3	20.769	0.0015576	2.1068	32105000	1	0.125634	-0.217516	-0.335315	sp|P40338|VHL_MOUSE	sp|P40338|VHL_MOUSE
>sp|P40630|TFAM_MOUSE Transcription factor A, mitochondrial OS=Mus musculus OX=10090 GN=Tfam PE=1 SV=2	P40630	Tfam	21.0645	22.0947	22.6965	23.8489	20.238	22.3	21.8128	21.8156						3	3	3	10.3	10.3	10.3	27.987	0	4.4137	81596000	6	0.561958	-0.884546	-1.20329	sp|P40630|TFAM_MOUSE	sp|P40630|TFAM_MOUSE
>sp|P40936|INMT_MOUSE Indolethylamine N-methyltransferase OS=Mus musculus OX=10090 GN=Inmt PE=1 SV=1	P40936	Inmt	21.3007	21.9448	25.8689	23.7561	21.1931	23.1946	21.1882	26.231						5	5	5	29.9	29.9	29.9	29.459	0	13.348	460540000	11	0.0598976	-0.265935	-0.169241	sp|P40936|INMT_MOUSE	sp|P40936|INMT_MOUSE
>sp|P41216|ACSL1_MOUSE Long-chain-fatty-acid--CoA ligase 1 OS=Mus musculus OX=10090 GN=Acsl1 PE=1 SV=2	P41216	Acsl1	29.1085	25.3558	26.1882	26.214	27.2116	23.7592	27.7017	27.5004						31	31	29	52.1	52.1	49.2	77.951	0	232.47	8985000000	130	0.0488204	-0.1734	-0.139427	sp|P41216|ACSL1_MOUSE	sp|P41216|ACSL1_MOUSE
>sp|P41233|ABCA1_MOUSE ATP-binding cassette sub-family A member 1 OS=Mus musculus OX=10090 GN=Abca1 PE=1 SV=4	P41233	Abca1	20.7841	23.3451	22.7926	22.7496	25.8913	23.699	21.4102	21.7454						17	17	16	8.5	8.5	8.1	253.91	0	26.611	712970000	18	0.269591	0.768617	0.6537	sp|P41233|ABCA1_MOUSE	sp|P41233|ABCA1_MOUSE
>sp|P41241|CSK_MOUSE Tyrosine-protein kinase CSK OS=Mus musculus OX=10090 GN=Csk PE=1 SV=2	P41241	Csk	27.6435	25.7191	25.922	26.2892	28.3257	25.7341	26.4077	26.8987						21	21	20	60.2	60.2	58	50.716	0	137.8	5456500000	99	0.263268	0.448124	0.640657	sp|P41241|CSK_MOUSE	sp|P41241|CSK_MOUSE
>sp|P41242|MATK_MOUSE Megakaryocyte-associated tyrosine-protein kinase OS=Mus musculus OX=10090 GN=Matk PE=1 SV=2	P41242	Matk	21.1444	22.2567	21.4777	22.6042	21.2859	22.2187	22.6574	20.5783						2	1	1	5.9	4	4	56.056	0	8.8457	21256000	6	0.120208	-0.185653	-0.322223	sp|P41242|MATK_MOUSE	sp|P41242|MATK_MOUSE
>sp|P41245|MMP9_MOUSE Matrix metalloproteinase-9 OS=Mus musculus OX=10090 GN=Mmp9 PE=1 SV=2	P41245	Mmp9	25.9029	22.6625	22.3017	22.8021	26.05	24.6617	22.519	22.7949						13	13	13	23	23	23	80.534	0	34.892	1477000000	29	0.197314	0.589099	0.500012	sp|P41245|MMP9_MOUSE	sp|P41245|MMP9_MOUSE
>sp|P41251|NRAM1_MOUSE Natural resistance-associated macrophage protein 1 OS=Mus musculus OX=10090 GN=Slc11a1 PE=1 SV=2	P41251	Slc11a1	22.3166	22.104	21.3241	20.731	21.0426	23.0465	21.4879	22.2503						1	1	1	4.2	4.2	4.2	59.74	0	6.1716	54456000	3	0.239357	0.33789	0.59068	sp|P41251|NRAM1_MOUSE	sp|P41251|NRAM1_MOUSE
>sp|P41731|CD63_MOUSE CD63 antigen OS=Mus musculus OX=10090 GN=Cd63 PE=1 SV=2	P41731	Cd63	21.3164	24.0709	22.9985	21.3507	23.8374	23.6417	23.0723	21.2276						1	1	1	4.6	4.6	4.6	25.766	0	18.114	177330000	5	0.229107	0.510653	0.56892	sp|P41731|CD63_MOUSE	sp|P41731|CD63_MOUSE
>sp|P42125|ECI1_MOUSE Enoyl-CoA delta isomerase 1, mitochondrial OS=Mus musculus OX=10090 GN=Eci1 PE=1 SV=2	P42125	Eci1	28.0307	26.8466	28.6281	27.2352	27.7182	26.19	27.5984	27.7221						10	10	10	39.1	39.1	39.1	32.25	0	76.51	7282200000	97	0.28795	-0.377954	-0.691184	sp|P42125|ECI1_MOUSE	sp|P42125|ECI1_MOUSE
>sp|P42128|FOXK1_MOUSE Forkhead box protein K1 OS=Mus musculus OX=10090 GN=Foxk1 PE=1 SV=2	P42128	Foxk1	27.2218	28.0143	31.0618	30.4286	27.0271	24.3659	28.2233	29.9338						12	12	11	26.1	26.1	24.6	74.919	0	57.403	6441100000	60	0.561198	-1.79411	-1.20195	sp|P42128|FOXK1_MOUSE	sp|P42128|FOXK1_MOUSE
>sp|P42208|SEPT2_MOUSE Septin-2 OS=Mus musculus OX=10090 GN=Sept2 PE=1 SV=2	P42208	2018-09-02	29.0548	26.2563	21.4403	22.806	29.7986	24.9335	25.2019	26.3514						18	18	18	65.4	65.4	65.4	41.525	0	323.31	15982000000	109	0.353104	1.68202	0.820116	sp|P42208|SEPT2_MOUSE	sp|P42208|SEPT2_MOUSE
>sp|P42209|SEPT1_MOUSE Septin-1 OS=Mus musculus OX=10090 GN=Sept1 PE=1 SV=2	P42209	2018-09-01	20.3901	21.3237	22.2022	22.9248	22.8729	22.3245	21.6384	21.0945						4	4	4	12	12	12	42.019	0	3.6473	75010000	2	0.155211	0.272356	0.405029	sp|P42209|SEPT1_MOUSE	sp|P42209|SEPT1_MOUSE
>sp|P42227|STAT3_MOUSE Signal transducer and activator of transcription 3 OS=Mus musculus OX=10090 GN=Stat3 PE=1 SV=2	P42227	Stat3	27.6732	28.2664	22.5131	22.069	28.4665	25.4227	26.3245	26.1215						28	28	28	53.8	53.8	53.8	88.053	0	323.31	7900400000	98	0.353045	1.45336	0.820003	sp|P42227|STAT3_MOUSE	sp|P42227|STAT3_MOUSE
>sp|P42230|STA5A_MOUSE Signal transducer and activator of transcription 5A OS=Mus musculus OX=10090 GN=Stat5a PE=1 SV=1	P42230	Stat5a	25.2712	23.042	21.7751	23.0241	23.2476	22.9064	23.2415	22.0378						20	6	6	28.9	9.2	9.2	90.83	0	29.121	579890000	11	0.21436	-0.41975	-0.537233	sp|P42230|STA5A_MOUSE	sp|P42230|STA5A_MOUSE
>sp|P42232|STA5B_MOUSE Signal transducer and activator of transcription 5B OS=Mus musculus OX=10090 GN=Stat5b PE=1 SV=1	P42232	Stat5b	27.2503	27.3669	21.1887	21.795	26.6146	25.5414	22.6555	21.2022						23	23	9	33.8	33.8	14	90.001	0	95.301	3269400000	71	0.0673878	-0.396865	-0.189068	sp|P42232|STA5B_MOUSE	sp|P42232|STA5B_MOUSE
>sp|P42567|EPS15_MOUSE Epidermal growth factor receptor substrate 15 OS=Mus musculus OX=10090 GN=Eps15 PE=1 SV=1	P42567	Eps15	27.4156	27.276	27.3204	27.6884	27.1227	27.0241	28.2061	27.7995						35	35	35	51.6	51.6	51.6	98.47	0	323.31	3809900000	159	0.145026	0.113008	0.381325	sp|P42567|EPS15_MOUSE	sp|P42567|EPS15_MOUSE
>sp|P42669|PURA_MOUSE Transcriptional activator protein Pur-alpha OS=Mus musculus OX=10090 GN=Pura PE=1 SV=1	P42669	Pura	24.5189	22.3392	23.0326	22.6794	25.5551	22.8321	24.6066	20.3843						9	9	9	37.7	37.7	37.7	34.883	0	59.455	902120000	21	0.0578221	0.201995	0.1637	sp|P42669|PURA_MOUSE	sp|P42669|PURA_MOUSE
>sp|P42859|HD_MOUSE Huntingtin OS=Mus musculus OX=10090 GN=Htt PE=1 SV=2	P42859	Htt	24.5983	22.3329	21.8155	23.1973	24.8964	22.9472	22.3695	21.0199						11	11	11	4.2	4.2	4.2	344.69	0	23.758	608560000	16	0.062523	-0.177763	-0.17622	sp|P42859|HD_MOUSE	sp|P42859|HD_MOUSE
>sp|P42932|TCPQ_MOUSE T-complex protein 1 subunit theta OS=Mus musculus OX=10090 GN=Cct8 PE=1 SV=3	P42932	Cct8	30.3666	29.8236	24.9227	25.8688	30.5877	29.3299	27.6146	27.4469						36	36	36	63.5	63.5	63.5	59.555	0	323.31	36004000000	233	0.262305	0.999319	0.638664	sp|P42932|TCPQ_MOUSE	sp|P42932|TCPQ_MOUSE
>sp|P43024|CX6A1_MOUSE Cytochrome c oxidase subunit 6A1, mitochondrial OS=Mus musculus OX=10090 GN=Cox6a1 PE=1 SV=2	P43024	Cox6a1	27.3164	22.5754	29.3144	29.1393	27.3298	23.4587	28.9754	28.9464						3	3	3	42.3	42.3	42.3	12.352	0	115.54	6848100000	140	0.015136	0.0911856	0.0447635	sp|P43024|CX6A1_MOUSE	sp|P43024|CX6A1_MOUSE
>sp|P43247|MSH2_MOUSE DNA mismatch repair protein Msh2 OS=Mus musculus OX=10090 GN=Msh2 PE=1 SV=1	P43247	Msh2	25.4583	24.889	23.2499	21.5937	24.9045	23.8258	22.6047	20.7614						16	16	16	21.6	21.6	21.6	104.15	0	28.379	968260000	38	0.25415	-0.773633	-0.621723	sp|P43247|MSH2_MOUSE	sp|P43247|MSH2_MOUSE
>sp|P43277|H13_MOUSE Histone H1.3 OS=Mus musculus OX=10090 GN=Hist1h1d PE=1 SV=2	P43277	Hist1h1d	30.5106	30.4423	31.8288	32.4023	21.1491	28.7476	29.5438	27.7475						16	1	1	46.6	7.2	7.2	22.099	0	9.6638	19538000000	64	1.19797	-4.49901	-2.27317	sp|P43277|H13_MOUSE	sp|P43277|H13_MOUSE
>sp|P43346|DCK_MOUSE Deoxycytidine kinase OS=Mus musculus OX=10090 GN=Dck PE=1 SV=1	P43346	Dck	22.0324	20.9708	23.7395	20.7465	21.5546	23.6262	24.398	24.8523						5	5	5	20.8	20.8	20.8	30.367	0	55.009	387700000	11	0.875858	1.73549	1.73685	sp|P43346|DCK_MOUSE	sp|P43346|DCK_MOUSE
>sp|P43883|PLIN2_MOUSE Perilipin-2 OS=Mus musculus OX=10090 GN=Plin2 PE=1 SV=2	P43883	Plin2	25.3301	25.3081	24.6449	25.81	27.6619	22.5867	27.0971	27.1934						15	15	15	47.3	47.3	47.3	46.646	0	118.62	3406900000	86	0.297377	0.861461	0.710218	sp|P43883|PLIN2_MOUSE	sp|P43883|PLIN2_MOUSE
>sp|P45376|ALDR_MOUSE Aldose reductase OS=Mus musculus OX=10090 GN=Akr1b1 PE=1 SV=3	P45376	Akr1b1	29.908	29.0929	29.2546	29.5949	30.4836	28.9286	29.4602	30.0583						18	18	18	63.6	63.6	63.6	35.732	0	323.31	31140000000	218	0.292259	0.27005	0.699902	sp|P45376|ALDR_MOUSE	sp|P45376|ALDR_MOUSE
>sp|P45377|ALD2_MOUSE Aldose reductase-related protein 2 OS=Mus musculus OX=10090 GN=Akr1b8 PE=1 SV=2	P45377	Akr1b8	26.3708	21.7045	21.7577	22.5298	28.0938	23.4294	26.929	25.7709						8	8	5	26.6	26.6	18.7	36.12	0	17.371	6025600000	32	1.02758	2.96507	1.989	sp|P45377|ALD2_MOUSE	sp|P45377|ALD2_MOUSE
>sp|P45481|CBP_MOUSE CREB-binding protein OS=Mus musculus OX=10090 GN=Crebbp PE=1 SV=3	P45481	Crebbp	22.2479	22.76	27.0731	26.9946	20.9531	23.186	25.0322	25.3006						27	13	13	12.8	7	7	265.49	0	63.573	630130000	49	0.290537	-1.15092	-0.696421	sp|P45481|CBP_MOUSE	sp|P45481|CBP_MOUSE
>sp|P45591|COF2_MOUSE Cofilin-2 OS=Mus musculus OX=10090 GN=Cfl2 PE=1 SV=1	P45591	Cfl2	20.4253	22.0037	20.3793	23.2601	22.1119	23.0802	23.9039	22.5016						6	3	3	38	24.1	24.1	18.709	0.0053744	1.6535	48607000	3	0.87716	1.38229	1.73902	sp|P45591|COF2_MOUSE	sp|P45591|COF2_MOUSE
>sp|P45878|FKBP2_MOUSE Peptidyl-prolyl cis-trans isomerase FKBP2 OS=Mus musculus OX=10090 GN=Fkbp2 PE=1 SV=1	P45878	Fkbp2	27.4793	23.1462	27.5845	27.4337	27.8194	23.1329	28.3102	28.191						7	7	7	63.6	63.6	63.6	15.344	0	48.402	3772400000	75	0.100258	0.452434	0.273205	sp|P45878|FKBP2_MOUSE	sp|P45878|FKBP2_MOUSE
>sp|P45952|ACADM_MOUSE Medium-chain specific acyl-CoA dehydrogenase, mitochondrial OS=Mus musculus OX=10090 GN=Acadm PE=1 SV=1	P45952	Acadm	27.792	24.4642	25.9124	25.7005	27.6357	22.7565	28.1031	27.8476						16	16	16	41.8	41.8	41.8	46.481	0	108.95	6341700000	82	0.164217	0.618463	0.42574	sp|P45952|ACADM_MOUSE	sp|P45952|ACADM_MOUSE
>sp|P46061|RAGP1_MOUSE Ran GTPase-activating protein 1 OS=Mus musculus OX=10090 GN=Rangap1 PE=1 SV=2	P46061	Rangap1	27.931	25.2814	25.2111	26.2556	27.54	25.5359	27.7982	28.072						28	28	28	50.3	50.3	50.3	63.53	0	139.08	6186500000	99	0.585575	1.06679	1.24465	sp|P46061|RAGP1_MOUSE	sp|P46061|RAGP1_MOUSE
>sp|P46062|SIPA1_MOUSE Signal-induced proliferation-associated protein 1 OS=Mus musculus OX=10090 GN=Sipa1 PE=1 SV=2	P46062	Sipa1	21.7324	23.2818	22.3519	23.6158	20.6511	23.026	26.2724	26.0368						24	24	24	30.4	30.4	30.4	112.06	0	48.762	970750000	47	0.389738	1.25113	0.890213	sp|P46062|SIPA1_MOUSE	sp|P46062|SIPA1_MOUSE
>sp|P46414|CDN1B_MOUSE Cyclin-dependent kinase inhibitor 1B OS=Mus musculus OX=10090 GN=Cdkn1b PE=1 SV=2	P46414	Cdkn1b	24.7745	23.2173	29.297	29.276	25.4873	24.168	27.7149	27.6884						11	11	11	69	69	69	22.193	0	91.376	2279000000	85	0.0756606	-0.376532	-0.210671	sp|P46414|CDN1B_MOUSE	sp|P46414|CDN1B_MOUSE
>sp|P46460|NSF_MOUSE Vesicle-fusing ATPase OS=Mus musculus OX=10090 GN=Nsf PE=1 SV=2	P46460	Nsf	28.0519	25.2791	26.3975	26.7184	29.7807	25.0245	26.8238	27.2064						31	31	31	46.4	46.4	46.4	82.613	0	214.96	12183000000	141	0.209359	0.597113	0.52638	sp|P46460|NSF_MOUSE	sp|P46460|NSF_MOUSE
>sp|P46467|VPS4B_MOUSE Vacuolar protein sorting-associated protein 4B OS=Mus musculus OX=10090 GN=Vps4b PE=1 SV=2	P46467	Vps4b	27.3366	25.6918	25.3469	26.4427	27.6107	25.712	27.4349	28.0698						19	19	14	48.2	48.2	39	49.419	0	88.569	5092100000	101	0.720567	1.00236	1.4764	sp|P46467|VPS4B_MOUSE	sp|P46467|VPS4B_MOUSE
>sp|P46471|PRS7_MOUSE 26S proteasome regulatory subunit 7 OS=Mus musculus OX=10090 GN=Psmc2 PE=1 SV=5	P46471	Psmc2	28.6582	27.9445	25.8488	26.0193	29.4629	26.8801	26.1682	26.4802						31	31	31	72.5	72.5	72.5	48.647	0	257.89	14143000000	141	0.0441412	0.130136	0.126649	sp|P46471|PRS7_MOUSE	sp|P46471|PRS7_MOUSE
>sp|P46638|RB11B_MOUSE Ras-related protein Rab-11B OS=Mus musculus OX=10090 GN=Rab11b PE=1 SV=3;>sp|P62492|RB11A_MOUSE Ras-related protein Rab-11A OS=Mus musculus OX=10090 GN=Rab11a PE=1 SV=3	P46638	Rab11b	28.8894	28.0722	22.3948	25.1843	28.5454	28.2165	26.773	26.5306						12	12	12	55.5	55.5	55.5	24.489	0	80.576	11349000000	85	0.386372	1.3812	0.883836	sp|P46638|RB11B_MOUSE;sp|P62492|RB11A_MOUSE	sp|P46638|RB11B_MOUSE;sp|P62492|RB11A_MOUSE
>sp|P46656|ADX_MOUSE Adrenodoxin, mitochondrial OS=Mus musculus OX=10090 GN=Fdx1 PE=1 SV=1	P46656	Fdx1	21.8756	22.6471	22.0128	22.1769	20.3124	23.2774	22.9486	20.9942						3	3	3	13.8	13.8	13.8	20.123	0.0071207	1.5262	159840000	5	0.15108	-0.294949	-0.395451	sp|P46656|ADX_MOUSE	sp|P46656|ADX_MOUSE
>sp|P46660|AINX_MOUSE Alpha-internexin OS=Mus musculus OX=10090 GN=Ina PE=1 SV=3	P46660	Ina	24.157	22.739	22.655	21.9999	21.3482	22.7691	22.4175	20.7012						3	1	1	5.4	3	3	55.382	0.0011816	2.2356	248060000	4	0.816363	-1.07872	-1.63755	sp|P46660|AINX_MOUSE	sp|P46660|AINX_MOUSE
>sp|P46664|PURA2_MOUSE Adenylosuccinate synthetase isozyme 2 OS=Mus musculus OX=10090 GN=Adss PE=1 SV=2	P46664	Adss	26.7107	22.5313	22.1511	22.2887	25.757	23.2624	21.3334	22.3427						16	14	14	42.1	37.5	37.5	50.02	0	119.49	2090200000	46	0.0601642	-0.24661	-0.169951	sp|P46664|PURA2_MOUSE	sp|P46664|PURA2_MOUSE
>sp|P46718|PDCD2_MOUSE Programmed cell death protein 2 OS=Mus musculus OX=10090 GN=Pdcd2 PE=2 SV=2	P46718	Pdcd2	20.8868	22.1154	23.306	21.4717	20.0382	23.8067	21.3281	19.6813						2	2	2	11.4	11.4	11.4	38.341	0	3.4223	3443500	4	0.284752	-0.731375	-0.684694	sp|P46718|PDCD2_MOUSE	sp|P46718|PDCD2_MOUSE
>sp|P46735|MYO1B_MOUSE Unconventional myosin-Ib OS=Mus musculus OX=10090 GN=Myo1b PE=1 SV=3	P46735	Myo1b	22.0099	23.0069	23.0674	22.0613	20.3436	23.0083	21.9404	20.5437						5	5	5	5.2	5.2	5.2	128.56	0.0017422	2.0546	98695000	4	0.770393	-1.07737	-1.56046	sp|P46735|MYO1B_MOUSE	sp|P46735|MYO1B_MOUSE
>sp|P46737|BRCC3_MOUSE Lys-63-specific deubiquitinase BRCC36 OS=Mus musculus OX=10090 GN=Brcc3 PE=1 SV=1	P46737	Brcc3	21.2684	22.4786	22.7871	22.2649	21.8422	22.9279	23.6744	24.0612						11	11	11	37.1	37.1	37.1	33.34	0	139.95	1697900000	28	0.778678	0.926675	1.57439	sp|P46737|BRCC3_MOUSE	sp|P46737|BRCC3_MOUSE
>sp|P46978|STT3A_MOUSE Dolichyl-diphosphooligosaccharide--protein glycosyltransferase subunit STT3A OS=Mus musculus OX=10090 GN=Stt3a PE=1 SV=1	P46978	Stt3a	25.8032	26.1833	22.7277	21.1289	24.8668	23.0463	23.1053	22.9885						10	10	10	14.2	14.2	14.2	80.597	0	18.845	1407400000	18	0.132771	-0.45907	-0.352387	sp|P46978|STT3A_MOUSE	sp|P46978|STT3A_MOUSE
>sp|P47199|QOR_MOUSE Quinone oxidoreductase OS=Mus musculus OX=10090 GN=Cryz PE=1 SV=1	P47199	Cryz	21.1978	21.8686	23.474	21.5872	20.0168	22.988	24.1681	24.6965						7	7	7	36	36	36	35.268	0	65.989	197640000	16	0.346154	0.935436	0.806638	sp|P47199|QOR_MOUSE	sp|P47199|QOR_MOUSE
>sp|P47226|TES_MOUSE Testin OS=Mus musculus OX=10090 GN=Tes PE=1 SV=1	P47226	Tes	26.6583	23.5845	21.6138	22.1022	26.7277	21.9034	21.9473	22.3625						11	11	11	33.6	33.6	33.6	47.983	0	70.546	2276600000	37	0.0549945	-0.254479	-0.156118	sp|P47226|TES_MOUSE	sp|P47226|TES_MOUSE
>sp|P47713|PA24A_MOUSE Cytosolic phospholipase A2 OS=Mus musculus OX=10090 GN=Pla2g4a PE=1 SV=1	P47713	Pla2g4a	24.6495	22.313	22.3623	22.2985	26.9222	23.1312	22.4277	21.2756						14	14	14	23.1	23.1	23.1	85.221	0	28.481	1644600000	20	0.150458	0.533318	0.394003	sp|P47713|PA24A_MOUSE	sp|P47713|PA24A_MOUSE
>sp|P47738|ALDH2_MOUSE Aldehyde dehydrogenase, mitochondrial OS=Mus musculus OX=10090 GN=Aldh2 PE=1 SV=1	P47738	Aldh2	31.9282	31.5207	29.441	29.99	31.8663	30.1788	31.2756	31.2881						31	31	28	59.2	59.2	57.6	56.537	0	323.31	103890000000	514	0.255163	0.432238	0.623834	sp|P47738|ALDH2_MOUSE	sp|P47738|ALDH2_MOUSE
>sp|P47740|AL3A2_MOUSE Fatty aldehyde dehydrogenase OS=Mus musculus OX=10090 GN=Aldh3a2 PE=1 SV=2	P47740	Aldh3a2	26.3931	24.8787	21.7319	24.2247	26.5979	21.709	26.3465	26.0319						13	13	12	28.1	28.1	25.6	53.97	0	36.122	2425800000	43	0.230219	0.864218	0.571291	sp|P47740|AL3A2_MOUSE	sp|P47740|AL3A2_MOUSE
>sp|P47753|CAZA1_MOUSE F-actin-capping protein subunit alpha-1 OS=Mus musculus OX=10090 GN=Capza1 PE=1 SV=4	P47753	Capza1	27.8344	29.6594	27.5815	27.1967	28.7266	29.493	27.7412	27.5483						16	12	12	70.6	56.3	56.3	32.939	0	323.31	13064000000	167	0.16864	0.309247	0.435829	sp|P47753|CAZA1_MOUSE	sp|P47753|CAZA1_MOUSE
>sp|P47754|CAZA2_MOUSE F-actin-capping protein subunit alpha-2 OS=Mus musculus OX=10090 GN=Capza2 PE=1 SV=3	P47754	Capza2	30.392	30.366	27.8104	27.3661	30.5188	31.1416	28.6764	28.4834						18	18	14	80.1	80.1	65.7	32.967	0	323.31	40399000000	232	0.28677	0.721411	0.688792	sp|P47754|CAZA2_MOUSE	sp|P47754|CAZA2_MOUSE
>sp|P47757|CAPZB_MOUSE F-actin-capping protein subunit beta OS=Mus musculus OX=10090 GN=Capzb PE=1 SV=3	P47757	Capzb	30.8527	30.1858	29.7199	29.5364	31.1463	30.0727	29.8987	29.4041						21	21	21	61.4	61.4	61.4	31.345	0	323.31	58413000000	316	0.0419888	0.0567341	0.120733	sp|P47757|CAPZB_MOUSE	sp|P47757|CAPZB_MOUSE
>sp|P47758|SRPRB_MOUSE Signal recognition particle receptor subunit beta OS=Mus musculus OX=10090 GN=Srprb PE=1 SV=1	P47758	Srprb	25.2574	24.7256	21.5942	22.1686	21.9192	23.8457	21.1469	21.0559						7	7	7	29	29	29	29.579	0	20.897	621360000	16	0.612553	-1.44453	-1.29155	sp|P47758|SRPRB_MOUSE	sp|P47758|SRPRB_MOUSE
>sp|P47791|GSHR_MOUSE Glutathione reductase, mitochondrial OS=Mus musculus OX=10090 GN=Gsr PE=1 SV=3	P47791	Gsr	30.5501	29.1344	28.1982	28.7046	30.9091	29.0302	28.3735	28.6004						21	21	21	56	56	56	53.662	0	323.31	36365000000	262	0.0367609	0.0814734	0.106262	sp|P47791|GSHR_MOUSE	sp|P47791|GSHR_MOUSE
>sp|P47802|MTX1_MOUSE Metaxin-1 OS=Mus musculus OX=10090 GN=Mtx1 PE=1 SV=1	P47802	Mtx1	22.1234	22.1178	21.6582	23.649	23.925	23.281	22.3051	21.5724						7	7	7	28.7	28.7	28.7	35.623	0	9.649	276720000	8	0.227874	0.383767	0.566287	sp|P47802|MTX1_MOUSE	sp|P47802|MTX1_MOUSE
>sp|P47809|MP2K4_MOUSE Dual specificity mitogen-activated protein kinase kinase 4 OS=Mus musculus OX=10090 GN=Map2k4 PE=1 SV=2	P47809	Map2k4	24.6183	23.1829	23.9593	22.9146	25.0406	23.1398	21.733	21.2672						11	11	11	42.8	42.8	42.8	44.113	0	29.626	671620000	19	0.415072	-0.873677	-0.937836	sp|P47809|MP2K4_MOUSE	sp|P47809|MP2K4_MOUSE
>sp|P47811|MK14_MOUSE Mitogen-activated protein kinase 14 OS=Mus musculus OX=10090 GN=Mapk14 PE=1 SV=3	P47811	Mapk14	29.1533	27.971	26.9602	25.7372	28.1693	23.0828	20.8289	20.2857						18	18	18	59.7	59.7	59.7	41.287	0	122.28	10798000000	83	1.18438	-4.36377	-2.25039	sp|P47811|MK14_MOUSE	sp|P47811|MK14_MOUSE
>sp|P47856|GFPT1_MOUSE Glutamine--fructose-6-phosphate aminotransferase [isomerizing] 1 OS=Mus musculus OX=10090 GN=Gfpt1 PE=1 SV=3	P47856	Gfpt1	24.5477	24.8361	20.9825	21.7252	23.9282	23.8133	22.3197	21.3105						10	10	8	19.2	19.2	16.6	78.538	0	16.35	446450000	18	0.0545209	-0.179921	-0.154845	sp|P47856|GFPT1_MOUSE	sp|P47856|GFPT1_MOUSE
>sp|P47857|PFKAM_MOUSE ATP-dependent 6-phosphofructokinase, muscle type OS=Mus musculus OX=10090 GN=Pfkm PE=1 SV=3	P47857	Pfkm	22.2406	23.0018	20.8877	22.4267	21.4508	24.0305	22.2026	21.0663						5	2	2	7.4	3.7	3.7	85.268	0	6.8897	73468000	4	0.0206771	0.0483742	0.0607848	sp|P47857|PFKAM_MOUSE	sp|P47857|PFKAM_MOUSE
>sp|P47877|IBP2_MOUSE Insulin-like growth factor-binding protein 2 OS=Mus musculus OX=10090 GN=Igfbp2 PE=2 SV=2	P47877	Igfbp2	20.2955	22.0009	23.4684	21.1562	20.4492	24.2445	21.671	21.1458						2	2	2	8.2	8.2	8.2	32.846	0	3.5201	11606000	1	0.048258	0.147358	0.137897	sp|P47877|IBP2_MOUSE	sp|P47877|IBP2_MOUSE
>sp|P47879|IBP4_MOUSE Insulin-like growth factor-binding protein 4 OS=Mus musculus OX=10090 GN=Igfbp4 PE=1 SV=2	P47879	Igfbp4	22.4168	22.1128	23.6807	21.2841	22.3565	24.0741	22.1095	22.1713						1	1	1	3.9	3.9	3.9	27.807	0.00062009	2.8793	13446000	2	0.172908	0.304282	0.445516	sp|P47879|IBP4_MOUSE	sp|P47879|IBP4_MOUSE
>sp|P47880|IBP6_MOUSE Insulin-like growth factor-binding protein 6 OS=Mus musculus OX=10090 GN=Igfbp6 PE=2 SV=2	P47880	Igfbp6	20.5691	23.0982	23.0006	21.87	19.9758	23.6649	22.5659	21.0841						1	1	1	6.3	6.3	6.3	25.346	0.00082423	2.834	5994800	1	0.115382	-0.31181	-0.310496	sp|P47880|IBP6_MOUSE	sp|P47880|IBP6_MOUSE
>sp|P47915|RL29_MOUSE 60S ribosomal protein L29 OS=Mus musculus OX=10090 GN=Rpl29 PE=1 SV=2	P47915	Rpl29	31.0243	23.8415	31.8232	22.0457	26.5612	23.8982	22.2646	22.0104						5	5	5	25.6	25.6	25.6	17.587	0	23.299	16500000000	31	0.617444	-3.50008	-1.30002	sp|P47915|RL29_MOUSE	sp|P47915|RL29_MOUSE
>sp|P47930|FOSL2_MOUSE Fos-related antigen 2 OS=Mus musculus OX=10090 GN=Fosl2 PE=1 SV=2	P47930	Fosl2	20.2096	22.1863	22.0241	22.4616	21.5324	23.3102	22.5881	20.6924						1	1	1	6.4	6.4	6.4	35.298	0	7.1065	10997000	1	0.154205	0.31038	0.4027	sp|P47930|FOSL2_MOUSE	sp|P47930|FOSL2_MOUSE
>sp|P47934|CACP_MOUSE Carnitine O-acetyltransferase OS=Mus musculus OX=10090 GN=Crat PE=1 SV=3	P47934	Crat	22.0213	22.8076	21.1535	21.779	23.8345	22.5738	22.6248	21.83						3	3	3	7	7	7	70.839	0	30.85	173920000	5	0.700497	0.775435	1.44235	sp|P47934|CACP_MOUSE	sp|P47934|CACP_MOUSE
>sp|P47941|CRKL_MOUSE Crk-like protein OS=Mus musculus OX=10090 GN=Crkl PE=1 SV=2	P47941	Crkl	25.9065	26.4136	26.1757	26.4596	26.582	23.2271	27.4884	27.2383						16	16	16	58.1	58.1	58.1	33.83	0	88.476	2124000000	77	0.0364411	-0.104926	-0.105372	sp|P47941|CRKL_MOUSE	sp|P47941|CRKL_MOUSE
>sp|P47955|RLA1_MOUSE 60S acidic ribosomal protein P1 OS=Mus musculus OX=10090 GN=Rplp1 PE=1 SV=1	P47955	Rplp1	29.6825	29.6817	27.8236	26.4468	29.7068	28.8134	28.4315	27.5035						3	3	3	52.6	52.6	52.6	11.475	0	114.29	18025000000	44	0.08138	0.205122	0.225433	sp|P47955|RLA1_MOUSE	sp|P47955|RLA1_MOUSE
>sp|P47962|RL5_MOUSE 60S ribosomal protein L5 OS=Mus musculus OX=10090 GN=Rpl5 PE=1 SV=3	P47962	Rpl5	30.4532	28.098	30.0957	29.3607	29.4563	23.3703	27.7273	26.9478						18	18	18	46.8	46.8	46.8	34.4	0	73.688	20942000000	157	0.974089	-2.62644	-1.90015	sp|P47962|RL5_MOUSE	sp|P47962|RL5_MOUSE
>sp|P47964|RL36_MOUSE 60S ribosomal protein L36 OS=Mus musculus OX=10090 GN=Rpl36 PE=1 SV=2	P47964	Rpl36	27.6326	22.7739	21.6266	21.5673	24.1179	23.9713	22.843	20.3674						3	3	3	21	21	21	12.215	0.00080906	2.5635	2777300000	10	0.128652	-0.575218	-0.342556	sp|P47964|RL36_MOUSE	sp|P47964|RL36_MOUSE
>sp|P47968|RPIA_MOUSE Ribose-5-phosphate isomerase OS=Mus musculus OX=10090 GN=Rpia PE=1 SV=2	P47968	Rpia	27.3426	23.3019	29.2316	29.1318	26.818	22.9795	27.4086	27.9264						15	15	15	61.1	61.1	61.1	32.45	0	251.68	4973200000	123	0.216932	-0.968841	-0.542793	sp|P47968|RPIA_MOUSE	sp|P47968|RPIA_MOUSE
>sp|P48024|EIF1_MOUSE Eukaryotic translation initiation factor 1 OS=Mus musculus OX=10090 GN=Eif1 PE=1 SV=2	P48024	Eif1	30.184	27.7978	29.9979	30.0443	28.1912	28.3986	29.6193	29.6161						12	12	5	83.2	83.2	46	12.746	0	309.08	16161000000	156	0.342188	-0.549692	-0.798918	sp|P48024|EIF1_MOUSE	sp|P48024|EIF1_MOUSE
>sp|P48025|KSYK_MOUSE Tyrosine-protein kinase SYK OS=Mus musculus OX=10090 GN=Syk PE=1 SV=2	P48025	Syk	28.804	26.7428	25.375	25.7582	29.3512	27.4033	26.3503	26.9171						26	26	26	60.3	60.3	60.3	71.376	0	323.31	12543000000	158	0.358118	0.835503	0.829803	sp|P48025|KSYK_MOUSE;sp|P43404|ZAP70_MOUSE;sp|Q8BZ25|ANKK1_MOUSE	sp|P48025|KSYK_MOUSE
>sp|P48036|ANXA5_MOUSE Annexin A5 OS=Mus musculus OX=10090 GN=Anxa5 PE=1 SV=1	P48036	Anxa5	31.7848	30.6247	32.4774	33.0735	32.2606	31.7674	31.7164	30.8336						26	26	26	81.2	81.2	81.2	35.752	0	323.31	101890000000	408	0.230739	-0.345628	-0.572398	sp|P48036|ANXA5_MOUSE	sp|P48036|ANXA5_MOUSE
>sp|P48193|41_MOUSE Protein 4.1 OS=Mus musculus OX=10090 GN=Epb41 PE=1 SV=2	P48193	Epb41	21.1602	21.6352	24.6355	24.4046	21.4336	22.3638	26.5599	25.9286						19	19	17	30.2	30.2	27.9	95.91	0	136.28	1044400000	48	0.297645	1.11259	0.710758	sp|P48193|41_MOUSE	sp|P48193|41_MOUSE
>sp|P48377|RFX1_MOUSE MHC class II regulatory factor RFX1 OS=Mus musculus OX=10090 GN=Rfx1 PE=1 SV=2	P48377	Rfx1	21.0992	21.5757	24.8678	24.6629	21.218	22.519	21.5429	24.1081						6	6	6	12.1	12.1	12.1	103.71	0	30.144	173020000	17	0.240418	-0.704418	-0.592921	sp|P48377|RFX1_MOUSE;sp|P48379|RFX2_MOUSE;sp|P48381|RFX3_MOUSE	sp|P48377|RFX1_MOUSE
>sp|P48410|ABCD1_MOUSE ATP-binding cassette sub-family D member 1 OS=Mus musculus OX=10090 GN=Abcd1 PE=1 SV=1	P48410	Abcd1	25.6172	24.3218	22.5457	22.1351	21.4417	22.4415	21.9299	21.5405						10	10	10	16.7	16.7	16.7	81.858	0	15.533	558580000	15	1.1329	-1.81657	-2.1643	sp|P48410|ABCD1_MOUSE	sp|P48410|ABCD1_MOUSE
>sp|P48428|TBCA_MOUSE Tubulin-specific chaperone A OS=Mus musculus OX=10090 GN=Tbca PE=1 SV=3	P48428	Tbca	22.6701	26.994	30.0999	30.1613	26.7206	23.6012	29.2411	29.7242						15	15	15	63.9	63.9	63.9	12.758	0	323.31	6591200000	116	0.0241429	-0.159535	-0.0707107	sp|P48428|TBCA_MOUSE	sp|P48428|TBCA_MOUSE
>sp|P48441|IDUA_MOUSE Alpha-L-iduronidase OS=Mus musculus OX=10090 GN=Idua PE=1 SV=2	P48441	Idua	20.9052	23.6901	22.2799	23.3245	20.8679	23.3123	22.5825	21.8304						1	1	1	2.1	2.1	2.1	71.253	0.0011881	2.3054	9151900	1	0.194181	-0.401655	-0.493098	sp|P48441|IDUA_MOUSE	sp|P48441|IDUA_MOUSE
>sp|P48453|PP2BB_MOUSE Serine/threonine-protein phosphatase 2B catalytic subunit beta isoform OS=Mus musculus OX=10090 GN=Ppp3cb PE=1 SV=2	P48453	Ppp3cb	22.5909	22.4616	22.6583	23.0061	24.4333	23.2239	22.2377	19.7495						11	5	5	22.3	11.6	11.6	59.173	0	9.2659	423840000	10	0.098104	-0.268123	-0.267824	sp|P48453|PP2BB_MOUSE	sp|P48453|PP2BB_MOUSE
>sp|P48722|HS74L_MOUSE Heat shock 70 kDa protein 4L OS=Mus musculus OX=10090 GN=Hspa4l PE=1 SV=2	P48722	Hspa4l	23.846	23.6351	22.9905	21.5585	23.8474	22.8363	21.2742	23.1212						12	9	9	16.3	11.7	11.7	94.381	0	24.107	312060000	14	0.118341	-0.237791	-0.317697	sp|P48722|HS74L_MOUSE	sp|P48722|HS74L_MOUSE
>sp|P48725|PCNT_MOUSE Pericentrin OS=Mus musculus OX=10090 GN=Pcnt PE=1 SV=2	P48725	Pcnt	20.2968	23.0669	22.5489	21.5552	20.7978	22.1878	21.7645	22.0989						5	5	5	3	3	3	329.46	0	6.7907	18813000	6	0.0811305	-0.154681	-0.224791	sp|P48725|PCNT_MOUSE	sp|P48725|PCNT_MOUSE
>sp|P48758|CBR1_MOUSE Carbonyl reductase [NADPH] 1 OS=Mus musculus OX=10090 GN=Cbr1 PE=1 SV=3	P48758	Cbr1	25.5866	24.4131	24.9455	25.6881	26.6214	24.0084	27.6983	27.16						14	14	13	57	57	54.2	30.641	0	64.635	2149000000	55	0.672246	1.2137	1.39422	sp|P48758|CBR1_MOUSE	sp|P48758|CBR1_MOUSE
>sp|P48771|CX7A2_MOUSE Cytochrome c oxidase subunit 7A2, mitochondrial OS=Mus musculus OX=10090 GN=Cox7a2 PE=1 SV=2	P48771	Cox7a2	27.3295	24.9219	27.835	27.4921	26.2638	23.9209	27.7485	20.8426						2	2	2	27.7	27.7	27.7	9.2908	0	6.0291	3241300000	32	0.638442	-2.20067	-1.33625	sp|P48771|CX7A2_MOUSE	sp|P48771|CX7A2_MOUSE
>sp|P48962|ADT1_MOUSE ADP/ATP translocase 1 OS=Mus musculus OX=10090 GN=Slc25a4 PE=1 SV=4	P48962	Slc25a4	26.8523	22.2675	22.8878	21.5591	25.6098	23.0905	21.4211	21.4836						19	9	9	63.1	29.9	29.9	32.904	0	10.881	1925000000	24	0.118735	-0.49043	-0.318652	sp|P48962|ADT1_MOUSE;sp|Q3V132|ADT4_MOUSE	sp|P48962|ADT1_MOUSE
>sp|P48999|LOX5_MOUSE Arachidonate 5-lipoxygenase OS=Mus musculus OX=10090 GN=Alox5 PE=1 SV=3	P48999	Alox5	21.5147	23.2514	22.4419	22.5451	26.2397	23.1465	22.3619	21.7627						13	13	13	24.5	24.5	24.5	77.966	0	71.782	827640000	19	0.388904	0.939394	0.888634	sp|P48999|LOX5_MOUSE	sp|P48999|LOX5_MOUSE
>sp|P49117|NR2C2_MOUSE Nuclear receptor subfamily 2 group C member 2 OS=Mus musculus OX=10090 GN=Nr2c2 PE=1 SV=1	P49117	Nr2c2	20.2676	22.9985	20.7803	22.0812	23.719	23.325	21.8459	23.3593						3	3	3	8.4	8.4	8.4	65.239	0	3.5422	26084000	4	1.06464	1.53042	2.0506	sp|P49117|NR2C2_MOUSE	sp|P49117|NR2C2_MOUSE
>sp|P49135|ERCC3_MOUSE General transcription and DNA repair factor IIH helicase subunit XPB OS=Mus musculus OX=10090 GN=Ercc3 PE=2 SV=1	P49135	Ercc3	20.3169	22.4449	21.1615	23.005	21.6963	24.1098	21.9238	22.5306						2	2	2	2.8	2.8	2.8	89.125	0.0079913	1.4743	34973000	1	0.459384	0.833072	1.01966	sp|P49135|ERCC3_MOUSE	sp|P49135|ERCC3_MOUSE
>sp|P49138|MAPK2_MOUSE MAP kinase-activated protein kinase 2 OS=Mus musculus OX=10090 GN=Mapkapk2 PE=1 SV=2	P49138	Mapkapk2	27.4656	23.1701	22.1018	23.7309	27.8566	22.9328	22.8498	21.4605						14	14	12	45.3	45.3	40.2	44.049	0	238.81	4858800000	37	0.0668411	-0.342141	-0.18763	sp|P49138|MAPK2_MOUSE	sp|P49138|MAPK2_MOUSE
>sp|P49290|PERE_MOUSE Eosinophil peroxidase OS=Mus musculus OX=10090 GN=Epx PE=1 SV=2	P49290	Epx	28.4028	23.8846	31.4774	30.6496	31.1684	32.6941	30.2901	30.7762						39	34	34	50	44.4	44.4	81.379	0	323.31	44156000000	475	0.72111	2.62858	1.47732	sp|P49290|PERE_MOUSE	sp|P49290|PERE_MOUSE
>sp|P49300|CLC10_MOUSE C-type lectin domain family 10 member A OS=Mus musculus OX=10090 GN=Clec10a PE=1 SV=1	P49300	Clec10a	20.2061	22.5886	22.9251	23.3139	24.8014	26.0683	21.8215	21.8486						2	2	2	10.2	10.2	10.2	34.595	0	31.553	328620000	5	0.490385	1.37651	1.07593	sp|P49300|CLC10_MOUSE	sp|P49300|CLC10_MOUSE
>sp|P49312|ROA1_MOUSE Heterogeneous nuclear ribonucleoprotein A1 OS=Mus musculus OX=10090 GN=Hnrnpa1 PE=1 SV=2	P49312	Hnrnpa1	30.948	29.7319	29.9293	30.2686	30.9437	27.6947	30.6527	30.8718						24	23	23	62.5	62.5	62.5	34.196	0	323.31	55555000000	395	0.0775944	-0.178716	-0.215678	sp|P49312|ROA1_MOUSE	sp|P49312|ROA1_MOUSE
>sp|P49429|HPPD_MOUSE 4-hydroxyphenylpyruvate dioxygenase OS=Mus musculus OX=10090 GN=Hpd PE=1 SV=3	P49429	Hpd	21.0869	24.2901	21.5692	21.8957	19.8169	22.6903	25.7642	25.1075						10	10	10	31.6	31.6	31.6	45.054	0	28.873	598720000	29	0.313993	1.13425	0.74344	sp|P49429|HPPD_MOUSE	sp|P49429|HPPD_MOUSE
>sp|P49442|INPP_MOUSE Inositol polyphosphate 1-phosphatase OS=Mus musculus OX=10090 GN=Inpp1 PE=1 SV=2	P49442	Inpp1	23.1562	22.7729	21.7404	20.9733	24.0393	23.0534	22.8193	19.1155						3	3	3	7.1	7.1	7.1	43.346	0	3.2949	287180000	5	0.0277257	0.0961399	0.0808975	sp|P49442|INPP_MOUSE	sp|P49442|INPP_MOUSE
>sp|P49443|PPM1A_MOUSE Protein phosphatase 1A OS=Mus musculus OX=10090 GN=Ppm1a PE=1 SV=1	P49443	Ppm1a	24.6683	22.5055	22.4035	22.9117	25.2769	24.5533	23.3604	22.428						9	9	7	30.9	30.9	25.1	42.432	0	40.817	762490000	19	0.422465	0.782407	0.95161	sp|P49443|PPM1A_MOUSE	sp|P49443|PPM1A_MOUSE
>sp|P49446|PTPRE_MOUSE Receptor-type tyrosine-protein phosphatase epsilon OS=Mus musculus OX=10090 GN=Ptpre PE=1 SV=3	P49446	Ptpre	25.5745	23.3273	22.824	22.5873	26.2383	23.2511	23.2936	22.5516						14	14	12	26	26	22.3	80.687	0	81.805	1489200000	28	0.0868454	0.255394	0.23941	sp|P49446|PTPRE_MOUSE	sp|P49446|PTPRE_MOUSE
>sp|P49452|CENPC_MOUSE Centromere protein C OS=Mus musculus OX=10090 GN=Cenpc PE=1 SV=2	P49452	Cenpc	20.5646	23.2485	25.3218	25.4853	20.6225	23.43	21.1123	21.5154						12	12	12	18.5	18.5	18.5	102.15	0	22.975	201120000	25	0.748362	-1.98495	-1.52336	sp|P49452|CENPC_MOUSE	sp|P49452|CENPC_MOUSE
>sp|P49586|PCY1A_MOUSE Choline-phosphate cytidylyltransferase A OS=Mus musculus OX=10090 GN=Pcyt1a PE=1 SV=1	P49586	Pcyt1a	21.4132	23.3944	21.9753	24.2315	23.1346	23.3986	24.5171	24.7994						9	9	9	36	36	36	41.666	0	24.838	1457300000	26	0.783068	1.20885	1.58176	sp|P49586|PCY1A_MOUSE;sp|Q811Q9|PCY1B_MOUSE	sp|P49586|PCY1A_MOUSE
>sp|P49615|CDK5_MOUSE Cyclin-dependent-like kinase 5 OS=Mus musculus OX=10090 GN=Cdk5 PE=1 SV=1	P49615	Cdk5	22.1223	23.9005	22.6656	22.0435	21.5664	23.3314	24.0265	24.29						6	5	5	22.6	19.9	19.9	33.288	0	4.931	149590000	14	0.357854	0.620584	0.829293	sp|P49615|CDK5_MOUSE	sp|P49615|CDK5_MOUSE
>sp|P49717|MCM4_MOUSE DNA replication licensing factor MCM4 OS=Mus musculus OX=10090 GN=Mcm4 PE=1 SV=1	P49717	Mcm4	29.2198	27.4048	27.0006	26.9738	28.2574	24.353	27.6372	27.601						32	32	32	45.1	45.1	45.1	96.735	0	323.31	11573000000	123	0.276062	-0.687571	-0.666974	sp|P49717|MCM4_MOUSE;sp|Q9CWV1|MCM8_MOUSE	sp|P49717|MCM4_MOUSE
>sp|P49718|MCM5_MOUSE DNA replication licensing factor MCM5 OS=Mus musculus OX=10090 GN=Mcm5 PE=1 SV=1	P49718	Mcm5	27.8631	24.1942	23.4713	21.7998	28.4383	22.8012	22.5171	23.0266						27	27	27	40.5	40.5	40.5	82.342	0	160.13	5906200000	63	0.0243731	-0.1363	-0.0713676	sp|P49718|MCM5_MOUSE	sp|P49718|MCM5_MOUSE
>sp|P49722|PSA2_MOUSE Proteasome subunit alpha type-2 OS=Mus musculus OX=10090 GN=Psma2 PE=1 SV=3	P49722	Psma2	27.8265	27.2417	26.7378	27.2746	28.2563	27.2871	27.6481	27.934						12	12	12	60.3	60.3	60.3	25.926	0	270.78	8074000000	74	0.844721	0.511237	1.68494	sp|P49722|PSA2_MOUSE	sp|P49722|PSA2_MOUSE
>sp|P49769|PSN1_MOUSE Presenilin-1 OS=Mus musculus OX=10090 GN=Psen1 PE=1 SV=1	P49769	Psen1	20.8046	22.7097	21.0899	22.5864	20.4087	23.3146	22.3558	20.7811						1	1	1	4.1	4.1	4.1	52.639	0	4.7182	219610	1	0.0338663	-0.0825806	-0.0981855	sp|P49769|PSN1_MOUSE	sp|P49769|PSN1_MOUSE
>sp|P49935|CATH_MOUSE Pro-cathepsin H OS=Mus musculus OX=10090 GN=Ctsh PE=1 SV=2	P49935	Ctsh	27.8031	27.1943	27.4741	27.2855	29.8443	29.1447	27.3179	27.8693						10	10	10	37.2	37.2	37.2	37.17	0	312.9	13871000000	98	0.950746	1.10481	1.86138	sp|P49935|CATH_MOUSE	sp|P49935|CATH_MOUSE
>sp|P49962|SRP09_MOUSE Signal recognition particle 9 kDa protein OS=Mus musculus OX=10090 GN=Srp9 PE=1 SV=2	P49962	Srp9	26.4788	23.1058	25.9276	26.0863	26.5782	24.6168	22.2083	25.9941						5	5	5	53.5	53.5	53.5	10.194	0	23.264	2229000000	30	0.171855	-0.550284	-0.443132	sp|P49962|SRP09_MOUSE	sp|P49962|SRP09_MOUSE
>sp|P50096|IMDH1_MOUSE Inosine-5-monophosphate dehydrogenase 1 OS=Mus musculus OX=10090 GN=Impdh1 PE=1 SV=2	P50096	Impdh1	22.8327	23.0289	21.9666	21.5507	22.7381	22.9329	22.3148	23.6096						6	5	5	16	14.4	14.4	55.278	0	7.3567	233960000	11	0.58944	0.554142	1.25139	sp|P50096|IMDH1_MOUSE	sp|P50096|IMDH1_MOUSE
>sp|P50136|ODBA_MOUSE 2-oxoisovalerate dehydrogenase subunit alpha, mitochondrial OS=Mus musculus OX=10090 GN=Bckdha PE=1 SV=1	P50136	Bckdha	21.9361	22.6969	22.136	22.9408	22.4577	22.7572	22.8681	22.2048						7	7	7	21.5	21.5	21.5	50.37	0	9.5644	237010000	11	0.205736	0.144529	0.518485	sp|P50136|ODBA_MOUSE	sp|P50136|ODBA_MOUSE
>sp|P50171|DHB8_MOUSE Estradiol 17-beta-dehydrogenase 8 OS=Mus musculus OX=10090 GN=Hsd17b8 PE=1 SV=2	P50171	Hsd17b8	24.2232	22.1593	24.1038	25.0536	24.1787	23.2712	25.429	24.74						8	8	8	42.5	42.5	42.5	26.588	0	36.365	530160000	32	0.282614	0.519759	0.680345	sp|P50171|DHB8_MOUSE	sp|P50171|DHB8_MOUSE
>sp|P50172|DHI1_MOUSE Corticosteroid 11-beta-dehydrogenase isozyme 1 OS=Mus musculus OX=10090 GN=Hsd11b1 PE=1 SV=3	P50172	Hsd11b1	25.3646	23.2485	21.4439	21.494	23.5353	23.1847	22.609	22.4911						7	7	7	24.7	24.7	24.7	32.364	0	12.507	659940000	17	0.0239648	0.0672641	0.0702025	sp|P50172|DHI1_MOUSE	sp|P50172|DHI1_MOUSE
>sp|P50247|SAHH_MOUSE Adenosylhomocysteinase OS=Mus musculus OX=10090 GN=Ahcy PE=1 SV=3	P50247	Ahcy	29.4662	28.8057	27.1228	28.0911	29.1377	28.6566	27.1964	27.4552						26	26	26	59	59	59	47.688	0	323.31	19670000000	189	0.144082	-0.259983	-0.379113	sp|P50247|SAHH_MOUSE	sp|P50247|SAHH_MOUSE
>sp|P50285|FMO1_MOUSE Dimethylaniline monooxygenase [N-oxide-forming] 1 OS=Mus musculus OX=10090 GN=Fmo1 PE=1 SV=1	P50285	Fmo1	21.6602	23.3266	23.0646	23.1058	20.0592	24.9204	23.5647	21.8965						6	6	6	12.8	12.8	12.8	59.914	0	9.0008	308250000	16	0.0565074	-0.179115	-0.16018	sp|P50285|FMO1_MOUSE	sp|P50285|FMO1_MOUSE
>sp|P50295|ARY2_MOUSE Arylamine N-acetyltransferase 2 OS=Mus musculus OX=10090 GN=Nat2 PE=1 SV=1	P50295	Nat2	22.4952	22.6011	21.5724	22.8216	21.948	23.0741	23.0907	22.2498						3	3	3	10	10	10	33.701	0.00082237	2.7951	151660000	3	0.217903	0.218077	0.544888	sp|P50295|ARY2_MOUSE;sp|P50296|ARY3_MOUSE;sp|P50294|ARY1_MOUSE	sp|P50295|ARY2_MOUSE
>sp|P50396|GDIA_MOUSE Rab GDP dissociation inhibitor alpha OS=Mus musculus OX=10090 GN=Gdi1 PE=1 SV=3	P50396	Gdi1	23.0468	22.2657	23.4112	21.3164	21.1475	25.5179	21.581	20.6555						17	10	10	45.4	30.2	30.2	50.521	0	50.5	898670000	13	0.0854515	-0.284554	-0.235857	sp|P50396|GDIA_MOUSE	sp|P50396|GDIA_MOUSE
>sp|P50427|STS_MOUSE Steryl-sulfatase OS=Mus musculus OX=10090 GN=Sts PE=1 SV=1	P50427	Sts	25.4459	23.7099	22.931	22.296	23.9123	21.6479	21.9418	21.2949						11	11	11	21.6	21.6	21.6	66.59	0	19.033	703400000	15	0.766567	-1.39649	-1.55403	sp|P50427|STS_MOUSE	sp|P50427|STS_MOUSE
>sp|P50428|ARSA_MOUSE Arylsulfatase A OS=Mus musculus OX=10090 GN=Arsa PE=1 SV=2	P50428	Arsa	20.8865	21.5236	22.9665	21.8532	21.0275	22.7794	24.0736	24.1519						3	3	3	11.7	11.7	11.7	53.748	0	17.709	49844000	8	0.681884	1.20065	1.41067	sp|P50428|ARSA_MOUSE	sp|P50428|ARSA_MOUSE
>sp|P50429|ARSB_MOUSE Arylsulfatase B OS=Mus musculus OX=10090 GN=Arsb PE=1 SV=3	P50429	Arsb	26.898	22.526	27.6494	27.9844	29.1436	27.575	28.331	28.6314						15	15	15	30.7	30.7	30.7	59.646	0	75.928	8896500000	128	0.822381	2.1558	1.64762	sp|P50429|ARSB_MOUSE;sp|Q32KI9|ARSI_MOUSE	sp|P50429|ARSB_MOUSE
>sp|P50431|GLYC_MOUSE Serine hydroxymethyltransferase, cytosolic OS=Mus musculus OX=10090 GN=Shmt1 PE=1 SV=3	P50431	Shmt1	26.3882	22.031	21.7342	25.7317	26.0958	23.8585	26.1294	21.9774						18	17	17	44.6	41.6	41.6	52.6	0	52.676	2602500000	44	0.13004	0.544002	0.345874	sp|P50431|GLYC_MOUSE	sp|P50431|GLYC_MOUSE
>sp|P50516|VATA_MOUSE V-type proton ATPase catalytic subunit A OS=Mus musculus OX=10090 GN=Atp6v1a PE=1 SV=2	P50516	Atp6v1a	30.2494	29.1722	26.4945	26.4887	31.1456	28.6339	28.5362	28.9132						34	34	34	65.6	65.6	65.6	68.325	0	323.31	43582000000	291	0.481726	1.20605	1.06029	sp|P50516|VATA_MOUSE	sp|P50516|VATA_MOUSE
>sp|P50518|VATE1_MOUSE V-type proton ATPase subunit E 1 OS=Mus musculus OX=10090 GN=Atp6v1e1 PE=1 SV=2	P50518	Atp6v1e1	28.9335	27.316	27.9749	27.5532	29.2704	25.6535	28.9109	28.9494						19	19	19	64.2	64.2	64.2	26.157	0	323.31	13703000000	117	0.100016	0.251627	0.272601	sp|P50518|VATE1_MOUSE;sp|Q9D593|VATE2_MOUSE	sp|P50518|VATE1_MOUSE
>sp|P50543|S10AB_MOUSE Protein S100-A11 OS=Mus musculus OX=10090 GN=S100a11 PE=1 SV=1	P50543	S100a11	30.9185	21.978	31.4262	32.8025	31.2106	23.0674	30.5985	30.719						6	6	6	51	51	51	11.083	0	147.85	36167000000	111	0.042326	-0.38243	-0.121662	sp|P50543|S10AB_MOUSE	sp|P50543|S10AB_MOUSE
>sp|P50544|ACADV_MOUSE Very long-chain specific acyl-CoA dehydrogenase, mitochondrial OS=Mus musculus OX=10090 GN=Acadvl PE=1 SV=3	P50544	Acadvl	27.863	25.7211	24.4194	24.5457	27.5734	23.2925	25.4952	25.3805						24	24	24	45.6	45.6	45.6	70.875	0	194.32	4887500000	84	0.0604263	-0.201947	-0.170649	sp|P50544|ACADV_MOUSE	sp|P50544|ACADV_MOUSE
>sp|P50580|PA2G4_MOUSE Proliferation-associated protein 2G4 OS=Mus musculus OX=10090 GN=Pa2g4 PE=1 SV=3	P50580	Pa2g4	30.0575	28.5781	30.2987	30.3912	30.325	28.3142	29.2273	29.5947						26	26	26	65.5	65.5	65.5	43.698	0	323.31	28465000000	299	0.334076	-0.466072	-0.783068	sp|P50580|PA2G4_MOUSE	sp|P50580|PA2G4_MOUSE
>sp|P50637|TSPO_MOUSE Translocator protein OS=Mus musculus OX=10090 GN=Tspo PE=1 SV=1	P50637	Tspo	25.9204	22.8978	23.0222	21.2188	21.2993	22.5258	22.2567	20.8324						1	1	1	8.3	8.3	8.3	18.841	0.00082576	2.8575	995570000	7	0.70936	-1.53624	-1.4574	sp|P50637|TSPO_MOUSE	sp|P50637|TSPO_MOUSE
>sp|P51125|ICAL_MOUSE Calpastatin OS=Mus musculus OX=10090 GN=Cast PE=1 SV=2	P51125	Cast	28.6425	28.2822	31.5062	31.4293	28.4996	28.1085	30.5271	30.7405						36	36	36	56.2	56.2	56.2	84.921	0	323.31	16978000000	397	0.174608	-0.496113	-0.449362	sp|P51125|ICAL_MOUSE	sp|P51125|ICAL_MOUSE
>sp|P51150|RAB7A_MOUSE Ras-related protein Rab-7a OS=Mus musculus OX=10090 GN=Rab7a PE=1 SV=2	P51150	Rab7a	29.8043	29.2818	28.076	28.2077	29.0238	28.4951	26.5262	26.6534						15	15	15	75.8	75.8	75.8	23.489	0	220.85	20560000000	145	0.754066	-1.16782	-1.53298	sp|P51150|RAB7A_MOUSE	sp|P51150|RAB7A_MOUSE
>sp|P51174|ACADL_MOUSE Long-chain specific acyl-CoA dehydrogenase, mitochondrial OS=Mus musculus OX=10090 GN=Acadl PE=1 SV=2	P51174	Acadl	28.7547	26.7524	27.0613	26.142	29.1808	23.3809	27.8675	28.3262						15	15	15	34.7	34.7	34.7	47.907	0	240.11	14911000000	134	0.00266482	0.0112963	0.00799157	sp|P51174|ACADL_MOUSE	sp|P51174|ACADL_MOUSE
>sp|P51175|PPOX_MOUSE Protoporphyrinogen oxidase OS=Mus musculus OX=10090 GN=Ppox PE=1 SV=1	P51175	Ppox	22.2447	23.9677	23.5738	22.4291	21.3844	23.9256	22.2507	22.6517						3	3	3	10.7	10.7	10.7	50.87	0	4.8994	115070000	5	0.312027	-0.500725	-0.739532	sp|P51175|PPOX_MOUSE	sp|P51175|PPOX_MOUSE
>sp|P51410|RL9_MOUSE 60S ribosomal protein L9 OS=Mus musculus OX=10090 GN=Rpl9 PE=2 SV=2	P51410	Rpl9	29.2985	27.7238	22.2924	27.2	28.9555	26.3855	26.9662	27.9387						12	12	12	69.3	69.3	69.3	21.881	0	141.7	14920000000	89	0.233261	0.932807	0.577764	sp|P51410|RL9_MOUSE	sp|P51410|RL9_MOUSE
>sp|P51432|PLCB3_MOUSE 1-phosphatidylinositol 4,5-bisphosphate phosphodiesterase beta-3 OS=Mus musculus OX=10090 GN=Plcb3 PE=1 SV=2	P51432	Plcb3	24.6679	23.522	21.2862	22.5821	25.9871	23.9694	21.586	21.789						15	15	15	14.7	14.7	14.7	139.49	0	14.829	983340000	20	0.0920588	0.318306	0.25263	sp|P51432|PLCB3_MOUSE	sp|P51432|PLCB3_MOUSE
>sp|P51437|CAMP_MOUSE Cathelicidin antimicrobial peptide OS=Mus musculus OX=10090 GN=Camp PE=1 SV=2	P51437	Camp	27.509	22.6898	21.4102	24.8722	26.6765	23.3267	27.1723	26.1702						3	3	3	23.8	23.8	23.8	19.453	0	139.69	3411600000	25	0.49224	1.71614	1.07928	sp|P51437|CAMP_MOUSE	sp|P51437|CAMP_MOUSE
>sp|P51569|AGAL_MOUSE Alpha-galactosidase A OS=Mus musculus OX=10090 GN=Gla PE=1 SV=1	P51569	Gla	20.3546	23.2204	22.1256	22.8727	26.0362	22.6599	22.3066	22.2649						9	9	9	29.1	29.1	29.1	47.642	0	46.598	816060000	14	0.4789	1.17362	1.05517	sp|P51569|AGAL_MOUSE	sp|P51569|AGAL_MOUSE
>sp|P51658|DHB2_MOUSE Estradiol 17-beta-dehydrogenase 2 OS=Mus musculus OX=10090 GN=Hsd17b2 PE=1 SV=2	P51658	Hsd17b2	22.7022	23.2159	22.5363	22.058	21.9193	23.4447	21.9935	20.0573						3	3	3	8.9	8.9	8.9	41.835	0.0013696	2.1576	78601000	3	0.478732	-0.774372	-1.05487	sp|P51658|DHB2_MOUSE	sp|P51658|DHB2_MOUSE
>sp|P51660|DHB4_MOUSE Peroxisomal multifunctional enzyme type 2 OS=Mus musculus OX=10090 GN=Hsd17b4 PE=1 SV=3	P51660	Hsd17b4	29.457	26.1611	27.3915	27.6411	29.914	25.7905	28.4044	28.5199						29	29	29	48.2	48.2	48.2	79.481	0	323.31	19388000000	243	0.175334	0.494534	0.451	sp|P51660|DHB4_MOUSE	sp|P51660|DHB4_MOUSE
>sp|P51670|CCL9_MOUSE C-C motif chemokine 9 OS=Mus musculus OX=10090 GN=Ccl9 PE=1 SV=1	P51670	Ccl9	19.5791	23.2976	21.9478	22.0166	21.9927	23.4782	21.5457	20.9079						2	2	2	27.9	27.9	27.9	13.871	0	3.6191	23444000	3	0.105239	0.270857	0.285578	sp|P51670|CCL9_MOUSE	sp|P51670|CCL9_MOUSE
>sp|P51675|CCR1_MOUSE C-C chemokine receptor type 1 OS=Mus musculus OX=10090 GN=Ccr1 PE=2 SV=2	P51675	Ccr1	24.6154	23.1871	21.4905	22.1982	21.8674	22.8977	21.797	20.9515						2	2	2	5.6	5.6	5.6	40.894	0.00082355	2.8254	347470000	5	0.597718	-0.994424	-1.2658	sp|P51675|CCR1_MOUSE	sp|P51675|CCR1_MOUSE
>sp|P51682|CCR5_MOUSE C-C chemokine receptor type 5 OS=Mus musculus OX=10090 GN=Ccr5 PE=2 SV=3	P51682	Ccr5	21.374	23.5529	21.5138	23.5084	22.1164	22.843	21.8553	21.6333						2	2	2	5.4	5.4	5.4	40.785	0.00080939	2.5667	39750000	1	0.229793	-0.375282	-0.570382	sp|P51682|CCR5_MOUSE	sp|P51682|CCR5_MOUSE
>sp|P51807|DYLT1_MOUSE Dynein light chain Tctex-type 1 OS=Mus musculus OX=10090 GN=Dynlt1 PE=1 SV=1	P51807	Dynlt1	25.1434	23.2049	23.2475	21.0483	26.0336	22.8896	22.2695	21.341						4	4	4	60.2	60.2	60.2	12.483	0	212.09	1212300000	13	0.00700894	-0.0275588	-0.020916	sp|P51807|DYLT1_MOUSE	sp|P51807|DYLT1_MOUSE
>sp|P51829|ADCY7_MOUSE Adenylate cyclase type 7 OS=Mus musculus OX=10090 GN=Adcy7 PE=2 SV=2	P51829	Adcy7	22.6486	23.7204	21.705	21.3713	21.5179	24.4546	22.7275	21.019						2	2	2	2.6	2.6	2.6	122.71	0	3.6646	74507000	3	0.0251891	0.0684428	0.0736931	sp|P51829|ADCY7_MOUSE	sp|P51829|ADCY7_MOUSE
>sp|P51855|GSHB_MOUSE Glutathione synthetase OS=Mus musculus OX=10090 GN=Gss PE=1 SV=1	P51855	Gss	20.4947	22.623	21.53	22.2067	19.7387	23.2162	24.3143	23.7049						6	6	6	14.6	14.6	14.6	52.246	0	10.27	250260000	10	0.402392	1.02991	0.914082	sp|P51855|GSHB_MOUSE	sp|P51855|GSHB_MOUSE
>sp|P51859|HDGF_MOUSE Hepatoma-derived growth factor OS=Mus musculus OX=10090 GN=Hdgf PE=1 SV=2	P51859	Hdgf	27.988	25.9784	31.2651	31.9316	28.4153	27.6275	30.9666	30.7137						20	20	18	81.4	81.4	77.2	26.268	0	323.31	19286000000	180	0.0295129	0.13998	0.0859512	sp|P51859|HDGF_MOUSE	sp|P51859|HDGF_MOUSE
>sp|P51863|VA0D1_MOUSE V-type proton ATPase subunit d 1 OS=Mus musculus OX=10090 GN=Atp6v0d1 PE=1 SV=2	P51863	Atp6v0d1	27.2852	27.012	20.962	23.1768	27.4368	22.6346	21.7218	21.454						12	12	12	44.7	44.7	44.7	40.301	0	148.41	3295300000	30	0.255576	-1.29718	-0.624694	sp|P51863|VA0D1_MOUSE	sp|P51863|VA0D1_MOUSE
>sp|P51880|FABP7_MOUSE Fatty acid-binding protein, brain OS=Mus musculus OX=10090 GN=Fabp7 PE=1 SV=2	P51880	Fabp7	20.138	21.3138	24.6471	24.6815	26.4755	22.4344	29.0468	28.5543						7	7	7	67.4	67.4	67.4	14.893	0	125	2769800000	43	1.07541	3.93264	2.06852	sp|P51880|FABP7_MOUSE	sp|P51880|FABP7_MOUSE
>sp|P51881|ADT2_MOUSE ADP/ATP translocase 2 OS=Mus musculus OX=10090 GN=Slc25a5 PE=1 SV=3	P51881	Slc25a5	32.1767	31.6824	29.0571	29.8008	30.8144	28.7181	30.3005	29.7947						22	22	12	60.4	60.4	27.2	32.931	0	139.55	98674000000	259	0.389138	-0.772343	-0.889078	sp|P51881|ADT2_MOUSE	sp|P51881|ADT2_MOUSE
>sp|P51908|ABEC1_MOUSE C->U-editing enzyme APOBEC-1 OS=Mus musculus OX=10090 GN=Apobec1 PE=1 SV=1	P51908	Apobec1	21.3874	22.2636	21.9906	21.5422	24.9934	23.0583	22.3425	21.5006						6	6	6	24.5	24.5	24.5	27.521	0	5.0725	487180000	10	0.750227	1.17774	1.52651	sp|P51908|ABEC1_MOUSE	sp|P51908|ABEC1_MOUSE
>sp|P51912|AAAT_MOUSE Neutral amino acid transporter B(0) OS=Mus musculus OX=10090 GN=Slc1a5 PE=1 SV=2	P51912	Slc1a5	21.0639	22.8315	22.1407	23.1517	19.778	22.8649	21.9737	21.6001						3	3	3	6.3	6.3	6.3	58.482	0.00080743	2.5347	44991000	3	0.412263	-0.742766	-0.932586	sp|P51912|AAAT_MOUSE	sp|P51912|AAAT_MOUSE
>sp|P51949|MAT1_MOUSE CDK-activating kinase assembly factor MAT1 OS=Mus musculus OX=10090 GN=Mnat1 PE=1 SV=2	P51949	Mnat1	21.8181	21.4704	22.6311	21.7747	20.5206	23.55	22.6628	21.5856						3	3	3	16.2	16.2	16.2	35.848	0	8.8993	42755000	7	0.0802005	0.156155	0.2224	sp|P51949|MAT1_MOUSE	sp|P51949|MAT1_MOUSE
>sp|P52196|THTR_MOUSE Thiosulfate sulfurtransferase OS=Mus musculus OX=10090 GN=Tst PE=1 SV=3	P52196	Tst	27.1672	26.5507	24.9635	25.5516	26.4812	25.1236	26.334	25.7504						13	13	13	49.2	49.2	49.2	33.466	0	77.546	2953600000	85	0.0844343	-0.135958	-0.233259	sp|P52196|THTR_MOUSE	sp|P52196|THTR_MOUSE
>sp|P52293|IMA1_MOUSE Importin subunit alpha-1 OS=Mus musculus OX=10090 GN=Kpna2 PE=1 SV=2	P52293	Kpna2	24.2031	21.4221	22.4258	22.1699	24.1027	24.0107	21.7104	23.1057						6	6	6	17	17	17	57.927	0	13.333	430200000	12	0.361665	0.677132	0.836637	sp|P52293|IMA1_MOUSE	sp|P52293|IMA1_MOUSE
>sp|P52332|JAK1_MOUSE Tyrosine-protein kinase JAK1 OS=Mus musculus OX=10090 GN=Jak1 PE=1 SV=1	P52332	Jak1	25.7552	22.1743	22.4733	22.5889	25.3169	22.837	23.1581	21.7592						15	15	15	15.1	15.1	15.1	133.37	0	12.154	1028900000	27	0.00592058	0.0198736	0.0176898	sp|P52332|JAK1_MOUSE;sp|Q9R117|TYK2_MOUSE	sp|P52332|JAK1_MOUSE
>sp|P52430|PON1_MOUSE Serum paraoxonase/arylesterase 1 OS=Mus musculus OX=10090 GN=Pon1 PE=1 SV=2	P52430	Pon1	24.8116	22.7525	23.1415	22.1739	24.0149	22.2802	22.4601	20.8221						6	6	6	21.1	21.1	21.1	39.565	0	16.204	467840000	20	0.424302	-0.825586	-0.955025	sp|P52430|PON1_MOUSE	sp|P52430|PON1_MOUSE
[truncated: 4,216 more rows]

## Sheet: Table S2
Supplementary Table 2: Summary of all the down regulated and up regulated genes
[truncated: 227 more rows]

## Sheet: Table S3
Supplementary Table 3: Summary of primers used for quantitative real-time PCR
Gene	Forward Primer (5’-3’)	Reverse Primer (5’-3’)
Gapdh	AGGTCGGTGTGAACGGATTTG	TGTAGACCATGTAGTTGAGGTCA
[truncated: 16 more rows]

## Sheet: Table S4
Supplementary Table 4: Summary of all the down regulated and up regulated genes based on Benjamini-Hochberg adjustment in Perseus software (0.05)
[truncated: 9 more rows]
